# Supplementary material for: Self-growing photonic composites with programmable colors and mechanical properties
Source: Nat Commun. 2022 Dec 19;13:7823. doi: 10.1038/s41467-022-35555-0 (PMC9763393; doi:10.1038/s41467-022-35555-0)
Supplement: Supplementary file 4 — Source Data [file 41467_2022_35555_MOESM4_ESM.zip]

Archive with 22 entries (21 files):
- Source of Data/
- Source of Data/Figure 2a.xlsx
- Source of Data/Figure 2b.xlsx
- Source of Data/Figure 2e.xlsx
- Source of Data/Figure 2f.xlsx
- Source of Data/Figure 2g.xlsx
- Source of Data/Figure 3a.xlsx
- Source of Data/Figure 3b.xlsx
- Source of Data/Figure 3f.xlsx
- Source of Data/Figure 4a.xlsx
- Source of Data/Figure 4d.xlsx
- Source of Data/Supplementary Figure 10.xlsx
- Source of Data/Supplementary Figure 11.xlsx
- Source of Data/Supplementary Figure 12.xlsx
- Source of Data/Supplementary Figure 13.xlsx
- Source of Data/Supplementary Figure 15.xlsx
- Source of Data/Supplementary Figure 16.xlsx
- Source of Data/Supplementary Figure 19.xlsx
- Source of Data/Supplementary Figure 20.xlsx
- Source of Data/Supplementary Figure 4.xlsx
- Source of Data/Supplementary Figure 6.xlsx
- Source of Data/Supplementary Figure 7.xlsx
