# Supplementary material for: Self-growing photonic composites with programmable colors and mechanical properties
Source: Nat Commun. 2022 Dec 19;13:7823. doi: 10.1038/s41467-022-35555-0 (PMC9763393; doi:10.1038/s41467-022-35555-0)
Supplement: Supplementary file 4 — Source Data [file 41467_2022_35555_MOESM4_ESM.zip › Source of Data/Figure 2a.xlsx]

## Sheet: Sheet1
no polymerization wash				Polymerization wash
time（min）	increase in weight（%）			time（min）	increase in weight（%）			wash fitted line			no wash fitted line
0	0			0	0			5	0.73518		5	0.73518
5	1.46751			5	1.46751			5.7958	0.90816		5.7958	0.90816
10	1.78197			10	1.78197			6.59159	1.07587		6.59159	1.07587
15	1.99161			15	1.99161			7.38739	1.23848		7.38739	1.23848
20	2.62055			20	2.62055			8.18318	1.39615		8.18318	1.39615
25	2.93501			25	2.93501			8.97898	1.54901		8.97898	1.54901
30	4.29769			30	4.29769			9.77477	1.69722		9.77477	1.69722
35	4.8218			35	4.8218			10.5706	1.84092		10.5706	1.84092
40	5.13627			40	5.13627			11.3664	1.98025		11.3664	1.98025
45	5.34591			45	5.34591			12.1622	2.11533		12.1622	2.11533
50	5.7652			50	5.7652			12.958	2.24631		12.958	2.24631
55	5.97484			55	5.97484			13.7538	2.37329		13.7538	2.37329
60	6.07966			60	6.07966			14.5495	2.49642		14.5495	2.49642
65	6.18449			65	6.18449			15.3453	2.61579		15.3453	2.61579
70	6.18449			70	6.18449			16.1411	2.73154		16.1411	2.73154
75	6.28931			75	6.28931			16.9369	2.84375		16.9369	2.84375
80	6.28931			80	6.28931			17.7327	2.95256		17.7327	2.95256
85	6.28931			85	6.28931			18.5285	3.05805		18.5285	3.05805
90	6.28931			90	6.28931			19.3243	3.16033		19.3243	3.16033
95	6.28931			95	6.28931			20.1201	3.2595		20.1201	3.2595
100	6.28931			100	6.28931			20.9159	3.35565		20.9159	3.35565
105	6.28931			105	6.28931			21.7117	3.44888		21.7117	3.44888
110	6.28931			110	6.28931			22.5075	3.53926		22.5075	3.53926
115	6.28931			115	6.28931			23.3033	3.6269		23.3033	3.6269
120	6.28931			120	6.28931			24.0991	3.71187		24.0991	3.71187
150	6.28931			150	6.28931			24.8949	3.79425		24.8949	3.79425
180	6.28931			180	6.28931			25.6907	3.87413		25.6907	3.87413
240	6.28931			240	6.28931			26.4865	3.95157		26.4865	3.95157
300	6.28931			300	6.28931			27.2823	4.02666		27.2823	4.02666
360	6.28931			360	6.28931			28.0781	4.09946		28.0781	4.09946
420	6.28931			420	6.28931			28.8739	4.17005		28.8739	4.17005
480	6.28931			480	6.28931			29.6697	4.23848		29.6697	4.23848
540	6.28931			540	6.28931			30.4655	4.30484		30.4655	4.30484
600	6.28931			600	6.28931			31.2613	4.36917		31.2613	4.36917
720	6.28931			720	6.28931			32.0571	4.43155		32.0571	4.43155
840	6.28931			840	6.28931			32.8528	4.49203		32.8528	4.49203
								33.6487	4.55067		33.6487	4.55067
								34.4444	4.60752		34.4444	4.60752
wash	0.01048			wash	6.28931			35.2402	4.66264		35.2402	4.66264
								36.036	4.71609		36.036	4.71609
								36.8318	4.76791		36.8318	4.76791
								37.6276	4.81815		37.6276	4.81815
								38.4234	4.86686		38.4234	4.86686
								39.2192	4.91409		39.2192	4.91409
								40.015	4.95988		40.015	4.95988
								40.8108	5.00428		40.8108	5.00428
								41.6066	5.04733		41.6066	5.04733
								42.4024	5.08906		42.4024	5.08906
								43.1982	5.12953		43.1982	5.12953
								43.994	5.16876		43.994	5.16876
								44.7898	5.20681		44.7898	5.20681
								45.5856	5.24369		45.5856	5.24369
								46.3814	5.27945		46.3814	5.27945
								47.1772	5.31412		47.1772	5.31412
								47.973	5.34774		47.973	5.34774
								48.7688	5.38033		48.7688	5.38033
								49.5646	5.41193		49.5646	5.41193
								50.3604	5.44257		50.3604	5.44257
								51.1562	5.47228		51.1562	5.47228
								51.9519	5.50108		51.9519	5.50108
								52.7478	5.52901		52.7478	5.52901
								53.5435	5.55609		53.5435	5.55609
								54.3393	5.58234		54.3393	5.58234
								55.1351	5.60779		55.1351	5.60779
								55.9309	5.63247		55.9309	5.63247
								56.7267	5.6564		56.7267	5.6564
								57.5225	5.6796		57.5225	5.6796
								58.3183	5.70209		58.3183	5.70209
								59.1141	5.7239		59.1141	5.7239
								59.9099	5.74504		59.9099	5.74504
								60.7057	5.76555		60.7057	5.76555
								61.5015	5.78542		61.5015	5.78542
								62.2973	5.8047		62.2973	5.8047
								63.0931	5.82338		63.0931	5.82338
								63.8889	5.8415		63.8889	5.8415
								64.6847	5.85906		64.6847	5.85906
								65.4805	5.8761		65.4805	5.8761
								66.2763	5.89261		66.2763	5.89261
								67.0721	5.90862		67.0721	5.90862
								67.8679	5.92414		67.8679	5.92414
								68.6637	5.93919		68.6637	5.93919
								69.4595	5.95378		69.4595	5.95378
								70.2553	5.96793		70.2553	5.96793
								71.0511	5.98165		71.0511	5.98165
								71.8469	5.99495		71.8469	5.99495
								72.6426	6.00785		72.6426	6.00785
								73.4384	6.02035		73.4384	6.02035
								74.2342	6.03247		74.2342	6.03247
								75.03	6.04422		75.03	6.04422
								75.8258	6.05562		75.8258	6.05562
								76.6216	6.06667		76.6216	6.06667
								77.4174	6.07738		77.4174	6.07738
								78.2132	6.08777		78.2132	6.08777
								79.009	6.09784		79.009	6.09784
								79.8048	6.1076		79.8048	6.1076
								80.6006	6.11707		80.6006	6.11707
								81.3964	6.12625		81.3964	6.12625
								82.1922	6.13515		82.1922	6.13515
								82.988	6.14377		82.988	6.14377
								83.7838	6.15214		83.7838	6.15214
								84.5796	6.16025		84.5796	6.16025
								85.3754	6.16811		85.3754	6.16811
								86.1712	6.17574		86.1712	6.17574
								86.967	6.18313		86.967	6.18313
								87.7628	6.1903		87.7628	6.1903
								88.5586	6.19725		88.5586	6.19725
								89.3543	6.20399		89.3543	6.20399
								90.1501	6.21052		90.1501	6.21052
								90.9459	6.21686		90.9459	6.21686
								91.7417	6.223		91.7417	6.223
								92.5375	6.22895		92.5375	6.22895
								93.3333	6.23472		93.3333	6.23472
								94.1291	6.24032		94.1291	6.24032
								94.9249	6.24575		94.9249	6.24575
								95.7207	6.25101		95.7207	6.25101
								96.5165	6.25611		96.5165	6.25611
								97.3123	6.26106		97.3123	6.26106
								98.1081	6.26586		98.1081	6.26586
								98.9039	6.27051		98.9039	6.27051
								99.6997	6.27501		99.6997	6.27501
								100.496	6.27939		100.496	6.27939
								101.291	6.28362		101.291	6.28362
								102.087	6.28773		102.087	6.28773
								102.883	6.29172		102.883	6.29172
								103.679	6.29558		103.679	6.29558
								104.474	6.29933		104.474	6.29933
								105.27	6.30296		105.27	6.30296
								106.066	6.30648		106.066	6.30648
								106.862	6.30989		106.862	6.30989
								107.658	6.3132		107.658	6.3132
								108.453	6.31641		108.453	6.31641
								109.249	6.31952		109.249	6.31952
								110.045	6.32254		110.045	6.32254
								110.841	6.32546		110.841	6.32546
								111.637	6.3283		111.637	6.3283
								112.432	6.33105		112.432	6.33105
								113.228	6.33372		113.228	6.33372
								114.024	6.3363		114.024	6.3363
								114.82	6.33881		114.82	6.33881
								115.616	6.34124		115.616	6.34124
								116.411	6.34359		116.411	6.34359
								117.207	6.34588		117.207	6.34588
								118.003	6.34809		118.003	6.34809
								118.799	6.35024		118.799	6.35024
								119.595	6.35232		119.595	6.35232
								120.39	6.35434		120.39	6.35434
								121.186	6.35629		121.186	6.35629
								121.982	6.35819		121.982	6.35819
								122.778	6.36003		122.778	6.36003
								123.574	6.36182		123.574	6.36182
								124.369	6.36355		124.369	6.36355
								125.165	6.36522		125.165	6.36522
								125.961	6.36685		125.961	6.36685
								126.757	6.36842		126.757	6.36842
								127.553	6.36995		127.553	6.36995
								128.348	6.37143		128.348	6.37143
								129.144	6.37287		129.144	6.37287
								129.94	6.37426		129.94	6.37426
								130.736	6.37561		130.736	6.37561
								131.532	6.37692		131.532	6.37692
								132.327	6.37819		132.327	6.37819
								133.123	6.37942		133.123	6.37942
								133.919	6.38062		133.919	6.38062
								134.715	6.38178		134.715	6.38178
								135.511	6.3829		135.511	6.3829
								136.306	6.38399		136.306	6.38399
								137.102	6.38504		137.102	6.38504
								137.898	6.38606		137.898	6.38606
								138.694	6.38705		138.694	6.38705
								139.489	6.38802		139.489	6.38802
								140.285	6.38895		140.285	6.38895
								141.081	6.38985		141.081	6.38985
								141.877	6.39073		141.877	6.39073
								142.673	6.39158		142.673	6.39158
								143.468	6.3924		143.468	6.3924
								144.264	6.3932		144.264	6.3932
								145.06	6.39397		145.06	6.39397
								145.856	6.39472		145.856	6.39472
								146.652	6.39545		146.652	6.39545
								147.447	6.39616		147.447	6.39616
								148.243	6.39684		148.243	6.39684
								149.039	6.39751		149.039	6.39751
								149.835	6.39815		149.835	6.39815
								150.631	6.39877		150.631	6.39877
								151.426	6.39938		151.426	6.39938
								152.222	6.39996		152.222	6.39996
								153.018	6.40053		153.018	6.40053
								153.814	6.40108		153.814	6.40108
								154.61	6.40162		154.61	6.40162
								155.405	6.40214		155.405	6.40214
								156.201	6.40264		156.201	6.40264
								156.997	6.40312		156.997	6.40312
								157.793	6.4036		157.793	6.4036
								158.589	6.40405		158.589	6.40405
								159.384	6.4045		159.384	6.4045
								160.18	6.40493		160.18	6.40493
								160.976	6.40535		160.976	6.40535
								161.772	6.40575		161.772	6.40575
								162.568	6.40614		162.568	6.40614
								163.363	6.40652		163.363	6.40652
								164.159	6.40689		164.159	6.40689
								164.955	6.40725		164.955	6.40725
								165.751	6.4076		165.751	6.4076
								166.547	6.40793		166.547	6.40793
								167.342	6.40826		167.342	6.40826
								168.138	6.40857		168.138	6.40857
								168.934	6.40888		168.934	6.40888
								169.73	6.40918		169.73	6.40918
								170.526	6.40947		170.526	6.40947
								171.321	6.40974		171.321	6.40974
								172.117	6.41002		172.117	6.41002
								172.913	6.41028		172.913	6.41028
								173.709	6.41053		173.709	6.41053
								174.505	6.41078		174.505	6.41078
								175.3	6.41102		175.3	6.41102
								176.096	6.41125		176.096	6.41125
								176.892	6.41148		176.892	6.41148
								177.688	6.41169		177.688	6.41169
								178.483	6.4119		178.483	6.4119
								179.279	6.41211		179.279	6.41211
								180.075	6.41231		180.075	6.41231
								180.871	6.4125		180.871	6.4125
								181.667	6.41269		181.667	6.41269
								182.462	6.41287		182.462	6.41287
								183.258	6.41304		183.258	6.41304
								184.054	6.41321		184.054	6.41321
								184.85	6.41338		184.85	6.41338
								185.646	6.41354		185.646	6.41354
								186.441	6.4137		186.441	6.4137
								187.237	6.41385		187.237	6.41385
								188.033	6.41399		188.033	6.41399
								188.829	6.41413		188.829	6.41413
								189.625	6.41427		189.625	6.41427
								190.42	6.4144		190.42	6.4144
								191.216	6.41453		191.216	6.41453
								192.012	6.41466		192.012	6.41466
								192.808	6.41478		192.808	6.41478
								193.604	6.4149		193.604	6.4149
								194.399	6.41501		194.399	6.41501
								195.195	6.41512		195.195	6.41512
								195.991	6.41523		195.991	6.41523
								196.787	6.41533		196.787	6.41533
								197.583	6.41543		197.583	6.41543
								198.378	6.41553		198.378	6.41553
								199.174	6.41562		199.174	6.41562
								199.97	6.41572		199.97	6.41572
								200.766	6.4158		200.766	6.4158
								201.562	6.41589		201.562	6.41589
								202.357	6.41597		202.357	6.41597
								203.153	6.41606		203.153	6.41606
								203.949	6.41613		203.949	6.41613
								204.745	6.41621		204.745	6.41621
								205.541	6.41628		205.541	6.41628
								206.336	6.41636		206.336	6.41636
								207.132	6.41643		207.132	6.41643
								207.928	6.41649		207.928	6.41649
								208.724	6.41656		208.724	6.41656
								209.52	6.41662		209.52	6.41662
								210.315	6.41668		210.315	6.41668
								211.111	6.41674		211.111	6.41674
								211.907	6.4168		211.907	6.4168
								212.703	6.41686		212.703	6.41686
								213.499	6.41691		213.499	6.41691
								214.294	6.41696		214.294	6.41696
								215.09	6.41701		215.09	6.41701
								215.886	6.41706		215.886	6.41706
								216.682	6.41711		216.682	6.41711
								217.477	6.41716		217.477	6.41716
								218.273	6.4172		218.273	6.4172
								219.069	6.41725		219.069	6.41725
								219.865	6.41729		219.865	6.41729
								220.661	6.41733		220.661	6.41733
								221.456	6.41737		221.456	6.41737
								222.252	6.41741		222.252	6.41741
								223.048	6.41745		223.048	6.41745
								223.844	6.41748		223.844	6.41748
								224.64	6.41752		224.64	6.41752
								225.435	6.41755		225.435	6.41755
								226.231	6.41759		226.231	6.41759
								227.027	6.41762		227.027	6.41762
								227.823	6.41765		227.823	6.41765
								228.619	6.41768		228.619	6.41768
								229.414	6.41771		229.414	6.41771
								230.21	6.41774		230.21	6.41774
								231.006	6.41776		231.006	6.41776
								231.802	6.41779		231.802	6.41779
								232.598	6.41782		232.598	6.41782
								233.393	6.41784		233.393	6.41784
								234.189	6.41787		234.189	6.41787
								234.985	6.41789		234.985	6.41789
								235.781	6.41791		235.781	6.41791
								236.577	6.41793		236.577	6.41793
								237.372	6.41796		237.372	6.41796
								238.168	6.41798		238.168	6.41798
								238.964	6.418		238.964	6.418
								239.76	6.41802		239.76	6.41802
								240.556	6.41803		240.556	6.41803
								241.351	6.41805		241.351	6.41805
								242.147	6.41807		242.147	6.41807
								242.943	6.41809		242.943	6.41809
								243.739	6.41811		243.739	6.41811
								244.535	6.41812		244.535	6.41812
								245.33	6.41814		245.33	6.41814
								246.126	6.41815		246.126	6.41815
								246.922	6.41817		246.922	6.41817
								247.718	6.41818		247.718	6.41818
								248.514	6.4182		248.514	6.4182
								249.309	6.41821		249.309	6.41821
								250.105	6.41822		250.105	6.41822
								250.901	6.41823		250.901	6.41823
								251.697	6.41825		251.697	6.41825
								252.492	6.41826		252.492	6.41826
								253.288	6.41827		253.288	6.41827
								254.084	6.41828		254.084	6.41828
								254.88	6.41829		254.88	6.41829
								255.676	6.4183		255.676	6.4183
								256.471	6.41831		256.471	6.41831
								257.267	6.41832		257.267	6.41832
								258.063	6.41833		258.063	6.41833
								258.859	6.41834		258.859	6.41834
								259.655	6.41835		259.655	6.41835
								260.45	6.41836		260.45	6.41836
								261.246	6.41837		261.246	6.41837
								262.042	6.41838		262.042	6.41838
								262.838	6.41838		262.838	6.41838
								263.634	6.41839		263.634	6.41839
								264.429	6.4184		264.429	6.4184
								265.225	6.41841		265.225	6.41841
								266.021	6.41841		266.021	6.41841
								266.817	6.41842		266.817	6.41842
								267.613	6.41843		267.613	6.41843
								268.408	6.41843		268.408	6.41843
								269.204	6.41844		269.204	6.41844
								270	6.41845		270	6.41845
								270.796	6.41845		270.796	6.41845
								271.592	6.41846		271.592	6.41846
								272.387	6.41846		272.387	6.41846
								273.183	6.41847		273.183	6.41847
								273.979	6.41847		273.979	6.41847
								274.775	6.41848		274.775	6.41848
								275.571	6.41848		275.571	6.41848
								276.366	6.41849		276.366	6.41849
								277.162	6.41849		277.162	6.41849
								277.958	6.4185		277.958	6.4185
								278.754	6.4185		278.754	6.4185
								279.55	6.41851		279.55	6.41851
								280.345	6.41851		280.345	6.41851
								281.141	6.41851		281.141	6.41851
								281.937	6.41852		281.937	6.41852
								282.733	6.41852		282.733	6.41852
								283.529	6.41853		283.529	6.41853
								284.324	6.41853		284.324	6.41853
								285.12	6.41853		285.12	6.41853
								285.916	6.41854		285.916	6.41854
								286.712	6.41854		286.712	6.41854
								287.508	6.41854		287.508	6.41854
								288.303	6.41854		288.303	6.41854
								289.099	6.41855		289.099	6.41855
								289.895	6.41855		289.895	6.41855
								290.691	6.41855		290.691	6.41855
								291.486	6.41856		291.486	6.41856
								292.282	6.41856		292.282	6.41856
								293.078	6.41856		293.078	6.41856
								293.874	6.41856		293.874	6.41856
								294.67	6.41857		294.67	6.41857
								295.465	6.41857		295.465	6.41857
								296.261	6.41857		296.261	6.41857
								297.057	6.41857		297.057	6.41857
								297.853	6.41857		297.853	6.41857
								298.649	6.41858		298.649	6.41858
								299.444	6.41858		299.444	6.41858
								300.24	6.41858		300.24	6.41858
								301.036	6.41858		301.036	6.41858
								301.832	6.41858		301.832	6.41858
								302.628	6.41859		302.628	6.41859
								303.423	6.41859		303.423	6.41859
								304.219	6.41859		304.219	6.41859
								305.015	6.41859		305.015	6.41859
								305.811	6.41859		305.811	6.41859
								306.607	6.41859		306.607	6.41859
								307.402	6.41859		307.402	6.41859
								308.198	6.4186		308.198	6.4186
								308.994	6.4186		308.994	6.4186
								309.79	6.4186		309.79	6.4186
								310.586	6.4186		310.586	6.4186
								311.381	6.4186		311.381	6.4186
								312.177	6.4186		312.177	6.4186
								312.973	6.4186		312.973	6.4186
								313.769	6.4186		313.769	6.4186
								314.565	6.41861		314.565	6.41861
								315.36	6.41861		315.36	6.41861
								316.156	6.41861		316.156	6.41861
								316.952	6.41861		316.952	6.41861
								317.748	6.41861		317.748	6.41861
								318.544	6.41861		318.544	6.41861
								319.339	6.41861		319.339	6.41861
								320.135	6.41861		320.135	6.41861
								320.931	6.41861		320.931	6.41861
								321.727	6.41861		321.727	6.41861
								322.523	6.41861		322.523	6.41861
								323.318	6.41862		323.318	6.41862
								324.114	6.41862		324.114	6.41862
								324.91	6.41862		324.91	6.41862
								325.706	6.41862		325.706	6.41862
								326.502	6.41862		326.502	6.41862
								327.297	6.41862		327.297	6.41862
								328.093	6.41862		328.093	6.41862
								328.889	6.41862		328.889	6.41862
								329.685	6.41862		329.685	6.41862
								330.48	6.41862		330.48	6.41862
								331.276	6.41862		331.276	6.41862
								332.072	6.41862		332.072	6.41862
								332.868	6.41862		332.868	6.41862
								333.664	6.41862		333.664	6.41862
								334.459	6.41862		334.459	6.41862
								335.255	6.41862		335.255	6.41862
								336.051	6.41862		336.051	6.41862
								336.847	6.41862		336.847	6.41862
								337.643	6.41863		337.643	6.41863
								338.438	6.41863		338.438	6.41863
								339.234	6.41863		339.234	6.41863
								340.03	6.41863		340.03	6.41863
								340.826	6.41863		340.826	6.41863
								341.622	6.41863		341.622	6.41863
								342.417	6.41863		342.417	6.41863
								343.213	6.41863		343.213	6.41863
								344.009	6.41863		344.009	6.41863
								344.805	6.41863		344.805	6.41863
								345.601	6.41863		345.601	6.41863
								346.396	6.41863		346.396	6.41863
								347.192	6.41863		347.192	6.41863
								347.988	6.41863		347.988	6.41863
								348.784	6.41863		348.784	6.41863
								349.58	6.41863		349.58	6.41863
								350.375	6.41863		350.375	6.41863
								351.171	6.41863		351.171	6.41863
								351.967	6.41863		351.967	6.41863
								352.763	6.41863		352.763	6.41863
								353.559	6.41863		353.559	6.41863
								354.354	6.41863		354.354	6.41863
								355.15	6.41863		355.15	6.41863
								355.946	6.41863		355.946	6.41863
								356.742	6.41863		356.742	6.41863
								357.538	6.41863		357.538	6.41863
								358.333	6.41863		358.333	6.41863
								359.129	6.41863		359.129	6.41863
								359.925	6.41863		359.925	6.41863
								360.721	6.41863		360.721	6.41863
								361.517	6.41863		361.517	6.41863
								362.312	6.41863		362.312	6.41863
								363.108	6.41863		363.108	6.41863
								363.904	6.41863		363.904	6.41863
								364.7	6.41863		364.7	6.41863
								365.495	6.41863		365.495	6.41863
								366.291	6.41863		366.291	6.41863
								367.087	6.41863		367.087	6.41863
								367.883	6.41864		367.883	6.41864
								368.679	6.41864		368.679	6.41864
								369.474	6.41864		369.474	6.41864
								370.27	6.41864		370.27	6.41864
								371.066	6.41864		371.066	6.41864
								371.862	6.41864		371.862	6.41864
								372.658	6.41864		372.658	6.41864
								373.453	6.41864		373.453	6.41864
								374.249	6.41864		374.249	6.41864
								375.045	6.41864		375.045	6.41864
								375.841	6.41864		375.841	6.41864
								376.637	6.41864		376.637	6.41864
								377.432	6.41864		377.432	6.41864
								378.228	6.41864		378.228	6.41864
								379.024	6.41864		379.024	6.41864
								379.82	6.41864		379.82	6.41864
								380.616	6.41864		380.616	6.41864
								381.411	6.41864		381.411	6.41864
								382.207	6.41864		382.207	6.41864
								383.003	6.41864		383.003	6.41864
								383.799	6.41864		383.799	6.41864
								384.595	6.41864		384.595	6.41864
								385.39	6.41864		385.39	6.41864
								386.186	6.41864		386.186	6.41864
								386.982	6.41864		386.982	6.41864
								387.778	6.41864		387.778	6.41864
								388.574	6.41864		388.574	6.41864
								389.369	6.41864		389.369	6.41864
								390.165	6.41864		390.165	6.41864
								390.961	6.41864		390.961	6.41864
								391.757	6.41864		391.757	6.41864
								392.553	6.41864		392.553	6.41864
								393.348	6.41864		393.348	6.41864
								394.144	6.41864		394.144	6.41864
								394.94	6.41864		394.94	6.41864
								395.736	6.41864		395.736	6.41864
								396.532	6.41864		396.532	6.41864
								397.327	6.41864		397.327	6.41864
								398.123	6.41864		398.123	6.41864
								398.919	6.41864		398.919	6.41864
								399.715	6.41864		399.715	6.41864
								400.511	6.41864		400.511	6.41864
								401.306	6.41864		401.306	6.41864
								402.102	6.41864		402.102	6.41864
								402.898	6.41864		402.898	6.41864
								403.694	6.41864		403.694	6.41864
								404.489	6.41864		404.489	6.41864
								405.285	6.41864		405.285	6.41864
								406.081	6.41864		406.081	6.41864
								406.877	6.41864		406.877	6.41864
								407.673	6.41864		407.673	6.41864
								408.468	6.41864		408.468	6.41864
								409.264	6.41864		409.264	6.41864
								410.06	6.41864		410.06	6.41864
								410.856	6.41864		410.856	6.41864
								411.652	6.41864		411.652	6.41864
								412.447	6.41864		412.447	6.41864
								413.243	6.41864		413.243	6.41864
								414.039	6.41864		414.039	6.41864
								414.835	6.41864		414.835	6.41864
								415.631	6.41864		415.631	6.41864
								416.426	6.41864		416.426	6.41864
								417.222	6.41864		417.222	6.41864
								418.018	6.41864		418.018	6.41864
								418.814	6.41864		418.814	6.41864
								419.61	6.41864		419.61	6.41864
								420.405	6.41864		420.405	6.41864
								421.201	6.41864		421.201	6.41864
								421.997	6.41864		421.997	6.41864
								422.793	6.41864		422.793	6.41864
								423.589	6.41864		423.589	6.41864
								424.384	6.41864		424.384	6.41864
								425.18	6.41864		425.18	6.41864
								425.976	6.41864		425.976	6.41864
								426.772	6.41864		426.772	6.41864
								427.568	6.41864		427.568	6.41864
								428.363	6.41864		428.363	6.41864
								429.159	6.41864		429.159	6.41864
								429.955	6.41864		429.955	6.41864
								430.751	6.41864		430.751	6.41864
								431.547	6.41864		431.547	6.41864
								432.342	6.41864		432.342	6.41864
								433.138	6.41864		433.138	6.41864
								433.934	6.41864		433.934	6.41864
								434.73	6.41864		434.73	6.41864
								435.526	6.41864		435.526	6.41864
								436.321	6.41864		436.321	6.41864
								437.117	6.41864		437.117	6.41864
								437.913	6.41864		437.913	6.41864
								438.709	6.41864		438.709	6.41864
								439.505	6.41864		439.505	6.41864
								440.3	6.41864		440.3	6.41864
								441.096	6.41864		441.096	6.41864
								441.892	6.41864		441.892	6.41864
								442.688	6.41864		442.688	6.41864
								443.483	6.41864		443.483	6.41864
								444.279	6.41864		444.279	6.41864
								445.075	6.41864		445.075	6.41864
								445.871	6.41864		445.871	6.41864
								446.667	6.41864		446.667	6.41864
								447.462	6.41864		447.462	6.41864
								448.258	6.41864		448.258	6.41864
								449.054	6.41864		449.054	6.41864
								449.85	6.41864		449.85	6.41864
								450.646	6.41864		450.646	6.41864
								451.441	6.41864		451.441	6.41864
								452.237	6.41864		452.237	6.41864
								453.033	6.41864		453.033	6.41864
								453.829	6.41864		453.829	6.41864
								454.625	6.41864		454.625	6.41864
								455.42	6.41864		455.42	6.41864
								456.216	6.41864		456.216	6.41864
								457.012	6.41864		457.012	6.41864
								457.808	6.41864		457.808	6.41864
								458.604	6.41864		458.604	6.41864
								459.399	6.41864		459.399	6.41864
								460.195	6.41864		460.195	6.41864
								460.991	6.41864		460.991	6.41864
								461.787	6.41864		461.787	6.41864
								462.583	6.41864		462.583	6.41864
								463.378	6.41864		463.378	6.41864
								464.174	6.41864		464.174	6.41864
								464.97	6.41864		464.97	6.41864
								465.766	6.41864		465.766	6.41864
								466.562	6.41864		466.562	6.41864
								467.357	6.41864		467.357	6.41864
								468.153	6.41864		468.153	6.41864
								468.949	6.41864		468.949	6.41864
								469.745	6.41864		469.745	6.41864
								470.541	6.41864		470.541	6.41864
								471.336	6.41864		471.336	6.41864
								472.132	6.41864		472.132	6.41864
								472.928	6.41864		472.928	6.41864
								473.724	6.41864		473.724	6.41864
								474.52	6.41864		474.52	6.41864
								475.315	6.41864		475.315	6.41864
								476.111	6.41864		476.111	6.41864
								476.907	6.41864		476.907	6.41864
								477.703	6.41864		477.703	6.41864
								478.498	6.41864		478.498	6.41864
								479.294	6.41864		479.294	6.41864
								480.09	6.41864		480.09	6.41864
								480.886	6.41864		480.886	6.41864
								481.682	6.41864		481.682	6.41864
								482.477	6.41864		482.477	6.41864
								483.273	6.41864		483.273	6.41864
								484.069	6.41864		484.069	6.41864
								484.865	6.41864		484.865	6.41864
								485.661	6.41864		485.661	6.41864
								486.456	6.41864		486.456	6.41864
								487.252	6.41864		487.252	6.41864
								488.048	6.41864		488.048	6.41864
								488.844	6.41864		488.844	6.41864
								489.64	6.41864		489.64	6.41864
								490.435	6.41864		490.435	6.41864
								491.231	6.41864		491.231	6.41864
								492.027	6.41864		492.027	6.41864
								492.823	6.41864		492.823	6.41864
								493.619	6.41864		493.619	6.41864
								494.414	6.41864		494.414	6.41864
								495.21	6.41864		495.21	6.41864
								496.006	6.41864		496.006	6.41864
								496.802	6.41864		496.802	6.41864
								497.598	6.41864		497.598	6.41864
								498.393	6.41864		498.393	6.41864
								499.189	6.41864		499.189	6.41864
								499.985	6.41864		499.985	6.41864
								500.781	6.41864		500.781	6.41864
								501.577	6.41864		501.577	6.41864
								502.372	6.41864		502.372	6.41864
								503.168	6.41864		503.168	6.41864
								503.964	6.41864		503.964	6.41864
								504.76	6.41864		504.76	6.41864
								505.556	6.41864		505.556	6.41864
								506.351	6.41864		506.351	6.41864
								507.147	6.41864		507.147	6.41864
								507.943	6.41864		507.943	6.41864
								508.739	6.41864		508.739	6.41864
								509.535	6.41864		509.535	6.41864
								510.33	6.41864		510.33	6.41864
								511.126	6.41864		511.126	6.41864
								511.922	6.41864		511.922	6.41864
								512.718	6.41864		512.718	6.41864
								513.514	6.41864		513.514	6.41864
								514.309	6.41864		514.309	6.41864
								515.105	6.41864		515.105	6.41864
								515.901	6.41864		515.901	6.41864
								516.697	6.41864		516.697	6.41864
								517.492	6.41864		517.492	6.41864
								518.288	6.41864		518.288	6.41864
								519.084	6.41864		519.084	6.41864
								519.88	6.41864		519.88	6.41864
								520.676	6.41864		520.676	6.41864
								521.471	6.41864		521.471	6.41864
								522.267	6.41864		522.267	6.41864
								523.063	6.41864		523.063	6.41864
								523.859	6.41864		523.859	6.41864
								524.655	6.41864		524.655	6.41864
								525.45	6.41864		525.45	6.41864
								526.246	6.41864		526.246	6.41864
								527.042	6.41864		527.042	6.41864
								527.838	6.41864		527.838	6.41864
								528.634	6.41864		528.634	6.41864
								529.429	6.41864		529.429	6.41864
								530.225	6.41864		530.225	6.41864
								531.021	6.41864		531.021	6.41864
								531.817	6.41864		531.817	6.41864
								532.613	6.41864		532.613	6.41864
								533.408	6.41864		533.408	6.41864
								534.204	6.41864		534.204	6.41864
								535	6.41864		535	6.41864
								535.796	6.41864		535.796	6.41864
								536.592	6.41864		536.592	6.41864
								537.387	6.41864		537.387	6.41864
								538.183	6.41864		538.183	6.41864
								538.979	6.41864		538.979	6.41864
								539.775	6.41864		539.775	6.41864
								540.571	6.41864		540.571	6.41864
								541.366	6.41864		541.366	6.41864
								542.162	6.41864		542.162	6.41864
								542.958	6.41864		542.958	6.41864
								543.754	6.41864		543.754	6.41864
								544.55	6.41864		544.55	6.41864
								545.345	6.41864		545.345	6.41864
								546.141	6.41864		546.141	6.41864
								546.937	6.41864		546.937	6.41864
								547.733	6.41864		547.733	6.41864
								548.529	6.41864		548.529	6.41864
								549.324	6.41864		549.324	6.41864
								550.12	6.41864		550.12	6.41864
								550.916	6.41864		550.916	6.41864
								551.712	6.41864		551.712	6.41864
								552.508	6.41864		552.508	6.41864
								553.303	6.41864		553.303	6.41864
								554.099	6.41864		554.099	6.41864
								554.895	6.41864		554.895	6.41864
								555.691	6.41864		555.691	6.41864
								556.486	6.41864		556.486	6.41864
								557.282	6.41864		557.282	6.41864
								558.078	6.41864		558.078	6.41864
								558.874	6.41864		558.874	6.41864
								559.67	6.41864		559.67	6.41864
								560.465	6.41864		560.465	6.41864
								561.261	6.41864		561.261	6.41864
								562.057	6.41864		562.057	6.41864
								562.853	6.41864		562.853	6.41864
								563.649	6.41864		563.649	6.41864
								564.444	6.41864		564.444	6.41864
								565.24	6.41864		565.24	6.41864
								566.036	6.41864		566.036	6.41864
								566.832	6.41864		566.832	6.41864
								567.628	6.41864		567.628	6.41864
								568.423	6.41864		568.423	6.41864
								569.219	6.41864		569.219	6.41864
								570.015	6.41864		570.015	6.41864
								570.811	6.41864		570.811	6.41864
								571.607	6.41864		571.607	6.41864
								572.402	6.41864		572.402	6.41864
								573.198	6.41864		573.198	6.41864
								573.994	6.41864		573.994	6.41864
								574.79	6.41864		574.79	6.41864
								575.586	6.41864		575.586	6.41864
								576.381	6.41864		576.381	6.41864
								577.177	6.41864		577.177	6.41864
								577.973	6.41864		577.973	6.41864
								578.769	6.41864		578.769	6.41864
								579.565	6.41864		579.565	6.41864
								580.36	6.41864		580.36	6.41864
								581.156	6.41864		581.156	6.41864
								581.952	6.41864		581.952	6.41864
								582.748	6.41864		582.748	6.41864
								583.544	6.41864		583.544	6.41864
								584.339	6.41864		584.339	6.41864
								585.135	6.41864		585.135	6.41864
								585.931	6.41864		585.931	6.41864
								586.727	6.41864		586.727	6.41864
								587.523	6.41864		587.523	6.41864
								588.318	6.41864		588.318	6.41864
								589.114	6.41864		589.114	6.41864
								589.91	6.41864		589.91	6.41864
								590.706	6.41864		590.706	6.41864
								591.501	6.41864		591.501	6.41864
								592.297	6.41864		592.297	6.41864
								593.093	6.41864		593.093	6.41864
								593.889	6.41864		593.889	6.41864
								594.685	6.41864		594.685	6.41864
								595.48	6.41864		595.48	6.41864
								596.276	6.41864		596.276	6.41864
								597.072	6.41864		597.072	6.41864
								597.868	6.41864		597.868	6.41864
								598.664	6.41864		598.664	6.41864
								599.459	6.41864		599.459	6.41864
								600.255	6.41864		600.255	6.41864
								601.051	6.41864		601.051	6.41864
								601.847	6.41864		601.847	6.41864
								602.643	6.41864		602.643	6.41864
								603.438	6.41864		603.438	6.41864
								604.234	6.41864		604.234	6.41864
								605.03	6.41864		605.03	6.41864
								605.826	6.41864		605.826	6.41864
								606.622	6.41864		606.622	6.41864
								607.417	6.41864		607.417	6.41864
								608.213	6.41864		608.213	6.41864
								609.009	6.41864		609.009	6.41864
								609.805	6.41864		609.805	6.41864
								610.601	6.41864		610.601	6.41864
								611.396	6.41864		611.396	6.41864
								612.192	6.41864		612.192	6.41864
								612.988	6.41864		612.988	6.41864
								613.784	6.41864		613.784	6.41864
								614.58	6.41864		614.58	6.41864
								615.375	6.41864		615.375	6.41864
								616.171	6.41864		616.171	6.41864
								616.967	6.41864		616.967	6.41864
								617.763	6.41864		617.763	6.41864
								618.559	6.41864		618.559	6.41864
								619.354	6.41864		619.354	6.41864
								620.15	6.41864		620.15	6.41864
								620.946	6.41864		620.946	6.41864
								621.742	6.41864		621.742	6.41864
								622.538	6.41864		622.538	6.41864
								623.333	6.41864		623.333	6.41864
								624.129	6.41864		624.129	6.41864
								624.925	6.41864		624.925	6.41864
								625.721	6.41864		625.721	6.41864
								626.517	6.41864		626.517	6.41864
								627.312	6.41864		627.312	6.41864
								628.108	6.41864		628.108	6.41864
								628.904	6.41864		628.904	6.41864
								629.7	6.41864		629.7	6.41864
								630.495	6.41864		630.495	6.41864
								631.291	6.41864		631.291	6.41864
								632.087	6.41864		632.087	6.41864
								632.883	6.41864		632.883	6.41864
								633.679	6.41864		633.679	6.41864
								634.474	6.41864		634.474	6.41864
								635.27	6.41864		635.27	6.41864
								636.066	6.41864		636.066	6.41864
								636.862	6.41864		636.862	6.41864
								637.658	6.41864		637.658	6.41864
								638.453	6.41864		638.453	6.41864
								639.249	6.41864		639.249	6.41864
								640.045	6.41864		640.045	6.41864
								640.841	6.41864		640.841	6.41864
								641.637	6.41864		641.637	6.41864
								642.432	6.41864		642.432	6.41864
								643.228	6.41864		643.228	6.41864
								644.024	6.41864		644.024	6.41864
								644.82	6.41864		644.82	6.41864
								645.616	6.41864		645.616	6.41864
								646.411	6.41864		646.411	6.41864
								647.207	6.41864		647.207	6.41864
								648.003	6.41864		648.003	6.41864
								648.799	6.41864		648.799	6.41864
								649.595	6.41864		649.595	6.41864
								650.39	6.41864		650.39	6.41864
								651.186	6.41864		651.186	6.41864
								651.982	6.41864		651.982	6.41864
								652.778	6.41864		652.778	6.41864
								653.574	6.41864		653.574	6.41864
								654.369	6.41864		654.369	6.41864
								655.165	6.41864		655.165	6.41864
								655.961	6.41864		655.961	6.41864
								656.757	6.41864		656.757	6.41864
								657.553	6.41864		657.553	6.41864
								658.348	6.41864		658.348	6.41864
								659.144	6.41864		659.144	6.41864
								659.94	6.41864		659.94	6.41864
								660.736	6.41864		660.736	6.41864
								661.532	6.41864		661.532	6.41864
								662.327	6.41864		662.327	6.41864
								663.123	6.41864		663.123	6.41864
								663.919	6.41864		663.919	6.41864
								664.715	6.41864		664.715	6.41864
								665.511	6.41864		665.511	6.41864
								666.306	6.41864		666.306	6.41864
								667.102	6.41864		667.102	6.41864
								667.898	6.41864		667.898	6.41864
								668.694	6.41864		668.694	6.41864
								669.489	6.41864		669.489	6.41864
								670.285	6.41864		670.285	6.41864
								671.081	6.41864		671.081	6.41864
								671.877	6.41864		671.877	6.41864
								672.673	6.41864		672.673	6.41864
								673.468	6.41864		673.468	6.41864
								674.264	6.41864		674.264	6.41864
								675.06	6.41864		675.06	6.41864
								675.856	6.41864		675.856	6.41864
								676.652	6.41864		676.652	6.41864
								677.447	6.41864		677.447	6.41864
								678.243	6.41864		678.243	6.41864
								679.039	6.41864		679.039	6.41864
								679.835	6.41864		679.835	6.41864
								680.631	6.41864		680.631	6.41864
								681.426	6.41864		681.426	6.41864
								682.222	6.41864		682.222	6.41864
								683.018	6.41864		683.018	6.41864
								683.814	6.41864		683.814	6.41864
								684.61	6.41864		684.61	6.41864
								685.405	6.41864		685.405	6.41864
								686.201	6.41864		686.201	6.41864
								686.997	6.41864		686.997	6.41864
								687.793	6.41864		687.793	6.41864
								688.589	6.41864		688.589	6.41864
								689.384	6.41864		689.384	6.41864
								690.18	6.41864		690.18	6.41864
								690.976	6.41864		690.976	6.41864
								691.772	6.41864		691.772	6.41864
								692.568	6.41864		692.568	6.41864
								693.363	6.41864		693.363	6.41864
								694.159	6.41864		694.159	6.41864
								694.955	6.41864		694.955	6.41864
								695.751	6.41864		695.751	6.41864
								696.547	6.41864		696.547	6.41864
								697.342	6.41864		697.342	6.41864
								698.138	6.41864		698.138	6.41864
								698.934	6.41864		698.934	6.41864
								699.73	6.41864		699.73	6.41864
								700.526	6.41864		700.526	6.41864
								701.321	6.41864		701.321	6.41864
								702.117	6.41864		702.117	6.41864
								702.913	6.41864		702.913	6.41864
								703.709	6.41864		703.709	6.41864
								704.505	6.41864		704.505	6.41864
								705.3	6.41864		705.3	6.41864
								706.096	6.41864		706.096	6.41864
								706.892	6.41864		706.892	6.41864
								707.688	6.41864		707.688	6.41864
								708.483	6.41864		708.483	6.41864
								709.279	6.41864		709.279	6.41864
								710.075	6.41864		710.075	6.41864
								710.871	6.41864		710.871	6.41864
								711.667	6.41864		711.667	6.41864
								712.462	6.41864		712.462	6.41864
								713.258	6.41864		713.258	6.41864
								714.054	6.41864		714.054	6.41864
								714.85	6.41864		714.85	6.41864
								715.646	6.41864		715.646	6.41864
								716.441	6.41864		716.441	6.41864
								717.237	6.41864		717.237	6.41864
								718.033	6.41864		718.033	6.41864
								718.829	6.41864		718.829	6.41864
								719.625	6.41864		719.625	6.41864
								720.42	6.41864		720.42	6.41864
								721.216	6.41864		721.216	6.41864
								722.012	6.41864		722.012	6.41864
								722.808	6.41864		722.808	6.41864
								723.604	6.41864		723.604	6.41864
								724.399	6.41864		724.399	6.41864
								725.195	6.41864		725.195	6.41864
								725.991	6.41864		725.991	6.41864
								726.787	6.41864		726.787	6.41864
								727.583	6.41864		727.583	6.41864
								728.378	6.41864		728.378	6.41864
								729.174	6.41864		729.174	6.41864
								729.97	6.41864		729.97	6.41864
								730.766	6.41864		730.766	6.41864
								731.562	6.41864		731.562	6.41864
								732.357	6.41864		732.357	6.41864
								733.153	6.41864		733.153	6.41864
								733.949	6.41864		733.949	6.41864
								734.745	6.41864		734.745	6.41864
								735.541	6.41864		735.541	6.41864
								736.336	6.41864		736.336	6.41864
								737.132	6.41864		737.132	6.41864
								737.928	6.41864		737.928	6.41864
								738.724	6.41864		738.724	6.41864
								739.52	6.41864		739.52	6.41864
								740.315	6.41864		740.315	6.41864
								741.111	6.41864		741.111	6.41864
								741.907	6.41864		741.907	6.41864
								742.703	6.41864		742.703	6.41864
								743.499	6.41864		743.499	6.41864
								744.294	6.41864		744.294	6.41864
								745.09	6.41864		745.09	6.41864
								745.886	6.41864		745.886	6.41864
								746.682	6.41864		746.682	6.41864
								747.477	6.41864		747.477	6.41864
								748.273	6.41864		748.273	6.41864
								749.069	6.41864		749.069	6.41864
								749.865	6.41864		749.865	6.41864
								750.661	6.41864		750.661	6.41864
								751.456	6.41864		751.456	6.41864
								752.252	6.41864		752.252	6.41864
								753.048	6.41864		753.048	6.41864
								753.844	6.41864		753.844	6.41864
								754.64	6.41864		754.64	6.41864
								755.435	6.41864		755.435	6.41864
								756.231	6.41864		756.231	6.41864
								757.027	6.41864		757.027	6.41864
								757.823	6.41864		757.823	6.41864
								758.619	6.41864		758.619	6.41864
								759.414	6.41864		759.414	6.41864
								760.21	6.41864		760.21	6.41864
								761.006	6.41864		761.006	6.41864
								761.802	6.41864		761.802	6.41864
								762.598	6.41864		762.598	6.41864
								763.393	6.41864		763.393	6.41864
								764.189	6.41864		764.189	6.41864
								764.985	6.41864		764.985	6.41864
								765.781	6.41864		765.781	6.41864
								766.577	6.41864		766.577	6.41864
								767.372	6.41864		767.372	6.41864
								768.168	6.41864		768.168	6.41864
								768.964	6.41864		768.964	6.41864
								769.76	6.41864		769.76	6.41864
								770.556	6.41864		770.556	6.41864
								771.351	6.41864		771.351	6.41864
								772.147	6.41864		772.147	6.41864
								772.943	6.41864		772.943	6.41864
								773.739	6.41864		773.739	6.41864
								774.535	6.41864		774.535	6.41864
								775.33	6.41864		775.33	6.41864
								776.126	6.41864		776.126	6.41864
								776.922	6.41864		776.922	6.41864
								777.718	6.41864		777.718	6.41864
								778.514	6.41864		778.514	6.41864
								779.309	6.41864		779.309	6.41864
								780.105	6.41864		780.105	6.41864
								780.901	6.41864		780.901	6.41864
								781.697	6.41864		781.697	6.41864
								782.492	6.41864		782.492	6.41864
								783.288	6.41864		783.288	6.41864
								784.084	6.41864		784.084	6.41864
								784.88	6.41864		784.88	6.41864
								785.676	6.41864		785.676	6.41864
								786.471	6.41864		786.471	6.41864
								787.267	6.41864		787.267	6.41864
								788.063	6.41864		788.063	6.41864
								788.859	6.41864		788.859	6.41864
								789.655	6.41864		789.655	6.41864
								790.45	6.41864		790.45	6.41864
								791.246	6.41864		791.246	6.41864
								792.042	6.41864		792.042	6.41864
								792.838	6.41864		792.838	6.41864
								793.634	6.41864		793.634	6.41864
								794.429	6.41864		794.429	6.41864
								795.225	6.41864		795.225	6.41864
								796.021	6.41864		796.021	6.41864
								796.817	6.41864		796.817	6.41864
								797.613	6.41864		797.613	6.41864
								798.408	6.41864		798.408	6.41864
								799.204	6.41864		799.204	6.41864
								800	6.41864		800	6.41864
