# Supplementary material for: Self-growing photonic composites with programmable colors and mechanical properties
Source: Nat Commun. 2022 Dec 19;13:7823. doi: 10.1038/s41467-022-35555-0 (PMC9763393; doi:10.1038/s41467-022-35555-0)
Supplement: Supplementary file 4 — Source Data [file 41467_2022_35555_MOESM4_ESM.zip › Source of Data/Figure 2b.xlsx]

## Sheet: Sheet1
with catalyst				without catalyst				with catalyst Fitted line			without catalyst Fitted line
time（min）	increase in weight（%）			time（min）	increase in weight（%）
0	6.365			0	6.365			10	6.43365		0	6.33954
5	6.57575			5	6.375			10.8308	6.57475		0.84084	6.35072
10	6.90262			10	6.445			11.6617	6.7119		1.68168	6.36142
15	7.23486			15	6.465			12.4925	6.84519		2.52252	6.37166
20	7.76173			20	6.495			13.3233	6.97475		3.36336	6.38146
25	8.0101			25	6.515			14.1541	7.10067		4.2042	6.39083
30	8.54772			30	6.545			14.985	7.22305		5.04505	6.3998
35	8.96542			35	6.565			15.8158	7.342		5.88589	6.40838
40	9.57996			40	6.595			16.6467	7.45761		6.72673	6.41659
45	10.1907			45	6.595			17.4775	7.56997		7.56757	6.42445
50	10.3595			50	6.595			18.3083	7.67918		8.40841	6.43197
55	10.5552			55	6.595			19.1391	7.78533		9.24925	6.43916
60	10.5713			60	6.595			19.97	7.88849		10.0901	6.44605
65	10.6874			65	6.595			20.8008	7.98876		10.9309	6.45263
70	10.8928			70	6.595			21.6316	8.08622		11.7718	6.45893
75	11.0982			75	6.595			22.4625	8.18094		12.6126	6.46496
80	11.1982			80	6.595			23.2933	8.273		13.4535	6.47073
85	11.2982			85	6.595			24.1241	8.36248		14.2943	6.47625
90	11.3582			90	6.595			24.955	8.44944		15.1351	6.48154
95	11.3582			95	6.595			25.7858	8.53397		15.976	6.48659
100	11.3582			100	6.595			26.6166	8.61612		16.8168	6.49143
105	11.3582			105	6.595			27.4474	8.69597		17.6577	6.49606
110	11.3582			110	6.595			28.2783	8.77357		18.4985	6.50048
115	11.3582			115	6.595			29.1091	8.849		19.3393	6.50472
120	11.3582			120	6.595			29.9399	8.92231		20.1802	6.50877
150	11.3582			150	6.595			30.7708	8.99356		21.021	6.51265
180	11.3582			180	6.595			31.6016	9.06281		21.8619	6.51637
240	11.3582			240	6.595			32.4324	9.13012		22.7027	6.51992
300	11.3582			300	6.595			33.2633	9.19554		23.5435	6.52331
360	11.3582			360	6.595			34.0941	9.25912		24.3844	6.52657
420	11.3582			420	6.595			34.9249	9.32092		25.2252	6.52968
480	11.3582			480	6.595			35.7558	9.38098		26.0661	6.53265
540	11.3582			540	6.595			36.5866	9.43936		26.9069	6.5355
600	11.3582			600	6.595			37.4174	9.49609		27.7477	6.53823
720	11.3582			720	6.595			38.2482	9.55124		28.5886	6.54084
840	11.3582			840	6.595			39.0791	9.60484		29.4294	6.54333
								39.9099	9.65693		30.2703	6.54572
								40.7407	9.70756		31.1111	6.548
								41.5716	9.75677		31.952	6.55019
								42.4024	9.8046		32.7928	6.55228
								43.2332	9.85109		33.6336	6.55428
								44.0641	9.89627		34.4745	6.5562
								44.8949	9.94018		35.3153	6.55803
								45.7257	9.98286		36.1562	6.55978
								46.5566	10.0243		36.997	6.56146
								47.3874	10.0647		37.8378	6.56306
								48.2182	10.1038		38.6787	6.5646
								49.0491	10.1419		39.5195	6.56607
								49.8799	10.179		40.3604	6.56748
								50.7107	10.2149		41.2012	6.56882
								51.5415	10.2499		42.042	6.57011
								52.3724	10.2839		42.8829	6.57134
								53.2032	10.3169		43.7237	6.57252
								54.034	10.349		44.5646	6.57365
								54.8649	10.3802		45.4054	6.57473
								55.6957	10.4106		46.2463	6.57576
								56.5265	10.44		47.0871	6.57675
								57.3574	10.4687		47.9279	6.57769
								58.1882	10.4965		48.7688	6.5786
								59.019	10.5236		49.6096	6.57946
								59.8499	10.5499		50.4504	6.58029
								60.6807	10.5755		51.2913	6.58108
								61.5115	10.6003		52.1321	6.58184
								62.3423	10.6245		52.973	6.58257
								63.1732	10.6479		53.8138	6.58326
								64.004	10.6708		54.6546	6.58393
								64.8348	10.6929		55.4955	6.58456
								65.6657	10.7145		56.3363	6.58517
								66.4965	10.7354		57.1772	6.58575
								67.3273	10.7558		58.018	6.58631
								68.1582	10.7756		58.8589	6.58684
								68.989	10.7948		59.6997	6.58735
								69.8198	10.8135		60.5405	6.58784
								70.6506	10.8317		61.3814	6.5883
								71.4815	10.8493		62.2222	6.58875
								72.3123	10.8665		63.0631	6.58918
								73.1431	10.8832		63.9039	6.58959
								73.974	10.8994		64.7447	6.58998
								74.8048	10.9151		65.5856	6.59035
								75.6356	10.9305		66.4264	6.59071
								76.4665	10.9453		67.2673	6.59105
								77.2973	10.9598		68.1081	6.59138
								78.1281	10.9739		68.9489	6.59169
								78.959	10.9875		69.7898	6.592
								79.7898	11.0008		70.6306	6.59228
								80.6206	11.0137		71.4715	6.59256
								81.4514	11.0263		72.3123	6.59282
								82.2823	11.0385		73.1531	6.59307
								83.1131	11.0503		73.994	6.59331
								83.9439	11.0618		74.8348	6.59354
								84.7748	11.073		75.6757	6.59376
								85.6056	11.0839		76.5165	6.59397
								86.4364	11.0945		77.3574	6.59418
								87.2673	11.1048		78.1982	6.59437
								88.0981	11.1148		79.039	6.59455
								88.9289	11.1245		79.8799	6.59473
								89.7598	11.1339		80.7207	6.5949
								90.5906	11.1431		81.5616	6.59506
								91.4214	11.152		82.4024	6.59522
								92.2523	11.1607		83.2432	6.59537
								93.0831	11.1691		84.0841	6.59551
								93.9139	11.1773		84.9249	6.59564
								94.7447	11.1852		85.7658	6.59577
								95.5756	11.193		86.6066	6.5959
								96.4064	11.2005		87.4475	6.59602
								97.2372	11.2078		88.2883	6.59613
								98.0681	11.2149		89.1291	6.59624
								98.8989	11.2218		89.97	6.59634
								99.7297	11.2285		90.8108	6.59644
								100.561	11.235		91.6517	6.59654
								101.391	11.2414		92.4925	6.59663
								102.222	11.2475		93.3333	6.59672
								103.053	11.2535		94.1742	6.5968
								103.884	11.2593		95.015	6.59688
								104.715	11.265		95.8559	6.59696
								105.546	11.2705		96.6967	6.59703
								106.376	11.2758		97.5375	6.5971
								107.207	11.281		98.3784	6.59717
								108.038	11.286		99.2192	6.59723
								108.869	11.2909		100.06	6.59729
								109.7	11.2957		100.901	6.59735
								110.531	11.3003		101.742	6.59741
								111.361	11.3048		102.583	6.59746
								112.192	11.3092		103.423	6.59751
								113.023	11.3135		104.264	6.59756
								113.854	11.3176		105.105	6.59761
								114.685	11.3216		105.946	6.59765
								115.516	11.3255		106.787	6.5977
								116.346	11.3293		107.628	6.59774
								117.177	11.333		108.468	6.59778
								118.008	11.3366		109.309	6.59781
								118.839	11.3401		110.15	6.59785
								119.67	11.3435		110.991	6.59788
								120.501	11.3468		111.832	6.59792
								121.331	11.3499		112.673	6.59795
								122.162	11.3531		113.514	6.59798
								122.993	11.3561		114.354	6.59801
								123.824	11.359		115.195	6.59804
								124.655	11.3619		116.036	6.59806
								125.485	11.3646		116.877	6.59809
								126.316	11.3674		117.718	6.59811
								127.147	11.37		118.559	6.59814
								127.978	11.3725		119.399	6.59816
								128.809	11.375		120.24	6.59818
								129.64	11.3774		121.081	6.5982
								130.47	11.3797		121.922	6.59822
								131.301	11.382		122.763	6.59824
								132.132	11.3842		123.604	6.59826
								132.963	11.3864		124.444	6.59827
								133.794	11.3885		125.285	6.59829
								134.625	11.3905		126.126	6.5983
								135.455	11.3925		126.967	6.59832
								136.286	11.3944		127.808	6.59833
								137.117	11.3962		128.649	6.59835
								137.948	11.398		129.489	6.59836
								138.779	11.3998		130.33	6.59837
								139.61	11.4015		131.171	6.59838
								140.44	11.4032		132.012	6.5984
								141.271	11.4048		132.853	6.59841
								142.102	11.4064		133.694	6.59842
								142.933	11.4079		134.535	6.59843
								143.764	11.4094		135.375	6.59844
								144.595	11.4108		136.216	6.59845
								145.425	11.4122		137.057	6.59846
								146.256	11.4136		137.898	6.59846
								147.087	11.4149		138.739	6.59847
								147.918	11.4162		139.58	6.59848
								148.749	11.4174		140.42	6.59849
								149.58	11.4186		141.261	6.59849
								150.41	11.4198		142.102	6.5985
								151.241	11.421		142.943	6.59851
								152.072	11.4221		143.784	6.59851
								152.903	11.4232		144.625	6.59852
								153.734	11.4242		145.465	6.59853
								154.565	11.4253		146.306	6.59853
								155.395	11.4262		147.147	6.59854
								156.226	11.4272		147.988	6.59854
								157.057	11.4282		148.829	6.59855
								157.888	11.4291		149.67	6.59855
								158.719	11.43		150.511	6.59855
								159.55	11.4308		151.351	6.59856
								160.38	11.4317		152.192	6.59856
								161.211	11.4325		153.033	6.59857
								162.042	11.4333		153.874	6.59857
								162.873	11.434		154.715	6.59857
								163.704	11.4348		155.556	6.59858
								164.535	11.4355		156.396	6.59858
								165.365	11.4362		157.237	6.59858
								166.196	11.4369		158.078	6.59859
								167.027	11.4376		158.919	6.59859
								167.858	11.4382		159.76	6.59859
								168.689	11.4389		160.601	6.59859
								169.52	11.4395		161.441	6.5986
								170.35	11.4401		162.282	6.5986
								171.181	11.4407		163.123	6.5986
								172.012	11.4412		163.964	6.5986
								172.843	11.4418		164.805	6.59861
								173.674	11.4423		165.646	6.59861
								174.505	11.4428		166.486	6.59861
								175.335	11.4433		167.327	6.59861
								176.166	11.4438		168.168	6.59861
								176.997	11.4443		169.009	6.59861
								177.828	11.4448		169.85	6.59862
								178.659	11.4452		170.691	6.59862
								179.489	11.4456		171.532	6.59862
								180.32	11.446		172.372	6.59862
								181.151	11.4465		173.213	6.59862
								181.982	11.4469		174.054	6.59862
								182.813	11.4473		174.895	6.59862
								183.644	11.4476		175.736	6.59863
								184.474	11.448		176.577	6.59863
								185.305	11.4484		177.417	6.59863
								186.136	11.4487		178.258	6.59863
								186.967	11.449		179.099	6.59863
								187.798	11.4494		179.94	6.59863
								188.629	11.4497		180.781	6.59863
								189.459	11.45		181.622	6.59863
								190.29	11.4503		182.462	6.59863
								191.121	11.4506		183.303	6.59863
								191.952	11.4509		184.144	6.59863
								192.783	11.4512		184.985	6.59863
								193.614	11.4514		185.826	6.59864
								194.444	11.4517		186.667	6.59864
								195.275	11.4519		187.508	6.59864
								196.106	11.4522		188.348	6.59864
								196.937	11.4524		189.189	6.59864
								197.768	11.4527		190.03	6.59864
								198.599	11.4529		190.871	6.59864
								199.429	11.4531		191.712	6.59864
								200.26	11.4533		192.553	6.59864
								201.091	11.4535		193.393	6.59864
								201.922	11.4537		194.234	6.59864
								202.753	11.4539		195.075	6.59864
								203.584	11.4541		195.916	6.59864
								204.414	11.4543		196.757	6.59864
								205.245	11.4545		197.598	6.59864
								206.076	11.4547		198.438	6.59864
								206.907	11.4548		199.279	6.59864
								207.738	11.455		200.12	6.59864
								208.569	11.4552		200.961	6.59864
								209.399	11.4553		201.802	6.59864
								210.23	11.4555		202.643	6.59864
								211.061	11.4556		203.483	6.59864
								211.892	11.4558		204.324	6.59865
								212.723	11.4559		205.165	6.59865
								213.554	11.456		206.006	6.59865
								214.384	11.4562		206.847	6.59865
								215.215	11.4563		207.688	6.59865
								216.046	11.4564		208.529	6.59865
								216.877	11.4565		209.369	6.59865
								217.708	11.4566		210.21	6.59865
								218.539	11.4568		211.051	6.59865
								219.369	11.4569		211.892	6.59865
								220.2	11.457		212.733	6.59865
								221.031	11.4571		213.574	6.59865
								221.862	11.4572		214.414	6.59865
								222.693	11.4573		215.255	6.59865
								223.524	11.4574		216.096	6.59865
								224.354	11.4575		216.937	6.59865
								225.185	11.4576		217.778	6.59865
								226.016	11.4577		218.619	6.59865
								226.847	11.4578		219.459	6.59865
								227.678	11.4578		220.3	6.59865
								228.509	11.4579		221.141	6.59865
								229.339	11.458		221.982	6.59865
								230.17	11.4581		222.823	6.59865
								231.001	11.4581		223.664	6.59865
								231.832	11.4582		224.505	6.59865
								232.663	11.4583		225.345	6.59865
								233.493	11.4584		226.186	6.59865
								234.324	11.4584		227.027	6.59865
								235.155	11.4585		227.868	6.59865
								235.986	11.4586		228.709	6.59865
								236.817	11.4586		229.55	6.59865
								237.648	11.4587		230.39	6.59865
								238.478	11.4587		231.231	6.59865
								239.309	11.4588		232.072	6.59865
								240.14	11.4588		232.913	6.59865
								240.971	11.4589		233.754	6.59865
								241.802	11.4589		234.595	6.59865
								242.633	11.459		235.435	6.59865
								243.463	11.459		236.276	6.59865
								244.294	11.4591		237.117	6.59865
								245.125	11.4591		237.958	6.59865
								245.956	11.4592		238.799	6.59865
								246.787	11.4592		239.64	6.59865
								247.618	11.4593		240.48	6.59865
								248.448	11.4593		241.321	6.59865
								249.279	11.4594		242.162	6.59865
								250.11	11.4594		243.003	6.59865
								250.941	11.4594		243.844	6.59865
								251.772	11.4595		244.685	6.59865
								252.603	11.4595		245.526	6.59865
								253.433	11.4595		246.366	6.59865
								254.264	11.4596		247.207	6.59865
								255.095	11.4596		248.048	6.59865
								255.926	11.4596		248.889	6.59865
								256.757	11.4597		249.73	6.59865
								257.588	11.4597		250.571	6.59865
								258.418	11.4597		251.411	6.59865
								259.249	11.4597		252.252	6.59865
								260.08	11.4598		253.093	6.59865
								260.911	11.4598		253.934	6.59865
								261.742	11.4598		254.775	6.59865
								262.573	11.4598		255.616	6.59865
								263.403	11.4599		256.456	6.59865
								264.234	11.4599		257.297	6.59865
								265.065	11.4599		258.138	6.59865
								265.896	11.4599		258.979	6.59865
								266.727	11.46		259.82	6.59865
								267.558	11.46		260.661	6.59865
								268.388	11.46		261.502	6.59865
								269.219	11.46		262.342	6.59865
								270.05	11.4601		263.183	6.59865
								270.881	11.4601		264.024	6.59865
								271.712	11.4601		264.865	6.59865
								272.543	11.4601		265.706	6.59865
								273.373	11.4601		266.547	6.59865
								274.204	11.4601		267.387	6.59865
								275.035	11.4602		268.228	6.59865
								275.866	11.4602		269.069	6.59865
								276.697	11.4602		269.91	6.59865
								277.528	11.4602		270.751	6.59865
								278.358	11.4602		271.592	6.59865
								279.189	11.4602		272.432	6.59865
								280.02	11.4603		273.273	6.59865
								280.851	11.4603		274.114	6.59865
								281.682	11.4603		274.955	6.59865
								282.513	11.4603		275.796	6.59865
								283.343	11.4603		276.637	6.59865
								284.174	11.4603		277.477	6.59865
								285.005	11.4603		278.318	6.59865
								285.836	11.4603		279.159	6.59865
								286.667	11.4604		280	6.59865
								287.498	11.4604		280.841	6.59865
								288.328	11.4604		281.682	6.59865
								289.159	11.4604		282.523	6.59865
								289.99	11.4604		283.363	6.59865
								290.821	11.4604		284.204	6.59865
								291.652	11.4604		285.045	6.59865
								292.482	11.4604		285.886	6.59865
								293.313	11.4604		286.727	6.59865
								294.144	11.4604		287.568	6.59865
								294.975	11.4604		288.408	6.59865
								295.806	11.4604		289.249	6.59865
								296.637	11.4605		290.09	6.59865
								297.467	11.4605		290.931	6.59865
								298.298	11.4605		291.772	6.59865
								299.129	11.4605		292.613	6.59865
								299.96	11.4605		293.453	6.59865
								300.791	11.4605		294.294	6.59865
								301.622	11.4605		295.135	6.59865
								302.452	11.4605		295.976	6.59865
								303.283	11.4605		296.817	6.59865
								304.114	11.4605		297.658	6.59865
								304.945	11.4605		298.498	6.59865
								305.776	11.4605		299.339	6.59865
								306.607	11.4605		300.18	6.59865
								307.437	11.4605		301.021	6.59865
								308.268	11.4605		301.862	6.59865
								309.099	11.4605		302.703	6.59865
								309.93	11.4606		303.544	6.59865
								310.761	11.4606		304.384	6.59865
								311.592	11.4606		305.225	6.59865
								312.422	11.4606		306.066	6.59865
								313.253	11.4606		306.907	6.59865
								314.084	11.4606		307.748	6.59865
								314.915	11.4606		308.589	6.59865
								315.746	11.4606		309.429	6.59865
								316.577	11.4606		310.27	6.59865
								317.407	11.4606		311.111	6.59865
								318.238	11.4606		311.952	6.59865
								319.069	11.4606		312.793	6.59865
								319.9	11.4606		313.634	6.59865
								320.731	11.4606		314.474	6.59865
								321.562	11.4606		315.315	6.59865
								322.392	11.4606		316.156	6.59865
								323.223	11.4606		316.997	6.59865
								324.054	11.4606		317.838	6.59865
								324.885	11.4606		318.679	6.59865
								325.716	11.4606		319.52	6.59865
								326.547	11.4606		320.36	6.59865
								327.377	11.4606		321.201	6.59865
								328.208	11.4606		322.042	6.59865
								329.039	11.4606		322.883	6.59865
								329.87	11.4606		323.724	6.59865
								330.701	11.4606		324.565	6.59865
								331.532	11.4606		325.405	6.59865
								332.362	11.4606		326.246	6.59865
								333.193	11.4606		327.087	6.59865
								334.024	11.4606		327.928	6.59865
								334.855	11.4607		328.769	6.59865
								335.686	11.4607		329.61	6.59865
								336.517	11.4607		330.45	6.59865
								337.347	11.4607		331.291	6.59865
								338.178	11.4607		332.132	6.59865
								339.009	11.4607		332.973	6.59865
								339.84	11.4607		333.814	6.59865
								340.671	11.4607		334.655	6.59865
								341.502	11.4607		335.495	6.59865
								342.332	11.4607		336.336	6.59865
								343.163	11.4607		337.177	6.59865
								343.994	11.4607		338.018	6.59865
								344.825	11.4607		338.859	6.59865
								345.656	11.4607		339.7	6.59865
								346.486	11.4607		340.541	6.59865
								347.317	11.4607		341.381	6.59865
								348.148	11.4607		342.222	6.59865
								348.979	11.4607		343.063	6.59865
								349.81	11.4607		343.904	6.59865
								350.641	11.4607		344.745	6.59865
								351.471	11.4607		345.586	6.59865
								352.302	11.4607		346.426	6.59865
								353.133	11.4607		347.267	6.59865
								353.964	11.4607		348.108	6.59865
								354.795	11.4607		348.949	6.59865
								355.626	11.4607		349.79	6.59865
								356.456	11.4607		350.631	6.59865
								357.287	11.4607		351.471	6.59865
								358.118	11.4607		352.312	6.59865
								358.949	11.4607		353.153	6.59865
								359.78	11.4607		353.994	6.59865
								360.611	11.4607		354.835	6.59865
								361.441	11.4607		355.676	6.59865
								362.272	11.4607		356.517	6.59865
								363.103	11.4607		357.357	6.59865
								363.934	11.4607		358.198	6.59865
								364.765	11.4607		359.039	6.59865
								365.596	11.4607		359.88	6.59865
								366.426	11.4607		360.721	6.59865
								367.257	11.4607		361.562	6.59865
								368.088	11.4607		362.402	6.59865
								368.919	11.4607		363.243	6.59865
								369.75	11.4607		364.084	6.59865
								370.581	11.4607		364.925	6.59865
								371.411	11.4607		365.766	6.59865
								372.242	11.4607		366.607	6.59865
								373.073	11.4607		367.447	6.59865
								373.904	11.4607		368.288	6.59865
								374.735	11.4607		369.129	6.59865
								375.566	11.4607		369.97	6.59865
								376.396	11.4607		370.811	6.59865
								377.227	11.4607		371.652	6.59865
								378.058	11.4607		372.492	6.59865
								378.889	11.4607		373.333	6.59865
								379.72	11.4607		374.174	6.59865
								380.551	11.4607		375.015	6.59865
								381.381	11.4607		375.856	6.59865
								382.212	11.4607		376.697	6.59865
								383.043	11.4607		377.538	6.59865
								383.874	11.4607		378.378	6.59865
								384.705	11.4607		379.219	6.59865
								385.536	11.4607		380.06	6.59865
								386.366	11.4607		380.901	6.59865
								387.197	11.4607		381.742	6.59865
								388.028	11.4607		382.583	6.59865
								388.859	11.4607		383.423	6.59865
								389.69	11.4607		384.264	6.59865
								390.521	11.4607		385.105	6.59865
								391.351	11.4607		385.946	6.59865
								392.182	11.4607		386.787	6.59865
								393.013	11.4607		387.628	6.59865
								393.844	11.4607		388.468	6.59865
								394.675	11.4607		389.309	6.59865
								395.506	11.4607		390.15	6.59865
								396.336	11.4607		390.991	6.59865
								397.167	11.4607		391.832	6.59865
								397.998	11.4607		392.673	6.59865
								398.829	11.4607		393.514	6.59865
								399.66	11.4607		394.354	6.59865
								400.49	11.4607		395.195	6.59865
								401.321	11.4607		396.036	6.59865
								402.152	11.4607		396.877	6.59865
								402.983	11.4607		397.718	6.59865
								403.814	11.4607		398.559	6.59865
								404.645	11.4607		399.399	6.59865
								405.475	11.4607		400.24	6.59865
								406.306	11.4607		401.081	6.59865
								407.137	11.4607		401.922	6.59865
								407.968	11.4607		402.763	6.59865
								408.799	11.4607		403.604	6.59865
								409.63	11.4607		404.444	6.59865
								410.46	11.4607		405.285	6.59865
								411.291	11.4607		406.126	6.59865
								412.122	11.4607		406.967	6.59865
								412.953	11.4607		407.808	6.59865
								413.784	11.4607		408.649	6.59865
								414.615	11.4607		409.489	6.59865
								415.445	11.4607		410.33	6.59865
								416.276	11.4607		411.171	6.59865
								417.107	11.4607		412.012	6.59865
								417.938	11.4607		412.853	6.59865
								418.769	11.4607		413.694	6.59865
								419.6	11.4607		414.535	6.59865
								420.43	11.4607		415.375	6.59865
								421.261	11.4607		416.216	6.59865
								422.092	11.4607		417.057	6.59865
								422.923	11.4607		417.898	6.59865
								423.754	11.4607		418.739	6.59865
								424.585	11.4607		419.58	6.59865
								425.415	11.4607		420.42	6.59865
								426.246	11.4607		421.261	6.59865
								427.077	11.4607		422.102	6.59865
								427.908	11.4607		422.943	6.59865
								428.739	11.4607		423.784	6.59865
								429.57	11.4607		424.625	6.59865
								430.4	11.4607		425.465	6.59865
								431.231	11.4607		426.306	6.59865
								432.062	11.4607		427.147	6.59865
								432.893	11.4607		427.988	6.59865
								433.724	11.4607		428.829	6.59865
								434.555	11.4607		429.67	6.59865
								435.385	11.4607		430.511	6.59865
								436.216	11.4607		431.351	6.59865
								437.047	11.4607		432.192	6.59865
								437.878	11.4607		433.033	6.59865
								438.709	11.4607		433.874	6.59865
								439.54	11.4607		434.715	6.59865
								440.37	11.4607		435.556	6.59865
								441.201	11.4607		436.396	6.59865
								442.032	11.4607		437.237	6.59865
								442.863	11.4607		438.078	6.59865
								443.694	11.4607		438.919	6.59865
								444.525	11.4607		439.76	6.59865
								445.355	11.4607		440.601	6.59865
								446.186	11.4607		441.441	6.59865
								447.017	11.4607		442.282	6.59865
								447.848	11.4607		443.123	6.59865
								448.679	11.4607		443.964	6.59865
								449.51	11.4607		444.805	6.59865
								450.34	11.4607		445.646	6.59865
								451.171	11.4607		446.486	6.59865
								452.002	11.4607		447.327	6.59865
								452.833	11.4607		448.168	6.59865
								453.664	11.4607		449.009	6.59865
								454.494	11.4607		449.85	6.59865
								455.325	11.4607		450.691	6.59865
								456.156	11.4607		451.532	6.59865
								456.987	11.4607		452.372	6.59865
								457.818	11.4607		453.213	6.59865
								458.649	11.4607		454.054	6.59865
								459.479	11.4607		454.895	6.59865
								460.31	11.4607		455.736	6.59865
								461.141	11.4607		456.577	6.59865
								461.972	11.4607		457.417	6.59865
								462.803	11.4607		458.258	6.59865
								463.634	11.4607		459.099	6.59865
								464.464	11.4607		459.94	6.59865
								465.295	11.4607		460.781	6.59865
								466.126	11.4607		461.622	6.59865
								466.957	11.4607		462.462	6.59865
								467.788	11.4607		463.303	6.59865
								468.619	11.4607		464.144	6.59865
								469.449	11.4607		464.985	6.59865
								470.28	11.4607		465.826	6.59865
								471.111	11.4607		466.667	6.59865
								471.942	11.4607		467.508	6.59865
								472.773	11.4607		468.348	6.59865
								473.604	11.4607		469.189	6.59865
								474.434	11.4607		470.03	6.59865
								475.265	11.4607		470.871	6.59865
								476.096	11.4607		471.712	6.59865
								476.927	11.4607		472.553	6.59865
								477.758	11.4607		473.393	6.59865
								478.589	11.4607		474.234	6.59865
								479.419	11.4607		475.075	6.59865
								480.25	11.4607		475.916	6.59865
								481.081	11.4607		476.757	6.59865
								481.912	11.4607		477.598	6.59865
								482.743	11.4607		478.438	6.59865
								483.574	11.4607		479.279	6.59865
								484.404	11.4607		480.12	6.59865
								485.235	11.4607		480.961	6.59865
								486.066	11.4607		481.802	6.59865
								486.897	11.4607		482.643	6.59865
								487.728	11.4607		483.483	6.59865
								488.559	11.4607		484.324	6.59865
								489.389	11.4607		485.165	6.59865
								490.22	11.4607		486.006	6.59865
								491.051	11.4607		486.847	6.59865
								491.882	11.4607		487.688	6.59865
								492.713	11.4607		488.529	6.59865
								493.544	11.4607		489.369	6.59865
								494.374	11.4607		490.21	6.59865
								495.205	11.4607		491.051	6.59865
								496.036	11.4607		491.892	6.59865
								496.867	11.4607		492.733	6.59865
								497.698	11.4607		493.574	6.59865
								498.529	11.4607		494.414	6.59865
								499.359	11.4607		495.255	6.59865
								500.19	11.4607		496.096	6.59865
								501.021	11.4607		496.937	6.59865
								501.852	11.4607		497.778	6.59865
								502.683	11.4607		498.619	6.59865
								503.514	11.4607		499.459	6.59865
								504.344	11.4607		500.3	6.59865
								505.175	11.4607		501.141	6.59865
								506.006	11.4607		501.982	6.59865
								506.837	11.4607		502.823	6.59865
								507.668	11.4607		503.664	6.59865
								508.498	11.4607		504.505	6.59865
								509.329	11.4607		505.345	6.59865
								510.16	11.4607		506.186	6.59865
								510.991	11.4607		507.027	6.59865
								511.822	11.4607		507.868	6.59865
								512.653	11.4607		508.709	6.59865
								513.483	11.4607		509.55	6.59865
								514.314	11.4607		510.39	6.59865
								515.145	11.4607		511.231	6.59865
								515.976	11.4607		512.072	6.59865
								516.807	11.4607		512.913	6.59865
								517.638	11.4607		513.754	6.59865
								518.468	11.4607		514.595	6.59865
								519.299	11.4607		515.435	6.59865
								520.13	11.4607		516.276	6.59865
								520.961	11.4607		517.117	6.59865
								521.792	11.4607		517.958	6.59865
								522.623	11.4607		518.799	6.59865
								523.453	11.4607		519.64	6.59865
								524.284	11.4607		520.48	6.59865
								525.115	11.4607		521.321	6.59865
								525.946	11.4607		522.162	6.59865
								526.777	11.4607		523.003	6.59865
								527.608	11.4607		523.844	6.59865
								528.438	11.4607		524.685	6.59865
								529.269	11.4607		525.526	6.59865
								530.1	11.4607		526.366	6.59865
								530.931	11.4607		527.207	6.59865
								531.762	11.4607		528.048	6.59865
								532.593	11.4607		528.889	6.59865
								533.423	11.4607		529.73	6.59865
								534.254	11.4607		530.571	6.59865
								535.085	11.4607		531.411	6.59865
								535.916	11.4607		532.252	6.59865
								536.747	11.4607		533.093	6.59865
								537.578	11.4607		533.934	6.59865
								538.408	11.4607		534.775	6.59865
								539.239	11.4607		535.616	6.59865
								540.07	11.4607		536.456	6.59865
								540.901	11.4607		537.297	6.59865
								541.732	11.4607		538.138	6.59865
								542.563	11.4607		538.979	6.59865
								543.393	11.4607		539.82	6.59865
								544.224	11.4607		540.661	6.59865
								545.055	11.4607		541.501	6.59865
								545.886	11.4607		542.342	6.59865
								546.717	11.4607		543.183	6.59865
								547.548	11.4607		544.024	6.59865
								548.378	11.4607		544.865	6.59865
								549.209	11.4607		545.706	6.59865
								550.04	11.4607		546.547	6.59865
								550.871	11.4607		547.387	6.59865
								551.702	11.4607		548.228	6.59865
								552.533	11.4607		549.069	6.59865
								553.363	11.4607		549.91	6.59865
								554.194	11.4607		550.751	6.59865
								555.025	11.4607		551.592	6.59865
								555.856	11.4607		552.432	6.59865
								556.687	11.4607		553.273	6.59865
								557.518	11.4607		554.114	6.59865
								558.348	11.4607		554.955	6.59865
								559.179	11.4607		555.796	6.59865
								560.01	11.4607		556.637	6.59865
								560.841	11.4607		557.477	6.59865
								561.672	11.4607		558.318	6.59865
								562.503	11.4607		559.159	6.59865
								563.333	11.4607		560	6.59865
								564.164	11.4607		560.841	6.59865
								564.995	11.4607		561.682	6.59865
								565.826	11.4607		562.523	6.59865
								566.657	11.4607		563.363	6.59865
								567.487	11.4607		564.204	6.59865
								568.318	11.4607		565.045	6.59865
								569.149	11.4607		565.886	6.59865
								569.98	11.4607		566.727	6.59865
								570.811	11.4607		567.568	6.59865
								571.642	11.4607		568.408	6.59865
								572.472	11.4607		569.249	6.59865
								573.303	11.4607		570.09	6.59865
								574.134	11.4607		570.931	6.59865
								574.965	11.4607		571.772	6.59865
								575.796	11.4607		572.613	6.59865
								576.627	11.4607		573.453	6.59865
								577.457	11.4607		574.294	6.59865
								578.288	11.4607		575.135	6.59865
								579.119	11.4607		575.976	6.59865
								579.95	11.4607		576.817	6.59865
								580.781	11.4607		577.658	6.59865
								581.612	11.4607		578.499	6.59865
								582.442	11.4607		579.339	6.59865
								583.273	11.4607		580.18	6.59865
								584.104	11.4607		581.021	6.59865
								584.935	11.4607		581.862	6.59865
								585.766	11.4607		582.703	6.59865
								586.597	11.4607		583.544	6.59865
								587.427	11.4607		584.384	6.59865
								588.258	11.4607		585.225	6.59865
								589.089	11.4607		586.066	6.59865
								589.92	11.4607		586.907	6.59865
								590.751	11.4607		587.748	6.59865
								591.582	11.4607		588.589	6.59865
								592.412	11.4607		589.429	6.59865
								593.243	11.4607		590.27	6.59865
								594.074	11.4607		591.111	6.59865
								594.905	11.4607		591.952	6.59865
								595.736	11.4607		592.793	6.59865
								596.567	11.4607		593.634	6.59865
								597.397	11.4607		594.474	6.59865
								598.228	11.4607		595.315	6.59865
								599.059	11.4607		596.156	6.59865
								599.89	11.4607		596.997	6.59865
								600.721	11.4607		597.838	6.59865
								601.552	11.4607		598.679	6.59865
								602.382	11.4607		599.52	6.59865
								603.213	11.4607		600.36	6.59865
								604.044	11.4607		601.201	6.59865
								604.875	11.4607		602.042	6.59865
								605.706	11.4607		602.883	6.59865
								606.537	11.4607		603.724	6.59865
								607.367	11.4607		604.565	6.59865
								608.198	11.4607		605.405	6.59865
								609.029	11.4607		606.246	6.59865
								609.86	11.4607		607.087	6.59865
								610.691	11.4607		607.928	6.59865
								611.522	11.4607		608.769	6.59865
								612.352	11.4607		609.61	6.59865
								613.183	11.4607		610.45	6.59865
								614.014	11.4607		611.291	6.59865
								614.845	11.4607		612.132	6.59865
								615.676	11.4607		612.973	6.59865
								616.507	11.4607		613.814	6.59865
								617.337	11.4607		614.655	6.59865
								618.168	11.4607		615.495	6.59865
								618.999	11.4607		616.336	6.59865
								619.83	11.4607		617.177	6.59865
								620.661	11.4607		618.018	6.59865
								621.491	11.4607		618.859	6.59865
								622.322	11.4607		619.7	6.59865
								623.153	11.4607		620.541	6.59865
								623.984	11.4607		621.381	6.59865
								624.815	11.4607		622.222	6.59865
								625.646	11.4607		623.063	6.59865
								626.476	11.4607		623.904	6.59865
								627.307	11.4607		624.745	6.59865
								628.138	11.4607		625.586	6.59865
								628.969	11.4607		626.426	6.59865
								629.8	11.4607		627.267	6.59865
								630.631	11.4607		628.108	6.59865
								631.461	11.4607		628.949	6.59865
								632.292	11.4607		629.79	6.59865
								633.123	11.4607		630.631	6.59865
								633.954	11.4607		631.471	6.59865
								634.785	11.4607		632.312	6.59865
								635.616	11.4607		633.153	6.59865
								636.446	11.4607		633.994	6.59865
								637.277	11.4607		634.835	6.59865
								638.108	11.4607		635.676	6.59865
								638.939	11.4607		636.517	6.59865
								639.77	11.4607		637.357	6.59865
								640.601	11.4607		638.198	6.59865
								641.431	11.4607		639.039	6.59865
								642.262	11.4607		639.88	6.59865
								643.093	11.4607		640.721	6.59865
								643.924	11.4607		641.562	6.59865
								644.755	11.4607		642.402	6.59865
								645.586	11.4607		643.243	6.59865
								646.416	11.4607		644.084	6.59865
								647.247	11.4607		644.925	6.59865
								648.078	11.4607		645.766	6.59865
								648.909	11.4607		646.607	6.59865
								649.74	11.4607		647.447	6.59865
								650.571	11.4607		648.288	6.59865
								651.401	11.4607		649.129	6.59865
								652.232	11.4607		649.97	6.59865
								653.063	11.4607		650.811	6.59865
								653.894	11.4607		651.652	6.59865
								654.725	11.4607		652.492	6.59865
								655.556	11.4607		653.333	6.59865
								656.386	11.4607		654.174	6.59865
								657.217	11.4607		655.015	6.59865
								658.048	11.4607		655.856	6.59865
								658.879	11.4607		656.697	6.59865
								659.71	11.4607		657.538	6.59865
								660.541	11.4607		658.378	6.59865
								661.371	11.4607		659.219	6.59865
								662.202	11.4607		660.06	6.59865
								663.033	11.4607		660.901	6.59865
								663.864	11.4607		661.742	6.59865
								664.695	11.4607		662.583	6.59865
								665.526	11.4607		663.423	6.59865
								666.356	11.4607		664.264	6.59865
								667.187	11.4607		665.105	6.59865
								668.018	11.4607		665.946	6.59865
								668.849	11.4607		666.787	6.59865
								669.68	11.4607		667.628	6.59865
								670.511	11.4607		668.468	6.59865
								671.341	11.4607		669.309	6.59865
								672.172	11.4607		670.15	6.59865
								673.003	11.4607		670.991	6.59865
								673.834	11.4607		671.832	6.59865
								674.665	11.4607		672.673	6.59865
								675.495	11.4607		673.514	6.59865
								676.326	11.4607		674.354	6.59865
								677.157	11.4607		675.195	6.59865
								677.988	11.4607		676.036	6.59865
								678.819	11.4607		676.877	6.59865
								679.65	11.4607		677.718	6.59865
								680.48	11.4607		678.559	6.59865
								681.311	11.4607		679.399	6.59865
								682.142	11.4607		680.24	6.59865
								682.973	11.4607		681.081	6.59865
								683.804	11.4607		681.922	6.59865
								684.635	11.4607		682.763	6.59865
								685.465	11.4607		683.604	6.59865
								686.296	11.4607		684.444	6.59865
								687.127	11.4607		685.285	6.59865
								687.958	11.4607		686.126	6.59865
								688.789	11.4607		686.967	6.59865
								689.62	11.4607		687.808	6.59865
								690.45	11.4607		688.649	6.59865
								691.281	11.4607		689.489	6.59865
								692.112	11.4607		690.33	6.59865
								692.943	11.4607		691.171	6.59865
								693.774	11.4607		692.012	6.59865
								694.605	11.4607		692.853	6.59865
								695.435	11.4607		693.694	6.59865
								696.266	11.4607		694.535	6.59865
								697.097	11.4607		695.375	6.59865
								697.928	11.4607		696.216	6.59865
								698.759	11.4607		697.057	6.59865
								699.59	11.4607		697.898	6.59865
								700.42	11.4607		698.739	6.59865
								701.251	11.4607		699.58	6.59865
								702.082	11.4607		700.42	6.59865
								702.913	11.4607		701.261	6.59865
								703.744	11.4607		702.102	6.59865
								704.575	11.4607		702.943	6.59865
								705.405	11.4607		703.784	6.59865
								706.236	11.4607		704.625	6.59865
								707.067	11.4607		705.465	6.59865
								707.898	11.4607		706.306	6.59865
								708.729	11.4607		707.147	6.59865
								709.56	11.4607		707.988	6.59865
								710.39	11.4607		708.829	6.59865
								711.221	11.4607		709.67	6.59865
								712.052	11.4607		710.511	6.59865
								712.883	11.4607		711.351	6.59865
								713.714	11.4607		712.192	6.59865
								714.545	11.4607		713.033	6.59865
								715.375	11.4607		713.874	6.59865
								716.206	11.4607		714.715	6.59865
								717.037	11.4607		715.556	6.59865
								717.868	11.4607		716.396	6.59865
								718.699	11.4607		717.237	6.59865
								719.53	11.4607		718.078	6.59865
								720.36	11.4607		718.919	6.59865
								721.191	11.4607		719.76	6.59865
								722.022	11.4607		720.601	6.59865
								722.853	11.4607		721.441	6.59865
								723.684	11.4607		722.282	6.59865
								724.515	11.4607		723.123	6.59865
								725.345	11.4607		723.964	6.59865
								726.176	11.4607		724.805	6.59865
								727.007	11.4607		725.646	6.59865
								727.838	11.4607		726.486	6.59865
								728.669	11.4607		727.327	6.59865
								729.5	11.4607		728.168	6.59865
								730.33	11.4607		729.009	6.59865
								731.161	11.4607		729.85	6.59865
								731.992	11.4607		730.691	6.59865
								732.823	11.4607		731.532	6.59865
								733.654	11.4607		732.372	6.59865
								734.484	11.4607		733.213	6.59865
								735.315	11.4607		734.054	6.59865
								736.146	11.4607		734.895	6.59865
								736.977	11.4607		735.736	6.59865
								737.808	11.4607		736.577	6.59865
								738.639	11.4607		737.417	6.59865
								739.469	11.4607		738.258	6.59865
								740.3	11.4607		739.099	6.59865
								741.131	11.4607		739.94	6.59865
								741.962	11.4607		740.781	6.59865
								742.793	11.4607		741.622	6.59865
								743.624	11.4607		742.462	6.59865
								744.454	11.4607		743.303	6.59865
								745.285	11.4607		744.144	6.59865
								746.116	11.4607		744.985	6.59865
								746.947	11.4607		745.826	6.59865
								747.778	11.4607		746.667	6.59865
								748.609	11.4607		747.508	6.59865
								749.439	11.4607		748.348	6.59865
								750.27	11.4607		749.189	6.59865
								751.101	11.4607		750.03	6.59865
								751.932	11.4607		750.871	6.59865
								752.763	11.4607		751.712	6.59865
								753.594	11.4607		752.553	6.59865
								754.424	11.4607		753.393	6.59865
								755.255	11.4607		754.234	6.59865
								756.086	11.4607		755.075	6.59865
								756.917	11.4607		755.916	6.59865
								757.748	11.4607		756.757	6.59865
								758.579	11.4607		757.598	6.59865
								759.409	11.4607		758.438	6.59865
								760.24	11.4607		759.279	6.59865
								761.071	11.4607		760.12	6.59865
								761.902	11.4607		760.961	6.59865
								762.733	11.4607		761.802	6.59865
								763.564	11.4607		762.643	6.59865
								764.394	11.4607		763.483	6.59865
								765.225	11.4607		764.324	6.59865
								766.056	11.4607		765.165	6.59865
								766.887	11.4607		766.006	6.59865
								767.718	11.4607		766.847	6.59865
								768.549	11.4607		767.688	6.59865
								769.379	11.4607		768.529	6.59865
								770.21	11.4607		769.369	6.59865
								771.041	11.4607		770.21	6.59865
								771.872	11.4607		771.051	6.59865
								772.703	11.4607		771.892	6.59865
								773.534	11.4607		772.733	6.59865
								774.364	11.4607		773.574	6.59865
								775.195	11.4607		774.414	6.59865
								776.026	11.4607		775.255	6.59865
								776.857	11.4607		776.096	6.59865
								777.688	11.4607		776.937	6.59865
								778.519	11.4607		777.778	6.59865
								779.349	11.4607		778.619	6.59865
								780.18	11.4607		779.459	6.59865
								781.011	11.4607		780.3	6.59865
								781.842	11.4607		781.141	6.59865
								782.673	11.4607		781.982	6.59865
								783.504	11.4607		782.823	6.59865
								784.334	11.4607		783.664	6.59865
								785.165	11.4607		784.505	6.59865
								785.996	11.4607		785.345	6.59865
								786.827	11.4607		786.186	6.59865
								787.658	11.4607		787.027	6.59865
								788.488	11.4607		787.868	6.59865
								789.319	11.4607		788.709	6.59865
								790.15	11.4607		789.55	6.59865
								790.981	11.4607		790.39	6.59865
								791.812	11.4607		791.231	6.59865
								792.643	11.4607		792.072	6.59865
								793.473	11.4607		792.913	6.59865
								794.304	11.4607		793.754	6.59865
								795.135	11.4607		794.595	6.59865
								795.966	11.4607		795.435	6.59865
								796.797	11.4607		796.276	6.59865
								797.628	11.4607		797.117	6.59865
								798.458	11.4607		797.958	6.59865
								799.289	11.4607		798.799	6.59865
								800.12	11.4607		799.64	6.59865
								800.951	11.4607		800.48	6.59865
								801.782	11.4607		801.321	6.59865
								802.613	11.4607		802.162	6.59865
								803.443	11.4607		803.003	6.59865
								804.274	11.4607		803.844	6.59865
								805.105	11.4607		804.685	6.59865
								805.936	11.4607		805.526	6.59865
								806.767	11.4607		806.366	6.59865
								807.598	11.4607		807.207	6.59865
								808.428	11.4607		808.048	6.59865
								809.259	11.4607		808.889	6.59865
								810.09	11.4607		809.73	6.59865
								810.921	11.4607		810.571	6.59865
								811.752	11.4607		811.411	6.59865
								812.583	11.4607		812.252	6.59865
								813.413	11.4607		813.093	6.59865
								814.244	11.4607		813.934	6.59865
								815.075	11.4607		814.775	6.59865
								815.906	11.4607		815.616	6.59865
								816.737	11.4607		816.456	6.59865
								817.568	11.4607		817.297	6.59865
								818.398	11.4607		818.138	6.59865
								819.229	11.4607		818.979	6.59865
								820.06	11.4607		819.82	6.59865
								820.891	11.4607		820.661	6.59865
								821.722	11.4607		821.501	6.59865
								822.553	11.4607		822.342	6.59865
								823.383	11.4607		823.183	6.59865
								824.214	11.4607		824.024	6.59865
								825.045	11.4607		824.865	6.59865
								825.876	11.4607		825.706	6.59865
								826.707	11.4607		826.547	6.59865
								827.538	11.4607		827.387	6.59865
								828.368	11.4607		828.228	6.59865
								829.199	11.4607		829.069	6.59865
								830.03	11.4607		829.91	6.59865
								830.861	11.4607		830.751	6.59865
								831.692	11.4607		831.592	6.59865
								832.523	11.4607		832.432	6.59865
								833.353	11.4607		833.273	6.59865
								834.184	11.4607		834.114	6.59865
								835.015	11.4607		834.955	6.59865
								835.846	11.4607		835.796	6.59865
								836.677	11.4607		836.637	6.59865
								837.508	11.4607		837.477	6.59865
								838.338	11.4607		838.318	6.59865
								839.169	11.4607		839.159	6.59865
								840	11.4607		840	6.59865
