# Supplementary material for: Self-growing photonic composites with programmable colors and mechanical properties
Source: Nat Commun. 2022 Dec 19;13:7823. doi: 10.1038/s41467-022-35555-0 (PMC9763393; doi:10.1038/s41467-022-35555-0)
Supplement: Supplementary file 4 — Source Data [file 41467_2022_35555_MOESM4_ESM.zip › Source of Data/Figure 2e.xlsx]

## Sheet: EG40
nm	%R
800	10.7066
798	10.5866
796	10.5152
794	10.4924
792	10.5181
790	10.5923
788	10.7602
786	10.9637
784	11.1677
782	11.345
780	11.4807
778	11.5522
776	11.5496
774	11.4947
772	11.4411
770	11.4399
768	11.5088
766	11.6273
764	11.758
762	11.8772
760	11.9772
758	12.0592
756	12.1296
754	12.1971
752	12.2702
750	12.3507
748	12.4268
746	12.476
744	12.4913
742	12.4898
740	12.512
738	12.5915
736	12.718
734	12.86
732	12.9857
730	13.0852
728	13.1677
726	13.2385
724	13.2949
722	13.3261
720	13.3454
718	13.3701
716	13.4147
714	13.4881
712	13.578
710	13.6771
708	13.7683
706	13.8404
704	13.8858
702	13.9169
700	13.9663
698	14.0633
696	14.2157
694	14.393
692	14.5502
690	14.6462
688	14.6731
686	14.6592
684	14.6543
682	14.6988
680	14.8084
678	14.9701
676	15.1476
674	15.3153
672	15.4468
670	15.5348
668	15.5852
666	15.614
664	15.6427
662	15.6764
660	15.7127
658	15.7397
656	15.7552
654	15.7583
652	15.7463
650	15.7231
648	15.6972
646	15.6899
644	15.7191
642	15.7897
640	15.8891
638	15.9915
636	16.0744
634	16.1325
632	16.1764
630	16.2211
628	16.278
626	16.3444
624	16.409
622	16.4556
620	16.4748
618	16.4732
616	16.466
614	16.4735
612	16.5054
610	16.5623
608	16.6331
606	16.7012
604	16.7587
602	16.8079
600	16.8622
598	16.9279
596	16.9995
594	17.0666
592	17.1235
590	17.1743
588	17.2277
586	17.2884
584	17.3506
582	17.4029
580	17.4371
578	17.4571
576	17.4745
574	17.5043
572	17.5577
570	17.6392
568	17.7425
566	17.8488
564	17.9388
562	18.003
560	18.0495
558	18.0972
556	18.1621
554	18.2494
552	18.353
550	18.4594
548	18.5575
546	18.6442
544	18.7216
542	18.7996
540	18.8912
538	19.004
536	19.1363
534	19.2815
532	19.4277
530	19.5575
528	19.6535
526	19.7014
524	19.7036
522	19.681
520	19.6684
518	19.6989
516	19.7917
514	19.9447
512	20.123
510	20.2656
508	20.3217
506	20.3512
504	20.6061
502	21.5385
500	23.6354
498	27.1772
496	32.021
494	37.5155
492	42.6395
490	46.2763
488	47.5934
486	46.3205
484	42.8553
482	38.1085
480	33.1558
478	28.8919
476	25.7841
474	23.8747
472	22.9048
470	22.5111
468	22.3759
466	22.2899
464	22.1731
462	22.023
460	21.8675
458	21.7213
456	21.5895
454	21.4708
452	21.36
450	21.2574
448	21.1632
446	21.0767
444	20.9956
442	20.9153
440	20.8315
438	20.7407
436	20.6397
433	20.5263
431	20.3987
429	20.255
427	20.0932
425	19.9091
423	19.6974
421	19.452
419	19.1709
417	18.855
415	18.5074
413	18.1321
411	17.7332
409	17.3199
407	16.9059
405	16.5086
403	16.1437
401	15.8216
399	15.5482
397	15.3242
396	15.252
394	15.1433
392	15.1646
390	15.0369
388	15.0351
386	15.0478
384	14.893
382	14.8289
380	14.6622
378	14.625
376	14.3498
374	14.4007
372	12.2786
370	12.5491
368	12.2805
366	13.3555
364	13.235
362	12.5646
360	13.9061
358	10.8869
356	13.9865
354	9.97601
352	12.143
350	12.224
348	9.70468
346	13.1483
344	11.7666
342	14.5157
340	11.6566
338	13.6735
336	14.8969
334	11.6059
332	14.9273
330	13.8115
328	12.5436
326	17.6154
324	8.62451
322	21.0563
320	17.1494
318	15.2615
316	11.3496
314	5.31597
312	11.6005
310	11.6859
308	11.4572
306	11.2863
304	11.2684
302	10.9314
300	10.9598
298	11.0738
296	11.0548
294	11.0066
292	10.9662
290	10.9009
288	10.9783
286	10.9866
284	11.1704
282	11.0584
280	11.0477
278	11.2619
276	11.1009
274	11.2078
272	11.3019
270	11.2564
268	11.3882
266	11.3928
264	11.4868
262	11.5649
260	11.4864
258	11.641
256	11.6673
254	11.7917
252	11.972
250	11.9213
248	12.0731
246	12.1293
244	12.2166
242	12.2552
240	12.3824
238	12.4588
236	12.6143
234	12.5852
232	12.6131
230	12.7548
228	12.7634
226	13.1135
224	13.2917
222	13.4613
220	13.8571
218	14.0233
216	14.4295
214	14.6626
212	14.8515
210	15.2446
208	15.5182
206	15.8541
204	15.9487
202	16.5595
200	17.3432

## Sheet: EG40-EG10.6
nm	%R
800	19.7028
798	19.7028
796	19.7028
794	19.7028
792	19.7028
790	19.7028
788	19.7028
786	19.7028
784	19.7028
782	19.7028
780	19.7028
778	19.7028
776	19.7028
774	19.7028
772	19.7028
770	19.7028
768	19.7028
766	19.7028
764	19.7028
762	19.7028
760	19.7028
758	19.7028
756	19.7028
754	19.7028
752	19.7028
750	19.7028
748	19.6802
746	19.6705
744	19.6615
742	19.6525
740	19.6036
738	19.5885
736	19.5744
734	19.5478
732	19.5375
730	19.516
728	19.4939
726	19.4718
724	19.4417
722	19.4331
720	19.4187
718	19.4089
716	19.4035
714	19.398
712	19.3963
710	19.3943
708	19.3922
706	19.3853
704	19.3816
702	19.3811
700	19.3839
698	19.3899
696	19.4021
694	19.4148
692	19.4305
690	19.4485
688	19.467
686	19.4802
684	19.5416
682	19.5424
680	19.4935
678	19.4018
676	19.2667
674	19.1106
672	18.9604
670	18.8273
668	18.739
666	18.7
664	18.7368
662	18.7349
660	18.736
658	18.7392
656	18.7376
654	18.7265
652	18.7295
650	18.7414
648	18.7537
646	18.7548
644	18.7613
642	18.7688
640	18.7776
638	18.7937
636	18.8006
634	18.7911
632	18.7952
630	18.7913
628	18.766
626	18.7343
624	18.7037
622	18.6721
620	18.646
618	18.6307
616	18.6112
614	18.5975
612	18.5914
610	18.5824
608	18.576
606	18.58
604	18.5943
602	18.6104
600	18.6274
598	18.6525
596	18.6755
594	18.6981
592	18.7099
590	18.7147
588	18.7268
586	18.7479
584	18.7689
582	18.7808
580	18.7916
578	18.7975
576	18.8022
574	18.8034
572	18.7998
570	18.7944
568	18.7939
566	18.7932
564	18.7859
562	18.7826
560	18.7847
558	18.7981
556	18.829
554	18.8594
552	18.8906
550	18.9111
548	18.9255
546	18.9383
544	18.9453
542	18.9391
540	18.9262
538	18.9251
536	18.9281
534	18.9182
532	18.9101
530	18.8212
528	18.8297
526	18.7307
524	18.9008
522	19.1575
520	19.5008
518	19.9306
516	20.447
514	27.421
512	30.6862
510	38.6029
508	47.4562
506	55.8689
504	63.4644
502	63.7802
500	60.7
498	53.6518
496	44.8282
494	33.0609
492	30.1489
490	26.0068
488	23.8803
486	23.3217
484	23.9574
482	24.2167
480	24.5253
478	24.5677
476	24.4653
474	24.1583
472	24.0139
470	23.675
468	23.3278
466	23.1308
464	23.1676
462	23.1996
460	23.316
458	23.2027
456	23.0217
454	22.6345
452	22.4697
450	22.5321
448	22.583
446	22.5058
444	21.8962
442	21.6608
440	21.2424
438	20.859
436	20.6102
434	20.4224
432	20.2265
430	20.1489
428	20.1324
426	20.1412
424	20.0999
422	20.0515
420	20.0468
418	20.028
416	20.0293
414	20.0132
412	20.017
410	20.0225
408	20.0252
406	20.0575
404	20.0649
402	20.0599
400	20.5633
398	20.7173
396	20.6362
394	20.4396
392	20.4464
390	20.504
388	20.3699
386	20.1648
384	20.0521
382	20.02
380	19.7922
378	19.6647
376	19.5594
374	19.5007
372	19.674
370	19.7365
368	19.6249
366	19.7295
364	18.5594
362	19.3098
360	21.2843
358	18.9646
356	18.4858
354	18.2135
352	18.3514
350	18.4726
348	17.0711
346	18.0638
344	18.0962
342	18.323
340	17.6917
338	17.4029
336	17.2368
334	20.547
332	16.4929
330	15.7166
328	16.8751
326	16.4643
324	16.3901
322	14.7992
320	15.1263
318	13.21
316	15.7443
314	15.153
312	14.3241
310	14.0368
308	13.9262
306	13.5452
304	13.8092
302	13.8647
300	14.1027
298	14.1719
296	14.1729
294	14.0174
292	14.1974
290	14.2058
288	14.4384
286	14.6596
284	14.5479
282	14.7086
280	14.8726
278	15.0529
276	15.1855
274	15.2575
272	15.3286
270	15.4337
268	15.5025
266	15.5366
264	15.6056
262	15.7292
260	16.0759
258	16.2195
256	16.3365
254	16.7655
252	17.0533
250	17.2364
248	17.5203
246	17.8863
244	18.0335
242	18.402
240	18.7523
238	19.3517
236	19.4677
234	20.2046
232	20.6514
230	21.2025
228	22.0422
226	22.9345
224	23.891
222	24.7182
220	25.7226
218	26.4833
216	27.5059
214	28.0128
212	28.5607
210	28.7314
208	29.0634
206	29.9776
204	30.5204
202	31.6565
200	32.9164

## Sheet: EG40-EG22.8
nm	%R
800	8.78994
798	8.74196
796	8.84059
794	8.80618
792	8.93197
790	8.85559
788	8.81733
786	8.95762
784	8.9872
782	9.0137
780	8.87723
778	8.99009
776	8.99208
774	8.99894
772	9.02177
770	9.08449
768	9.06338
766	9.05974
764	9.15753
762	9.04056
760	9.02826
758	9.01979
756	9.06922
754	9.17229
752	9.19664
750	9.28175
748	9.26078
746	9.22624
744	9.32101
742	9.3514
740	9.35704
738	9.3222
736	9.34087
734	9.31027
732	9.34671
730	9.36806
728	9.3473
726	9.34162
724	9.43077
722	9.45862
720	9.35889
718	9.41698
716	9.44126
714	9.46885
712	9.51483
710	9.49042
708	9.47635
706	9.4928
704	9.5132
702	9.48723
700	9.56147
698	9.59685
696	9.59188
694	9.58907
692	9.58455
690	9.66245
688	9.70759
686	9.71843
684	9.70258
682	9.70697
680	9.7414
678	9.77256
676	9.81816
674	9.83398
672	9.79537
670	9.79152
668	9.81699
666	9.86928
664	9.87979
662	9.91848
660	9.94046
658	9.96274
656	9.98604
654	9.99262
652	10.0054
650	10.0619
648	10.1215
646	10.1041
644	10.0675
642	10.1423
640	10.1785
638	10.1688
636	10.1827
634	10.2195
632	10.2657
630	10.3015
628	10.3924
626	10.446
624	10.4535
622	10.4957
620	10.4997
618	10.5428
616	10.5847
614	10.6461
612	10.7029
610	10.7046
608	10.7732
606	10.8437
604	10.8838
602	10.9216
600	10.9938
598	11.0895
596	11.1781
594	11.2953
592	11.4041
590	11.4717
588	11.5381
586	11.6413
584	11.7825
582	11.9361
580	12.0569
578	12.2015
576	12.396
574	12.6074
572	12.843
570	13.1228
568	13.4448
566	13.7868
564	14.1491
562	14.5603
560	15.0991
558	15.7676
556	16.7305
554	17.9021
552	19.2963
550	21.0053
548	23.4461
546	27.3996
544	33.6494
542	42.0618
540	51.8516
538	61.7955
536	67.8128
534	66.3785
532	57.369
530	45.4936
528	36.8029
526	32.2108
524	29.5862
522	27.7664
520	26.4746
518	25.5615
516	24.8929
514	24.2871
512	23.8135
510	23.4278
508	23.0596
506	22.7808
504	22.5332
502	22.3257
500	22.1228
498	21.9039
496	21.8568
494	21.7189
492	21.6647
490	21.5256
488	21.4236
486	21.2977
484	21.1684
482	21.1786
480	21.2458
478	21.2202
476	21.2308
474	21.2343
472	21.1798
470	21.234
468	21.1519
466	21.1752
464	21.229
462	21.3728
460	21.4766
458	21.5275
456	21.5923
454	21.6054
452	21.7482
450	21.8715
448	21.8165
446	22.0176
444	22.2154
442	22.3339
440	22.3729
438	22.5748
436	22.7744
434	22.9289
432	23.3033
430	23.4108
428	23.6216
426	23.7462
424	24.0039
422	24.2306
420	24.4562
418	24.5718
416	24.7091
414	24.7483
412	24.9136
410	24.9965
408	25.0336
406	25.1938
404	25.2628
402	25.4221
400	25.4862
398	25.625
396	25.6428
394	25.7412
392	25.8775
390	26.0387
388	26.2024
386	26.4681
384	26.3762
382	26.3557
380	26.4169
378	26.5779
376	26.2785
374	26.2421
372	25.1422
370	24.7767
368	23.6066
366	23.6002
364	21.9287
362	21.9577
360	19.9862
358	21.1796
356	20.3758
354	17.6506
352	19.801
350	15.9035
348	16.1122
346	14.5621
344	17.5367
342	17.1102
340	15.671
338	13.7762
336	15.644
334	18.6252
332	13.3781
330	18.979
328	14.4605
326	13.5954
324	14.4509
322	14.381
320	16.1973
318	8.85884
316	19.8495
314	8.14783
312	10.5982
310	10.6893
308	10.4606
306	9.89156
304	9.89978
302	9.62281
300	9.6549
298	9.76549
296	9.68931
294	9.81217
292	9.69313
290	9.84972
288	10.0385
286	10.1107
284	10.2127
282	10.4135
280	10.869
278	11.9292
276	13.0544
274	13.5708
272	13.4508
270	13.0215
268	12.711
266	12.3198
264	12.4293
262	12.5711
260	12.6893
258	12.9934
256	13.2188
254	13.6497
252	13.9209
250	14.1986
248	14.4709
246	14.8021
244	15.1658
242	15.5079
240	16.0137
238	16.2371
236	16.6578
234	17.236
232	17.6793
230	18.1956
228	18.5985
226	19.4674
224	20.1423
222	21.5092
220	22.4999
218	23.6995
216	25.5111
214	26.3965
212	27.9668
210	29.3846
208	30.9029
206	31.5576
204	32.6526
202	34.5545
200	37.6887

## Sheet: EG40-EG29.7
nm	%R
800	16.5991
798	16.5146
796	16.6354
794	16.6839
792	16.3315
790	16.2673
788	16.2356
786	16.3446
784	16.2769
782	16.5479
780	16.7518
778	16.6911
776	16.5263
774	16.6668
772	16.7482
770	16.7452
768	16.5522
766	16.5696
764	16.2899
762	16.4605
760	16.3163
758	16.4941
756	16.5075
754	16.7721
752	16.5475
750	16.3815
748	16.3631
746	16.6599
744	16.8321
742	16.6621
740	16.3134
738	16.0901
736	16.1555
734	16.1821
732	16.1794
730	16.2599
728	16.2778
726	16.1464
724	16.3117
722	16.6371
720	16.8541
718	16.6484
716	16.5959
714	16.74
712	16.5591
710	16.2695
708	16.1185
706	16.3938
704	16.4291
702	16.381
700	16.2999
698	16.3167
696	16.3167
694	16.3167
692	16.3167
690	16.3167
688	16.3167
686	16.3167
684	16.3174
682	16.3136
680	16.3107
678	16.3234
676	16.3172
674	16.2818
672	16.2957
670	16.3878
668	16.4379
666	16.4628
664	16.5286
662	16.6205
660	16.6836
658	16.7568
656	16.8532
654	16.9558
652	17.097
650	17.2716
648	17.4637
646	17.6274
644	17.7425
642	17.8662
640	18.0356
638	18.2283
636	18.4174
634	18.6305
632	18.8623
630	19.065
628	19.2678
626	19.5633
624	19.9681
622	20.3803
620	20.7459
618	21.152
616	21.6637
614	22.2652
612	22.9541
610	23.8017
608	24.8384
606	26.0947
604	27.6432
602	29.7469
600	32.7739
598	36.9376
596	42.1562
594	48.2117
592	54.8714
590	62.0059
588	69.2705
586	75.7411
584	80.0392
582	81.0328
580	78.2771
578	72.4522
576	65.095
574	57.6821
572	51.0456
570	45.5284
568	41.1613
566	37.7378
564	35.0388
562	32.8592
560	31.0399
558	29.5186
556	28.2693
554	27.2233
552	26.3064
550	25.5267
548	24.8783
546	24.3342
544	23.8673
542	23.4644
540	23.1061
538	22.8185
536	22.5973
534	22.3827
532	22.175
530	21.9843
528	21.8144
526	21.653
524	21.5312
522	21.4053
520	21.2758
518	21.1444
516	20.9986
514	20.8457
512	20.749
510	20.6634
508	20.5632
506	20.4487
504	20.3634
502	20.2568
500	20.173
498	20.0963
496	20.0517
494	19.9464
492	19.8576
490	19.8057
488	19.8031
486	19.7578
484	19.6786
482	19.5972
480	19.5095
478	19.4303
476	19.3458
474	19.3309
472	19.3131
470	19.264
468	19.1777
466	19.1248
464	19.1152
462	19.0943
460	19.0333
458	18.9331
456	18.9042
454	18.8845
452	18.7962
450	18.6211
448	18.5372
446	18.4485
444	18.3703
442	18.2688
440	18.2199
438	18.1386
436	18.0589
434	17.9959
432	17.933
430	17.8316
428	17.701
426	17.606
424	17.5432
422	17.3827
420	17.1795
418	17.0085
416	16.883
414	16.6725
412	16.4458
410	16.1896
408	16.0368
406	15.892
404	15.7724
402	15.5053
400	15.2321
398	14.9572
396	14.6668
394	14.3405
392	14.0092
390	13.7807
388	13.5154
386	13.1848
384	12.8477
382	12.5688
380	12.3211
378	12.0632
376	11.8047
374	11.5075
372	11.2086
370	11.4189
368	11.2786
366	11.278
364	10.5003
362	10.3071
360	10.1132
358	9.69129
356	9.67474
354	9.92634
352	10.0266
350	9.58285
348	9.17259
346	9.28008
344	9.16232
342	9.59025
340	9.03685
338	9.62514
336	9.63163
334	9.19347
332	8.25816
330	9.48295
328	10.1698
326	9.46881
324	7.87564
322	8.32149
320	10.0868
318	11.6873
316	12.0619
314	11.2044
312	10.4337
310	10.116
308	10.2611
306	10.1852
304	9.99587
302	9.90323
300	9.80688
298	9.70418
296	9.51813
294	9.40929
292	9.48927
290	9.64255
288	9.84188
286	9.83529
284	9.93856
282	9.96423
280	10.0621
278	10.0763
276	10.2507
274	10.4042
272	10.5978
270	10.6716
268	10.8261
266	11.0295
264	11.3029
262	11.5087
260	11.7232
258	11.8971
256	12.0643
254	12.3337
252	12.6562
250	12.8999
248	13.0992
246	13.3382
244	13.6694
242	13.9558
240	14.1443
238	14.2476
236	14.5323
234	14.9345
232	15.3643
230	15.7415
228	16.0567
226	16.4961
224	17.0395
222	17.5249
220	17.8783
218	18.3969
216	19.004
214	19.5887
212	20.2028
210	20.6913
208	21.0967
206	21.408
204	22.026
202	22.9766
200	24.2329

## Sheet: EG40-EG37.2
nm	%R
800	19.633
798	19.6856
796	19.735
794	19.781
792	19.8237
790	19.8631
788	19.8992
786	19.932
784	19.9614
782	19.9872
780	20.0095
778	20.0282
776	20.0435
774	20.0556
772	20.0647
770	20.071
768	20.075
766	20.0769
764	20.0773
762	20.0765
760	20.075
758	20.0734
756	20.0719
754	20.0709
752	20.0707
750	20.0713
748	20.0728
746	20.075
744	20.0779
742	20.0811
740	20.0846
738	20.0881
736	20.0914
734	20.0944
732	20.0969
730	20.0989
728	20.1003
726	20.1011
724	20.1009
722	20.1003
720	20.1002
718	20.1015
716	20.104
714	20.1067
712	20.1077
710	20.1052
708	20.0979
706	20.086
704	20.0714
702	20.0587
700	20.0535
698	20.0612
696	20.0837
694	20.1188
692	20.1581
690	20.1876
688	20.1891
686	20.1429
684	20.0327
682	19.8503
680	19.5998
678	19.3001
676	18.9874
674	18.7152
672	18.5512
670	18.5739
668	18.8678
666	19.5185
664	20.6077
662	22.2066
660	24.368
658	27.1197
656	30.4577
654	34.3409
652	38.6871
650	43.3734
648	48.2407
646	53.1024
644	57.7566
642	62.0005
640	65.6446
638	68.5258
636	70.5186
634	71.5421
632	71.5628
630	70.5962
628	68.7045
626	65.9925
624	62.6008
622	58.6973
620	54.4665
618	50.0988
616	45.778
614	41.6692
612	37.9088
610	34.5978
608	31.7985
606	29.5346
604	27.7953
602	26.5415
600	25.7144
598	25.2439
596	25.0561
594	25.0792
592	25.2473
590	25.5028
588	25.7974
586	26.0923
584	26.3593
582	26.5796
580	26.7444
578	26.8534
576	26.913
574	26.9344
572	26.9302
570	26.9128
568	26.8918
566	26.8736
564	26.8612
562	26.8548
560	26.8529
558	26.8533
556	26.854
554	26.8536
552	26.8514
550	26.847
548	26.8404
546	26.8319
544	26.8215
542	26.8093
540	26.7954
538	26.7799
536	26.763
534	26.7448
532	26.7254
530	26.7051
528	26.684
526	26.6622
524	26.64
522	26.6173
520	26.5943
518	26.5709
516	26.5472
514	26.5232
512	26.4986
510	26.4735
508	26.4476
506	26.4207
504	26.3927
502	26.3633
500	26.3323
498	26.2994
496	26.2646
494	26.2276
492	26.1884
490	26.1469
488	26.1031
486	26.0571
484	26.009
482	25.9592
480	25.9078
478	25.8553
476	25.802
474	25.7486
472	25.6954
470	25.6431
468	25.5922
466	25.5432
464	25.4965
462	25.4526
460	25.4118
458	25.3743
456	25.3402
454	25.3094
452	25.2817
450	25.2567
448	25.234
446	25.2127
444	25.1921
442	25.1712
440	25.1489
438	25.124
436	25.0953
434	25.0617
432	25.022
430	24.975
428	24.9198
426	24.8557
424	24.782
422	24.6985
420	24.6051
418	24.5021
416	24.39
414	24.2698
412	24.1427
410	24.0104
408	23.8746
406	23.7376
404	23.6016
402	23.4692
400	23.543
398	23.9638
396	23.911
394	23.8181
392	23.8252
390	23.5698
388	23.6401
386	23.4704
384	23.3516
382	22.9796
380	22.8455
378	22.7963
376	22.5362
374	22.479
372	23.0664
370	21.6306
368	22.0893
366	22.4544
364	22.0362
362	21.3968
360	22.7273
358	21.7031
356	21.6295
354	21.5533
352	21.2383
350	21.7815
348	21.2368
346	19.861
344	20.5048
342	21.3001
340	20.9859
338	21.044
336	19.7581
334	20.6552
332	21.1018
330	18.2674
328	20.8896
326	17.6919
324	19.9633
322	20.691
320	19.5615
318	20.6064
316	21.3986
314	22.6482
312	19.0815
310	18.7856
308	18.7252
306	18.5021
304	18.4366
302	18.2221
300	18.5542
298	18.6668
296	18.4344
294	18.5814
292	18.6617
290	18.8345
288	18.8395
286	19.0884
284	19.1155
282	19.2923
280	19.285
278	19.6444
276	19.7697
274	19.7223
272	19.8347
270	19.8666
268	20.0805
266	20.1723
264	20.46
262	20.7265
260	20.9129
258	21.1507
256	21.4335
254	21.8184
252	22.0154
250	22.4963
248	22.6587
246	22.9291
244	23.0999
242	23.6147
240	23.9077
238	24.0749
236	24.3353
234	24.8415
232	25.2896
230	25.6374
228	26.133
226	26.9074
224	27.4173
222	27.9896
220	28.8202
218	29.452
216	30.1722
214	30.8498
212	31.1982
210	31.8477
208	32.7681
206	33.5934
204	34.6108
202	35.7676
200	37.4423

## Sheet: EG40-EG45.4
nm	%R
800	18.9979
798	19.0858
796	19.1757
794	19.2675
792	19.3616
790	19.458
788	19.5569
786	19.6587
784	19.763
782	19.8712
780	19.9862
778	20.1105
776	20.2465
774	20.3951
772	20.5559
770	20.7269
768	20.9043
766	21.0828
764	21.2569
762	21.4221
760	21.5755
758	21.7135
756	21.8311
754	21.9214
752	21.9772
750	21.9923
748	21.9641
746	21.8962
744	21.8011
742	21.7025
740	21.6349
738	21.6397
736	21.7638
734	22.0568
732	22.5689
730	23.3479
728	24.4361
726	25.8686
724	27.6694
722	29.8494
720	32.4051
718	35.307
716	38.4993
714	41.9012
712	45.4109
710	48.912
708	52.281
706	55.3959
704	58.1446
702	60.4322
700	62.1884
698	63.3607
696	63.9199
694	63.8616
692	63.2049
690	61.9924
688	60.2864
686	58.1658
684	55.7216
682	53.0515
680	50.2538
678	47.4157
676	44.6133
674	41.9091
672	39.352
670	36.9772
668	34.8083
666	32.8594
664	31.1372
662	29.642
660	28.3674
658	27.297
656	26.4114
654	25.6888
652	25.1061
650	24.6407
648	24.271
646	23.9778
644	23.7442
642	23.5563
640	23.4033
638	23.2766
636	23.1704
634	23.0808
632	23.0055
630	22.9434
628	22.8942
626	22.8581
624	22.8355
622	22.8268
620	22.8322
618	22.8516
616	22.8847
614	22.931
612	22.9894
610	23.0588
608	23.1379
606	23.225
604	23.3187
602	23.4172
600	23.5189
598	23.6222
596	23.7253
594	23.8267
592	23.925
590	24.0184
588	24.1056
586	24.1852
584	24.256
582	24.3168
580	24.367
578	24.4061
576	24.4337
574	24.4501
572	24.4562
570	24.453
568	24.4419
566	24.4252
564	24.405
562	24.3843
560	24.3657
558	24.3524
556	24.3475
554	24.354
552	24.3747
550	24.4121
548	24.4685
546	24.5454
544	24.6441
542	24.7649
540	24.9079
538	25.0722
536	25.2565
534	25.4588
532	25.6765
530	25.9068
528	26.1463
526	26.3912
524	26.6379
522	26.8824
520	27.121
518	27.3501
516	27.5662
514	27.7666
512	27.9486
510	28.1104
508	28.2506
506	28.3685
504	28.464
502	28.5375
500	28.59
498	28.6232
496	28.6388
494	28.6391
492	28.6266
490	28.6036
488	28.5729
486	28.5369
484	28.4981
482	28.4587
480	28.4208
478	28.3861
476	28.3559
474	28.3308
472	28.3109
470	28.2953
468	28.2825
466	28.2707
464	28.2581
462	28.2435
460	28.226
458	28.2067
456	28.189
454	28.1767
452	28.1733
450	28.1809
448	28.2003
446	28.2319
444	28.2762
442	28.336
440	28.5864
438	28.5227
436	28.5907
434	28.6028
432	28.6263
430	28.6241
428	28.6621
426	28.6986
424	28.7695
422	28.8568
420	28.9207
418	28.9672
416	28.9771
414	28.9554
412	29.0307
410	29.1702
408	29.2114
406	29.0938
404	29.1434
402	29.2747
400	29.367
398	29.3155
396	29.3511
394	29.4253
392	29.3519
390	29.372
388	29.4641
386	29.4946
384	29.3428
382	29.4477
380	29.3309
378	29.2174
376	29.2246
374	29.0936
372	29.6637
370	29.3131
368	30.1099
366	28.0639
364	28.7291
362	28.6028
360	27.7638
358	28.1152
356	27.4519
354	29.2549
352	27.7163
350	29.3623
348	28.1592
346	26.9105
344	27.6066
342	26.6125
340	23.6437
338	27.4404
336	27.4
334	28.3668
332	26.0261
330	25.2706
328	26.5719
326	25.812
324	27.2262
322	21.2978
320	33.1383
318	17.3106
316	27.9938
314	26.7511
312	22.637
310	22.3689
308	22.2871
306	22.3303
304	21.9344
302	21.5444
300	21.2885
298	21.3733
296	21.4854
294	21.4595
292	21.4409
290	21.4946
288	21.3874
286	21.0702
284	21.3889
282	21.2715
280	21.0705
278	21.2022
276	21.298
274	21.3198
272	21.4207
270	21.3402
268	21.5405
266	21.5966
264	21.7406
262	21.8851
260	21.8977
258	22.1755
256	22.1975
254	22.4043
252	22.7718
250	23.0252
248	23.2379
246	23.3723
244	23.5604
242	23.5454
240	23.5582
238	23.6559
236	23.4951
234	23.6701
232	23.8718
230	23.9472
228	23.9925
226	24.3349
224	24.4929
222	24.849
220	25.0196
218	25.5566
216	25.7778
214	26.1025
212	26.6896
210	26.8809
208	27.2461
206	27.8412
204	28.313
202	28.9622
200	29.7282
