# Supplementary material for: Self-growing photonic composites with programmable colors and mechanical properties
Source: Nat Commun. 2022 Dec 19;13:7823. doi: 10.1038/s41467-022-35555-0 (PMC9763393; doi:10.1038/s41467-022-35555-0)
Supplement: Supplementary file 4 — Source Data [file 41467_2022_35555_MOESM4_ESM.zip › Source of Data/Figure 2f.xlsx]

## Sheet: Sheet1
x	experimental2d	Theoretical 2d		Fitted line
1.34	313	305.239		1.34	305.239
1.41	342	347.953		1.34029	305.416
1.48	370	390.668		1.34058	305.593
1.51	402	408.974		1.34087	305.77
1.55	436	433.382		1.34116	305.947
1.59	473	457.791		1.34145	306.124
				1.34174	306.301
				1.34203	306.478
				1.34232	306.656
				1.34261	306.833
				1.3429	307.01
				1.34319	307.187
				1.34348	307.364
				1.34377	307.541
				1.34406	307.718
				1.34435	307.896
				1.34464	308.073
				1.34493	308.25
				1.34523	308.427
				1.34552	308.604
				1.34581	308.781
				1.3461	308.958
				1.34639	309.136
				1.34668	309.313
				1.34697	309.49
				1.34726	309.667
				1.34755	309.844
				1.34784	310.021
				1.34813	310.198
				1.34842	310.376
				1.34871	310.553
				1.349	310.73
				1.34929	310.907
				1.34958	311.084
				1.34987	311.261
				1.35016	311.438
				1.35045	311.615
				1.35074	311.793
				1.35103	311.97
				1.35132	312.147
				1.35161	312.324
				1.3519	312.501
				1.35219	312.678
				1.35248	312.855
				1.35277	313.033
				1.35306	313.21
				1.35335	313.387
				1.35364	313.564
				1.35393	313.741
				1.35422	313.918
				1.35451	314.095
				1.3548	314.273
				1.3551	314.45
				1.35539	314.627
				1.35568	314.804
				1.35597	314.981
				1.35626	315.158
				1.35655	315.335
				1.35684	315.513
				1.35713	315.69
				1.35742	315.867
				1.35771	316.044
				1.358	316.221
				1.35829	316.398
				1.35858	316.575
				1.35887	316.753
				1.35916	316.93
				1.35945	317.107
				1.35974	317.284
				1.36003	317.461
				1.36032	317.638
				1.36061	317.815
				1.3609	317.992
				1.36119	318.17
				1.36148	318.347
				1.36177	318.524
				1.36206	318.701
				1.36235	318.878
				1.36264	319.055
				1.36293	319.232
				1.36322	319.41
				1.36351	319.587
				1.3638	319.764
				1.36409	319.941
				1.36438	320.118
				1.36467	320.295
				1.36496	320.472
				1.36526	320.65
				1.36555	320.827
				1.36584	321.004
				1.36613	321.181
				1.36642	321.358
				1.36671	321.535
				1.367	321.712
				1.36729	321.89
				1.36758	322.067
				1.36787	322.244
				1.36816	322.421
				1.36845	322.598
				1.36874	322.775
				1.36903	322.952
				1.36932	323.129
				1.36961	323.307
				1.3699	323.484
				1.37019	323.661
				1.37048	323.838
				1.37077	324.015
				1.37106	324.192
				1.37135	324.369
				1.37164	324.547
				1.37193	324.724
				1.37222	324.901
				1.37251	325.078
				1.3728	325.255
				1.37309	325.432
				1.37338	325.609
				1.37367	325.787
				1.37396	325.964
				1.37425	326.141
				1.37454	326.318
				1.37483	326.495
				1.37513	326.672
				1.37542	326.849
				1.37571	327.027
				1.376	327.204
				1.37629	327.381
				1.37658	327.558
				1.37687	327.735
				1.37716	327.912
				1.37745	328.089
				1.37774	328.266
				1.37803	328.444
				1.37832	328.621
				1.37861	328.798
				1.3789	328.975
				1.37919	329.152
				1.37948	329.329
				1.37977	329.506
				1.38006	329.684
				1.38035	329.861
				1.38064	330.038
				1.38093	330.215
				1.38122	330.392
				1.38151	330.569
				1.3818	330.746
				1.38209	330.924
				1.38238	331.101
				1.38267	331.278
				1.38296	331.455
				1.38325	331.632
				1.38354	331.809
				1.38383	331.986
				1.38412	332.164
				1.38441	332.341
				1.3847	332.518
				1.38499	332.695
				1.38529	332.872
				1.38558	333.049
				1.38587	333.226
				1.38616	333.403
				1.38645	333.581
				1.38674	333.758
				1.38703	333.935
				1.38732	334.112
				1.38761	334.289
				1.3879	334.466
				1.38819	334.643
				1.38848	334.821
				1.38877	334.998
				1.38906	335.175
				1.38935	335.352
				1.38964	335.529
				1.38993	335.706
				1.39022	335.883
				1.39051	336.061
				1.3908	336.238
				1.39109	336.415
				1.39138	336.592
				1.39167	336.769
				1.39196	336.946
				1.39225	337.123
				1.39254	337.301
				1.39283	337.478
				1.39312	337.655
				1.39341	337.832
				1.3937	338.009
				1.39399	338.186
				1.39428	338.363
				1.39457	338.54
				1.39486	338.718
				1.39516	338.895
				1.39545	339.072
				1.39574	339.249
				1.39603	339.426
				1.39632	339.603
				1.39661	339.78
				1.3969	339.958
				1.39719	340.135
				1.39748	340.312
				1.39777	340.489
				1.39806	340.666
				1.39835	340.843
				1.39864	341.02
				1.39893	341.198
				1.39922	341.375
				1.39951	341.552
				1.3998	341.729
				1.40009	341.906
				1.40038	342.083
				1.40067	342.26
				1.40096	342.438
				1.40125	342.615
				1.40154	342.792
				1.40183	342.969
				1.40212	343.146
				1.40241	343.323
				1.4027	343.5
				1.40299	343.677
				1.40328	343.855
				1.40357	344.032
				1.40386	344.209
				1.40415	344.386
				1.40444	344.563
				1.40473	344.74
				1.40503	344.917
				1.40532	345.095
				1.40561	345.272
				1.4059	345.449
				1.40619	345.626
				1.40648	345.803
				1.40677	345.98
				1.40706	346.157
				1.40735	346.335
				1.40764	346.512
				1.40793	346.689
				1.40822	346.866
				1.40851	347.043
				1.4088	347.22
				1.40909	347.397
				1.40938	347.575
				1.40967	347.752
				1.40996	347.929
				1.41025	348.106
				1.41054	348.283
				1.41083	348.46
				1.41112	348.637
				1.41141	348.814
				1.4117	348.992
				1.41199	349.169
				1.41228	349.346
				1.41257	349.523
				1.41286	349.7
				1.41315	349.877
				1.41344	350.054
				1.41373	350.232
				1.41402	350.409
				1.41431	350.586
				1.4146	350.763
				1.41489	350.94
				1.41519	351.117
				1.41548	351.294
				1.41577	351.472
				1.41606	351.649
				1.41635	351.826
				1.41664	352.003
				1.41693	352.18
				1.41722	352.357
				1.41751	352.534
				1.4178	352.712
				1.41809	352.889
				1.41838	353.066
				1.41867	353.243
				1.41896	353.42
				1.41925	353.597
				1.41954	353.774
				1.41983	353.951
				1.42012	354.129
				1.42041	354.306
				1.4207	354.483
				1.42099	354.66
				1.42128	354.837
				1.42157	355.014
				1.42186	355.191
				1.42215	355.369
				1.42244	355.546
				1.42273	355.723
				1.42302	355.9
				1.42331	356.077
				1.4236	356.254
				1.42389	356.431
				1.42418	356.609
				1.42447	356.786
				1.42476	356.963
				1.42506	357.14
				1.42535	357.317
				1.42564	357.494
				1.42593	357.671
				1.42622	357.849
				1.42651	358.026
				1.4268	358.203
				1.42709	358.38
				1.42738	358.557
				1.42767	358.734
				1.42796	358.911
				1.42825	359.089
				1.42854	359.266
				1.42883	359.443
				1.42912	359.62
				1.42941	359.797
				1.4297	359.974
				1.42999	360.151
				1.43028	360.328
				1.43057	360.506
				1.43086	360.683
				1.43115	360.86
				1.43144	361.037
				1.43173	361.214
				1.43202	361.391
				1.43231	361.568
				1.4326	361.746
				1.43289	361.923
				1.43318	362.1
				1.43347	362.277
				1.43376	362.454
				1.43405	362.631
				1.43434	362.808
				1.43463	362.986
				1.43492	363.163
				1.43522	363.34
				1.43551	363.517
				1.4358	363.694
				1.43609	363.871
				1.43638	364.048
				1.43667	364.226
				1.43696	364.403
				1.43725	364.58
				1.43754	364.757
				1.43783	364.934
				1.43812	365.111
				1.43841	365.288
				1.4387	365.465
				1.43899	365.643
				1.43928	365.82
				1.43957	365.997
				1.43986	366.174
				1.44015	366.351
				1.44044	366.528
				1.44073	366.705
				1.44102	366.883
				1.44131	367.06
				1.4416	367.237
				1.44189	367.414
				1.44218	367.591
				1.44247	367.768
				1.44276	367.945
				1.44305	368.123
				1.44334	368.3
				1.44363	368.477
				1.44392	368.654
				1.44421	368.831
				1.4445	369.008
				1.44479	369.185
				1.44509	369.363
				1.44538	369.54
				1.44567	369.717
				1.44596	369.894
				1.44625	370.071
				1.44654	370.248
				1.44683	370.425
				1.44712	370.602
				1.44741	370.78
				1.4477	370.957
				1.44799	371.134
				1.44828	371.311
				1.44857	371.488
				1.44886	371.665
				1.44915	371.842
				1.44944	372.02
				1.44973	372.197
				1.45002	372.374
				1.45031	372.551
				1.4506	372.728
				1.45089	372.905
				1.45118	373.082
				1.45147	373.26
				1.45176	373.437
				1.45205	373.614
				1.45234	373.791
				1.45263	373.968
				1.45292	374.145
				1.45321	374.322
				1.4535	374.5
				1.45379	374.677
				1.45408	374.854
				1.45437	375.031
				1.45466	375.208
				1.45495	375.385
				1.45525	375.562
				1.45554	375.739
				1.45583	375.917
				1.45612	376.094
				1.45641	376.271
				1.4567	376.448
				1.45699	376.625
				1.45728	376.802
				1.45757	376.979
				1.45786	377.157
				1.45815	377.334
				1.45844	377.511
				1.45873	377.688
				1.45902	377.865
				1.45931	378.042
				1.4596	378.219
				1.45989	378.397
				1.46018	378.574
				1.46047	378.751
				1.46076	378.928
				1.46105	379.105
				1.46134	379.282
				1.46163	379.459
				1.46192	379.637
				1.46221	379.814
				1.4625	379.991
				1.46279	380.168
				1.46308	380.345
				1.46337	380.522
				1.46366	380.699
				1.46395	380.876
				1.46424	381.054
				1.46453	381.231
				1.46482	381.408
				1.46512	381.585
				1.46541	381.762
				1.4657	381.939
				1.46599	382.116
				1.46628	382.294
				1.46657	382.471
				1.46686	382.648
				1.46715	382.825
				1.46744	383.002
				1.46773	383.179
				1.46802	383.356
				1.46831	383.534
				1.4686	383.711
				1.46889	383.888
				1.46918	384.065
				1.46947	384.242
				1.46976	384.419
				1.47005	384.596
				1.47034	384.774
				1.47063	384.951
				1.47092	385.128
				1.47121	385.305
				1.4715	385.482
				1.47179	385.659
				1.47208	385.836
				1.47237	386.013
				1.47266	386.191
				1.47295	386.368
				1.47324	386.545
				1.47353	386.722
				1.47382	386.899
				1.47411	387.076
				1.4744	387.253
				1.47469	387.431
				1.47498	387.608
				1.47528	387.785
				1.47557	387.962
				1.47586	388.139
				1.47615	388.316
				1.47644	388.493
				1.47673	388.671
				1.47702	388.848
				1.47731	389.025
				1.4776	389.202
				1.47789	389.379
				1.47818	389.556
				1.47847	389.733
				1.47876	389.911
				1.47905	390.088
				1.47934	390.265
				1.47963	390.442
				1.47992	390.619
				1.48021	390.796
				1.4805	390.973
				1.48079	391.15
				1.48108	391.328
				1.48137	391.505
				1.48166	391.682
				1.48195	391.859
				1.48224	392.036
				1.48253	392.213
				1.48282	392.39
				1.48311	392.568
				1.4834	392.745
				1.48369	392.922
				1.48398	393.099
				1.48427	393.276
				1.48456	393.453
				1.48485	393.63
				1.48515	393.808
				1.48544	393.985
				1.48573	394.162
				1.48602	394.339
				1.48631	394.516
				1.4866	394.693
				1.48689	394.87
				1.48718	395.048
				1.48747	395.225
				1.48776	395.402
				1.48805	395.579
				1.48834	395.756
				1.48863	395.933
				1.48892	396.11
				1.48921	396.287
				1.4895	396.465
				1.48979	396.642
				1.49008	396.819
				1.49037	396.996
				1.49066	397.173
				1.49095	397.35
				1.49124	397.527
				1.49153	397.705
				1.49182	397.882
				1.49211	398.059
				1.4924	398.236
				1.49269	398.413
				1.49298	398.59
				1.49327	398.767
				1.49356	398.945
				1.49385	399.122
				1.49414	399.299
				1.49443	399.476
				1.49472	399.653
				1.49502	399.83
				1.49531	400.007
				1.4956	400.185
				1.49589	400.362
				1.49618	400.539
				1.49647	400.716
				1.49676	400.893
				1.49705	401.07
				1.49734	401.247
				1.49763	401.424
				1.49792	401.602
				1.49821	401.779
				1.4985	401.956
				1.49879	402.133
				1.49908	402.31
				1.49937	402.487
				1.49966	402.664
				1.49995	402.842
				1.50024	403.019
				1.50053	403.196
				1.50082	403.373
				1.50111	403.55
				1.5014	403.727
				1.50169	403.904
				1.50198	404.082
				1.50227	404.259
				1.50256	404.436
				1.50285	404.613
				1.50314	404.79
				1.50343	404.967
				1.50372	405.144
				1.50401	405.322
				1.5043	405.499
				1.50459	405.676
				1.50488	405.853
				1.50518	406.03
				1.50547	406.207
				1.50576	406.384
				1.50605	406.561
				1.50634	406.739
				1.50663	406.916
				1.50692	407.093
				1.50721	407.27
				1.5075	407.447
				1.50779	407.624
				1.50808	407.801
				1.50837	407.979
				1.50866	408.156
				1.50895	408.333
				1.50924	408.51
				1.50953	408.687
				1.50982	408.864
				1.51011	409.041
				1.5104	409.219
				1.51069	409.396
				1.51098	409.573
				1.51127	409.75
				1.51156	409.927
				1.51185	410.104
				1.51214	410.281
				1.51243	410.459
				1.51272	410.636
				1.51301	410.813
				1.5133	410.99
				1.51359	411.167
				1.51388	411.344
				1.51417	411.521
				1.51446	411.699
				1.51475	411.876
				1.51505	412.053
				1.51534	412.23
				1.51563	412.407
				1.51592	412.584
				1.51621	412.761
				1.5165	412.938
				1.51679	413.116
				1.51708	413.293
				1.51737	413.47
				1.51766	413.647
				1.51795	413.824
				1.51824	414.001
				1.51853	414.178
				1.51882	414.356
				1.51911	414.533
				1.5194	414.71
				1.51969	414.887
				1.51998	415.064
				1.52027	415.241
				1.52056	415.418
				1.52085	415.596
				1.52114	415.773
				1.52143	415.95
				1.52172	416.127
				1.52201	416.304
				1.5223	416.481
				1.52259	416.658
				1.52288	416.836
				1.52317	417.013
				1.52346	417.19
				1.52375	417.367
				1.52404	417.544
				1.52433	417.721
				1.52462	417.898
				1.52491	418.075
				1.52521	418.253
				1.5255	418.43
				1.52579	418.607
				1.52608	418.784
				1.52637	418.961
				1.52666	419.138
				1.52695	419.315
				1.52724	419.493
				1.52753	419.67
				1.52782	419.847
				1.52811	420.024
				1.5284	420.201
				1.52869	420.378
				1.52898	420.555
				1.52927	420.733
				1.52956	420.91
				1.52985	421.087
				1.53014	421.264
				1.53043	421.441
				1.53072	421.618
				1.53101	421.795
				1.5313	421.973
				1.53159	422.15
				1.53188	422.327
				1.53217	422.504
				1.53246	422.681
				1.53275	422.858
				1.53304	423.035
				1.53333	423.212
				1.53362	423.39
				1.53391	423.567
				1.5342	423.744
				1.53449	423.921
				1.53478	424.098
				1.53508	424.275
				1.53537	424.452
				1.53566	424.63
				1.53595	424.807
				1.53624	424.984
				1.53653	425.161
				1.53682	425.338
				1.53711	425.515
				1.5374	425.692
				1.53769	425.87
				1.53798	426.047
				1.53827	426.224
				1.53856	426.401
				1.53885	426.578
				1.53914	426.755
				1.53943	426.932
				1.53972	427.11
				1.54001	427.287
				1.5403	427.464
				1.54059	427.641
				1.54088	427.818
				1.54117	427.995
				1.54146	428.172
				1.54175	428.349
				1.54204	428.527
				1.54233	428.704
				1.54262	428.881
				1.54291	429.058
				1.5432	429.235
				1.54349	429.412
				1.54378	429.589
				1.54407	429.767
				1.54436	429.944
				1.54465	430.121
				1.54494	430.298
				1.54524	430.475
				1.54553	430.652
				1.54582	430.829
				1.54611	431.007
				1.5464	431.184
				1.54669	431.361
				1.54698	431.538
				1.54727	431.715
				1.54756	431.892
				1.54785	432.069
				1.54814	432.247
				1.54843	432.424
				1.54872	432.601
				1.54901	432.778
				1.5493	432.955
				1.54959	433.132
				1.54988	433.309
				1.55017	433.486
				1.55046	433.664
				1.55075	433.841
				1.55104	434.018
				1.55133	434.195
				1.55162	434.372
				1.55191	434.549
				1.5522	434.726
				1.55249	434.904
				1.55278	435.081
				1.55307	435.258
				1.55336	435.435
				1.55365	435.612
				1.55394	435.789
				1.55423	435.966
				1.55452	436.144
				1.55481	436.321
				1.55511	436.498
				1.5554	436.675
				1.55569	436.852
				1.55598	437.029
				1.55627	437.206
				1.55656	437.384
				1.55685	437.561
				1.55714	437.738
				1.55743	437.915
				1.55772	438.092
				1.55801	438.269
				1.5583	438.446
				1.55859	438.623
				1.55888	438.801
				1.55917	438.978
				1.55946	439.155
				1.55975	439.332
				1.56004	439.509
				1.56033	439.686
				1.56062	439.863
				1.56091	440.041
				1.5612	440.218
				1.56149	440.395
				1.56178	440.572
				1.56207	440.749
				1.56236	440.926
				1.56265	441.103
				1.56294	441.281
				1.56323	441.458
				1.56352	441.635
				1.56381	441.812
				1.5641	441.989
				1.56439	442.166
				1.56468	442.343
				1.56497	442.521
				1.56527	442.698
				1.56556	442.875
				1.56585	443.052
				1.56614	443.229
				1.56643	443.406
				1.56672	443.583
				1.56701	443.76
				1.5673	443.938
				1.56759	444.115
				1.56788	444.292
				1.56817	444.469
				1.56846	444.646
				1.56875	444.823
				1.56904	445
				1.56933	445.178
				1.56962	445.355
				1.56991	445.532
				1.5702	445.709
				1.57049	445.886
				1.57078	446.063
				1.57107	446.24
				1.57136	446.418
				1.57165	446.595
				1.57194	446.772
				1.57223	446.949
				1.57252	447.126
				1.57281	447.303
				1.5731	447.48
				1.57339	447.658
				1.57368	447.835
				1.57397	448.012
				1.57426	448.189
				1.57455	448.366
				1.57484	448.543
				1.57514	448.72
				1.57543	448.897
				1.57572	449.075
				1.57601	449.252
				1.5763	449.429
				1.57659	449.606
				1.57688	449.783
				1.57717	449.96
				1.57746	450.137
				1.57775	450.315
				1.57804	450.492
				1.57833	450.669
				1.57862	450.846
				1.57891	451.023
				1.5792	451.2
				1.57949	451.377
				1.57978	451.555
				1.58007	451.732
				1.58036	451.909
				1.58065	452.086
				1.58094	452.263
				1.58123	452.44
				1.58152	452.617
				1.58181	452.795
				1.5821	452.972
				1.58239	453.149
				1.58268	453.326
				1.58297	453.503
				1.58326	453.68
				1.58355	453.857
				1.58384	454.034
				1.58413	454.212
				1.58442	454.389
				1.58471	454.566
				1.58501	454.743
				1.5853	454.92
				1.58559	455.097
				1.58588	455.274
				1.58617	455.452
				1.58646	455.629
				1.58675	455.806
				1.58704	455.983
				1.58733	456.16
				1.58762	456.337
				1.58791	456.514
				1.5882	456.692
				1.58849	456.869
				1.58878	457.046
				1.58907	457.223
				1.58936	457.4
				1.58965	457.577
				1.58994	457.754
				1.59023	457.932
				1.59052	458.109
				1.59081	458.286
				1.5911	458.463
				1.59139	458.64
				1.59168	458.817
				1.59197	458.994
				1.59226	459.171
				1.59255	459.349
				1.59284	459.526
				1.59313	459.703
				1.59342	459.88
				1.59371	460.057
				1.594	460.234
				1.59429	460.411
				1.59458	460.589
				1.59487	460.766
				1.59517	460.943
				1.59546	461.12
				1.59575	461.297
				1.59604	461.474
				1.59633	461.651
				1.59662	461.829
				1.59691	462.006
				1.5972	462.183
				1.59749	462.36
				1.59778	462.537
				1.59807	462.714
				1.59836	462.891
				1.59865	463.069
				1.59894	463.246
				1.59923	463.423
				1.59952	463.6
				1.59981	463.777
				1.6001	463.954
				1.60039	464.131
				1.60068	464.308
				1.60097	464.486
				1.60126	464.663
				1.60155	464.84
				1.60184	465.017
				1.60213	465.194
				1.60242	465.371
				1.60271	465.548
				1.603	465.726
				1.60329	465.903
				1.60358	466.08
				1.60387	466.257
				1.60416	466.434
				1.60445	466.611
				1.60474	466.788
				1.60504	466.966
				1.60533	467.143
				1.60562	467.32
				1.60591	467.497
				1.6062	467.674
				1.60649	467.851
				1.60678	468.028
				1.60707	468.206
				1.60736	468.383
				1.60765	468.56
				1.60794	468.737
				1.60823	468.914
				1.60852	469.091
				1.60881	469.268
				1.6091	469.445
				1.60939	469.623
				1.60968	469.8
				1.60997	469.977
				1.61026	470.154
				1.61055	470.331
				1.61084	470.508
				1.61113	470.685
				1.61142	470.863
				1.61171	471.04
				1.612	471.217
				1.61229	471.394
				1.61258	471.571
				1.61287	471.748
				1.61316	471.925
				1.61345	472.103
				1.61374	472.28
				1.61403	472.457
				1.61432	472.634
				1.61461	472.811
				1.6149	472.988
				1.6152	473.165
				1.61549	473.343
				1.61578	473.52
				1.61607	473.697
				1.61636	473.874
				1.61665	474.051
				1.61694	474.228
				1.61723	474.405
				1.61752	474.582
				1.61781	474.76
				1.6181	474.937
				1.61839	475.114
				1.61868	475.291
				1.61897	475.468
				1.61926	475.645
				1.61955	475.822
				1.61984	476
				1.62013	476.177
				1.62042	476.354
				1.62071	476.531
				1.621	476.708
				1.62129	476.885
				1.62158	477.062
				1.62187	477.24
				1.62216	477.417
				1.62245	477.594
				1.62274	477.771
				1.62303	477.948
				1.62332	478.125
				1.62361	478.302
				1.6239	478.48
				1.62419	478.657
				1.62448	478.834
				1.62477	479.011
				1.62507	479.188
				1.62536	479.365
				1.62565	479.542
				1.62594	479.719
				1.62623	479.897
				1.62652	480.074
				1.62681	480.251
				1.6271	480.428
				1.62739	480.605
				1.62768	480.782
				1.62797	480.959
				1.62826	481.137
				1.62855	481.314
				1.62884	481.491
				1.62913	481.668
				1.62942	481.845
				1.62971	482.022
				1.63	482.199
