# Supplementary material for: Self-growing photonic composites with programmable colors and mechanical properties
Source: Nat Commun. 2022 Dec 19;13:7823. doi: 10.1038/s41467-022-35555-0 (PMC9763393; doi:10.1038/s41467-022-35555-0)
Supplement: Supplementary file 4 — Source Data [file 41467_2022_35555_MOESM4_ESM.zip › Source of Data/Figure 2g.xlsx]

## Sheet: Sheet1
2d	experimental λ	theoretical λ		Fitted line
313	481	454.789		313	454.789
342	502	496.926		313.17	455.036
370	535	537.61		313.34	455.284
402	582	584.106		313.511	455.531
436	633	633.508		313.681	455.778
473	690	687.269		313.851	456.025
				314.021	456.273
				314.191	456.52
				314.361	456.767
				314.532	457.014
				314.702	457.262
				314.872	457.509
				315.042	457.756
				315.212	458.003
				315.382	458.251
				315.553	458.498
				315.723	458.745
				315.893	458.992
				316.063	459.24
				316.233	459.487
				316.403	459.734
				316.574	459.981
				316.744	460.229
				316.914	460.476
				317.084	460.723
				317.254	460.97
				317.424	461.218
				317.595	461.465
				317.765	461.712
				317.935	461.959
				318.105	462.207
				318.275	462.454
				318.445	462.701
				318.616	462.948
				318.786	463.196
				318.956	463.443
				319.126	463.69
				319.296	463.938
				319.466	464.185
				319.637	464.432
				319.807	464.679
				319.977	464.927
				320.147	465.174
				320.317	465.421
				320.487	465.668
				320.658	465.916
				320.828	466.163
				320.998	466.41
				321.168	466.657
				321.338	466.905
				321.509	467.152
				321.679	467.399
				321.849	467.646
				322.019	467.894
				322.189	468.141
				322.359	468.388
				322.53	468.635
				322.7	468.883
				322.87	469.13
				323.04	469.377
				323.21	469.624
				323.38	469.872
				323.551	470.119
				323.721	470.366
				323.891	470.613
				324.061	470.861
				324.231	471.108
				324.401	471.355
				324.572	471.602
				324.742	471.85
				324.912	472.097
				325.082	472.344
				325.252	472.592
				325.422	472.839
				325.593	473.086
				325.763	473.333
				325.933	473.581
				326.103	473.828
				326.273	474.075
				326.443	474.322
				326.614	474.57
				326.784	474.817
				326.954	475.064
				327.124	475.311
				327.294	475.559
				327.464	475.806
				327.635	476.053
				327.805	476.3
				327.975	476.548
				328.145	476.795
				328.315	477.042
				328.485	477.289
				328.656	477.537
				328.826	477.784
				328.996	478.031
				329.166	478.278
				329.336	478.526
				329.507	478.773
				329.677	479.02
				329.847	479.267
				330.017	479.515
				330.187	479.762
				330.357	480.009
				330.528	480.257
				330.698	480.504
				330.868	480.751
				331.038	480.998
				331.208	481.246
				331.378	481.493
				331.549	481.74
				331.719	481.987
				331.889	482.235
				332.059	482.482
				332.229	482.729
				332.399	482.976
				332.57	483.224
				332.74	483.471
				332.91	483.718
				333.08	483.965
				333.25	484.213
				333.42	484.46
				333.591	484.707
				333.761	484.954
				333.931	485.202
				334.101	485.449
				334.271	485.696
				334.441	485.943
				334.612	486.191
				334.782	486.438
				334.952	486.685
				335.122	486.932
				335.292	487.18
				335.462	487.427
				335.633	487.674
				335.803	487.921
				335.973	488.169
				336.143	488.416
				336.313	488.663
				336.483	488.911
				336.654	489.158
				336.824	489.405
				336.994	489.652
				337.164	489.9
				337.334	490.147
				337.505	490.394
				337.675	490.641
				337.845	490.889
				338.015	491.136
				338.185	491.383
				338.355	491.63
				338.526	491.878
				338.696	492.125
				338.866	492.372
				339.036	492.619
				339.206	492.867
				339.376	493.114
				339.547	493.361
				339.717	493.608
				339.887	493.856
				340.057	494.103
				340.227	494.35
				340.397	494.597
				340.568	494.845
				340.738	495.092
				340.908	495.339
				341.078	495.586
				341.248	495.834
				341.418	496.081
				341.589	496.328
				341.759	496.575
				341.929	496.823
				342.099	497.07
				342.269	497.317
				342.439	497.565
				342.61	497.812
				342.78	498.059
				342.95	498.306
				343.12	498.554
				343.29	498.801
				343.46	499.048
				343.631	499.295
				343.801	499.543
				343.971	499.79
				344.141	500.037
				344.311	500.284
				344.481	500.532
				344.652	500.779
				344.822	501.026
				344.992	501.273
				345.162	501.521
				345.332	501.768
				345.502	502.015
				345.673	502.262
				345.843	502.51
				346.013	502.757
				346.183	503.004
				346.353	503.251
				346.524	503.499
				346.694	503.746
				346.864	503.993
				347.034	504.24
				347.204	504.488
				347.374	504.735
				347.545	504.982
				347.715	505.229
				347.885	505.477
				348.055	505.724
				348.225	505.971
				348.395	506.219
				348.566	506.466
				348.736	506.713
				348.906	506.96
				349.076	507.208
				349.246	507.455
				349.416	507.702
				349.587	507.949
				349.757	508.197
				349.927	508.444
				350.097	508.691
				350.267	508.938
				350.437	509.186
				350.608	509.433
				350.778	509.68
				350.948	509.927
				351.118	510.175
				351.288	510.422
				351.458	510.669
				351.629	510.916
				351.799	511.164
				351.969	511.411
				352.139	511.658
				352.309	511.905
				352.479	512.153
				352.65	512.4
				352.82	512.647
				352.99	512.894
				353.16	513.142
				353.33	513.389
				353.5	513.636
				353.671	513.883
				353.841	514.131
				354.011	514.378
				354.181	514.625
				354.351	514.873
				354.522	515.12
				354.692	515.367
				354.862	515.614
				355.032	515.862
				355.202	516.109
				355.372	516.356
				355.543	516.603
				355.713	516.851
				355.883	517.098
				356.053	517.345
				356.223	517.592
				356.393	517.84
				356.564	518.087
				356.734	518.334
				356.904	518.581
				357.074	518.829
				357.244	519.076
				357.414	519.323
				357.585	519.57
				357.755	519.818
				357.925	520.065
				358.095	520.312
				358.265	520.559
				358.435	520.807
				358.606	521.054
				358.776	521.301
				358.946	521.548
				359.116	521.796
				359.286	522.043
				359.456	522.29
				359.627	522.537
				359.797	522.785
				359.967	523.032
				360.137	523.279
				360.307	523.527
				360.477	523.774
				360.648	524.021
				360.818	524.268
				360.988	524.516
				361.158	524.763
				361.328	525.01
				361.498	525.257
				361.669	525.505
				361.839	525.752
				362.009	525.999
				362.179	526.246
				362.349	526.494
				362.52	526.741
				362.69	526.988
				362.86	527.235
				363.03	527.483
				363.2	527.73
				363.37	527.977
				363.541	528.224
				363.711	528.472
				363.881	528.719
				364.051	528.966
				364.221	529.213
				364.391	529.461
				364.562	529.708
				364.732	529.955
				364.902	530.202
				365.072	530.45
				365.242	530.697
				365.412	530.944
				365.583	531.191
				365.753	531.439
				365.923	531.686
				366.093	531.933
				366.263	532.181
				366.433	532.428
				366.604	532.675
				366.774	532.922
				366.944	533.17
				367.114	533.417
				367.284	533.664
				367.454	533.911
				367.625	534.159
				367.795	534.406
				367.965	534.653
				368.135	534.9
				368.305	535.148
				368.475	535.395
				368.646	535.642
				368.816	535.889
				368.986	536.137
				369.156	536.384
				369.326	536.631
				369.497	536.878
				369.667	537.126
				369.837	537.373
				370.007	537.62
				370.177	537.867
				370.347	538.115
				370.518	538.362
				370.688	538.609
				370.858	538.856
				371.028	539.104
				371.198	539.351
				371.368	539.598
				371.539	539.846
				371.709	540.093
				371.879	540.34
				372.049	540.587
				372.219	540.835
				372.389	541.082
				372.56	541.329
				372.73	541.576
				372.9	541.824
				373.07	542.071
				373.24	542.318
				373.41	542.565
				373.581	542.813
				373.751	543.06
				373.921	543.307
				374.091	543.554
				374.261	543.802
				374.431	544.049
				374.602	544.296
				374.772	544.543
				374.942	544.791
				375.112	545.038
				375.282	545.285
				375.452	545.532
				375.623	545.78
				375.793	546.027
				375.963	546.274
				376.133	546.521
				376.303	546.769
				376.473	547.016
				376.644	547.263
				376.814	547.51
				376.984	547.758
				377.154	548.005
				377.324	548.252
				377.494	548.5
				377.665	548.747
				377.835	548.994
				378.005	549.241
				378.175	549.489
				378.345	549.736
				378.516	549.983
				378.686	550.23
				378.856	550.478
				379.026	550.725
				379.196	550.972
				379.366	551.219
				379.537	551.467
				379.707	551.714
				379.877	551.961
				380.047	552.208
				380.217	552.456
				380.387	552.703
				380.558	552.95
				380.728	553.197
				380.898	553.445
				381.068	553.692
				381.238	553.939
				381.408	554.186
				381.579	554.434
				381.749	554.681
				381.919	554.928
				382.089	555.175
				382.259	555.423
				382.429	555.67
				382.6	555.917
				382.77	556.164
				382.94	556.412
				383.11	556.659
				383.28	556.906
				383.45	557.154
				383.621	557.401
				383.791	557.648
				383.961	557.895
				384.131	558.143
				384.301	558.39
				384.471	558.637
				384.642	558.884
				384.812	559.132
				384.982	559.379
				385.152	559.626
				385.322	559.873
				385.492	560.121
				385.663	560.368
				385.833	560.615
				386.003	560.862
				386.173	561.11
				386.343	561.357
				386.514	561.604
				386.684	561.851
				386.854	562.099
				387.024	562.346
				387.194	562.593
				387.364	562.84
				387.535	563.088
				387.705	563.335
				387.875	563.582
				388.045	563.829
				388.215	564.077
				388.385	564.324
				388.556	564.571
				388.726	564.818
				388.896	565.066
				389.066	565.313
				389.236	565.56
				389.406	565.808
				389.577	566.055
				389.747	566.302
				389.917	566.549
				390.087	566.797
				390.257	567.044
				390.427	567.291
				390.598	567.538
				390.768	567.786
				390.938	568.033
				391.108	568.28
				391.278	568.527
				391.448	568.775
				391.619	569.022
				391.789	569.269
				391.959	569.516
				392.129	569.764
				392.299	570.011
				392.469	570.258
				392.64	570.505
				392.81	570.753
				392.98	571
				393.15	571.247
				393.32	571.494
				393.49	571.742
				393.661	571.989
				393.831	572.236
				394.001	572.483
				394.171	572.731
				394.341	572.978
				394.512	573.225
				394.682	573.472
				394.852	573.72
				395.022	573.967
				395.192	574.214
				395.362	574.462
				395.533	574.709
				395.703	574.956
				395.873	575.203
				396.043	575.451
				396.213	575.698
				396.383	575.945
				396.554	576.192
				396.724	576.44
				396.894	576.687
				397.064	576.934
				397.234	577.181
				397.404	577.429
				397.575	577.676
				397.745	577.923
				397.915	578.17
				398.085	578.418
				398.255	578.665
				398.425	578.912
				398.596	579.159
				398.766	579.407
				398.936	579.654
				399.106	579.901
				399.276	580.148
				399.446	580.396
				399.617	580.643
				399.787	580.89
				399.957	581.137
				400.127	581.385
				400.297	581.632
				400.467	581.879
				400.638	582.126
				400.808	582.374
				400.978	582.621
				401.148	582.868
				401.318	583.116
				401.488	583.363
				401.659	583.61
				401.829	583.857
				401.999	584.105
				402.169	584.352
				402.339	584.599
				402.51	584.846
				402.68	585.094
				402.85	585.341
				403.02	585.588
				403.19	585.835
				403.36	586.083
				403.531	586.33
				403.701	586.577
				403.871	586.824
				404.041	587.072
				404.211	587.319
				404.381	587.566
				404.552	587.813
				404.722	588.061
				404.892	588.308
				405.062	588.555
				405.232	588.802
				405.402	589.05
				405.573	589.297
				405.743	589.544
				405.913	589.791
				406.083	590.039
				406.253	590.286
				406.423	590.533
				406.594	590.78
				406.764	591.028
				406.934	591.275
				407.104	591.522
				407.274	591.77
				407.444	592.017
				407.615	592.264
				407.785	592.511
				407.955	592.759
				408.125	593.006
				408.295	593.253
				408.465	593.5
				408.636	593.748
				408.806	593.995
				408.976	594.242
				409.146	594.489
				409.316	594.737
				409.486	594.984
				409.657	595.231
				409.827	595.478
				409.997	595.726
				410.167	595.973
				410.337	596.22
				410.508	596.467
				410.678	596.715
				410.848	596.962
				411.018	597.209
				411.188	597.456
				411.358	597.704
				411.529	597.951
				411.699	598.198
				411.869	598.445
				412.039	598.693
				412.209	598.94
				412.379	599.187
				412.55	599.434
				412.72	599.682
				412.89	599.929
				413.06	600.176
				413.23	600.424
				413.4	600.671
				413.571	600.918
				413.741	601.165
				413.911	601.413
				414.081	601.66
				414.251	601.907
				414.421	602.154
				414.592	602.402
				414.762	602.649
				414.932	602.896
				415.102	603.143
				415.272	603.391
				415.442	603.638
				415.613	603.885
				415.783	604.132
				415.953	604.38
				416.123	604.627
				416.293	604.874
				416.463	605.121
				416.634	605.369
				416.804	605.616
				416.974	605.863
				417.144	606.11
				417.314	606.358
				417.484	606.605
				417.655	606.852
				417.825	607.099
				417.995	607.347
				418.165	607.594
				418.335	607.841
				418.506	608.088
				418.676	608.336
				418.846	608.583
				419.016	608.83
				419.186	609.078
				419.356	609.325
				419.527	609.572
				419.697	609.819
				419.867	610.067
				420.037	610.314
				420.207	610.561
				420.377	610.808
				420.548	611.056
				420.718	611.303
				420.888	611.55
				421.058	611.797
				421.228	612.045
				421.398	612.292
				421.569	612.539
				421.739	612.786
				421.909	613.034
				422.079	613.281
				422.249	613.528
				422.419	613.775
				422.59	614.023
				422.76	614.27
				422.93	614.517
				423.1	614.764
				423.27	615.012
				423.44	615.259
				423.611	615.506
				423.781	615.753
				423.951	616.001
				424.121	616.248
				424.291	616.495
				424.461	616.742
				424.632	616.99
				424.802	617.237
				424.972	617.484
				425.142	617.732
				425.312	617.979
				425.482	618.226
				425.653	618.473
				425.823	618.721
				425.993	618.968
				426.163	619.215
				426.333	619.462
				426.503	619.71
				426.674	619.957
				426.844	620.204
				427.014	620.451
				427.184	620.699
				427.354	620.946
				427.525	621.193
				427.695	621.44
				427.865	621.688
				428.035	621.935
				428.205	622.182
				428.375	622.429
				428.546	622.677
				428.716	622.924
				428.886	623.171
				429.056	623.418
				429.226	623.666
				429.396	623.913
				429.567	624.16
				429.737	624.407
				429.907	624.655
				430.077	624.902
				430.247	625.149
				430.417	625.397
				430.588	625.644
				430.758	625.891
				430.928	626.138
				431.098	626.386
				431.268	626.633
				431.438	626.88
				431.609	627.127
				431.779	627.375
				431.949	627.622
				432.119	627.869
				432.289	628.116
				432.459	628.364
				432.63	628.611
				432.8	628.858
				432.97	629.105
				433.14	629.353
				433.31	629.6
				433.48	629.847
				433.651	630.094
				433.821	630.342
				433.991	630.589
				434.161	630.836
				434.331	631.083
				434.502	631.331
				434.672	631.578
				434.842	631.825
				435.012	632.072
				435.182	632.32
				435.352	632.567
				435.523	632.814
				435.693	633.061
				435.863	633.309
				436.033	633.556
				436.203	633.803
				436.373	634.051
				436.544	634.298
				436.714	634.545
				436.884	634.792
				437.054	635.04
				437.224	635.287
				437.394	635.534
				437.565	635.781
				437.735	636.029
				437.905	636.276
				438.075	636.523
				438.245	636.77
				438.415	637.018
				438.586	637.265
				438.756	637.512
				438.926	637.759
				439.096	638.007
				439.266	638.254
				439.436	638.501
				439.607	638.748
				439.777	638.996
				439.947	639.243
				440.117	639.49
				440.287	639.737
				440.457	639.985
				440.628	640.232
				440.798	640.479
				440.968	640.726
				441.138	640.974
				441.308	641.221
				441.478	641.468
				441.649	641.715
				441.819	641.963
				441.989	642.21
				442.159	642.457
				442.329	642.705
				442.5	642.952
				442.67	643.199
				442.84	643.446
				443.01	643.694
				443.18	643.941
				443.35	644.188
				443.521	644.435
				443.691	644.683
				443.861	644.93
				444.031	645.177
				444.201	645.424
				444.371	645.672
				444.542	645.919
				444.712	646.166
				444.882	646.413
				445.052	646.661
				445.222	646.908
				445.392	647.155
				445.563	647.402
				445.733	647.65
				445.903	647.897
				446.073	648.144
				446.243	648.391
				446.413	648.639
				446.584	648.886
				446.754	649.133
				446.924	649.38
				447.094	649.628
				447.264	649.875
				447.434	650.122
				447.605	650.369
				447.775	650.617
				447.945	650.864
				448.115	651.111
				448.285	651.359
				448.455	651.606
				448.626	651.853
				448.796	652.1
				448.966	652.348
				449.136	652.595
				449.306	652.842
				449.476	653.089
				449.647	653.337
				449.817	653.584
				449.987	653.831
				450.157	654.078
				450.327	654.326
				450.498	654.573
				450.668	654.82
				450.838	655.067
				451.008	655.315
				451.178	655.562
				451.348	655.809
				451.519	656.056
				451.689	656.304
				451.859	656.551
				452.029	656.798
				452.199	657.045
				452.369	657.293
				452.54	657.54
				452.71	657.787
				452.88	658.034
				453.05	658.282
				453.22	658.529
				453.39	658.776
				453.561	659.023
				453.731	659.271
				453.901	659.518
				454.071	659.765
				454.241	660.013
				454.411	660.26
				454.582	660.507
				454.752	660.754
				454.922	661.002
				455.092	661.249
				455.262	661.496
				455.432	661.743
				455.603	661.991
				455.773	662.238
				455.943	662.485
				456.113	662.732
				456.283	662.98
				456.453	663.227
				456.624	663.474
				456.794	663.721
				456.964	663.969
				457.134	664.216
				457.304	664.463
				457.474	664.71
				457.645	664.958
				457.815	665.205
				457.985	665.452
				458.155	665.699
				458.325	665.947
				458.495	666.194
				458.666	666.441
				458.836	666.688
				459.006	666.936
				459.176	667.183
				459.346	667.43
				459.517	667.678
				459.687	667.925
				459.857	668.172
				460.027	668.419
				460.197	668.667
				460.367	668.914
				460.538	669.161
				460.708	669.408
				460.878	669.656
				461.048	669.903
				461.218	670.15
				461.388	670.397
				461.559	670.645
				461.729	670.892
				461.899	671.139
				462.069	671.386
				462.239	671.634
				462.409	671.881
				462.58	672.128
				462.75	672.375
				462.92	672.623
				463.09	672.87
				463.26	673.117
				463.43	673.364
				463.601	673.612
				463.771	673.859
				463.941	674.106
				464.111	674.353
				464.281	674.601
				464.451	674.848
				464.622	675.095
				464.792	675.342
				464.962	675.59
				465.132	675.837
				465.302	676.084
				465.472	676.332
				465.643	676.579
				465.813	676.826
				465.983	677.073
				466.153	677.321
				466.323	677.568
				466.493	677.815
				466.664	678.062
				466.834	678.31
				467.004	678.557
				467.174	678.804
				467.344	679.051
				467.515	679.299
				467.685	679.546
				467.855	679.793
				468.025	680.04
				468.195	680.288
				468.365	680.535
				468.536	680.782
				468.706	681.029
				468.876	681.277
				469.046	681.524
				469.216	681.771
				469.386	682.018
				469.557	682.266
				469.727	682.513
				469.897	682.76
				470.067	683.007
				470.237	683.255
				470.407	683.502
				470.578	683.749
				470.748	683.996
				470.918	684.244
				471.088	684.491
				471.258	684.738
				471.428	684.986
				471.599	685.233
				471.769	685.48
				471.939	685.727
				472.109	685.975
				472.279	686.222
				472.449	686.469
				472.62	686.716
				472.79	686.964
				472.96	687.211
				473.13	687.458
				473.3	687.705
				473.47	687.953
				473.641	688.2
				473.811	688.447
				473.981	688.694
				474.151	688.942
				474.321	689.189
				474.491	689.436
				474.662	689.683
				474.832	689.931
				475.002	690.178
				475.172	690.425
				475.342	690.672
				475.513	690.92
				475.683	691.167
				475.853	691.414
				476.023	691.661
				476.193	691.909
				476.363	692.156
				476.534	692.403
				476.704	692.65
				476.874	692.898
				477.044	693.145
				477.214	693.392
				477.384	693.64
				477.555	693.887
				477.725	694.134
				477.895	694.381
				478.065	694.629
				478.235	694.876
				478.405	695.123
				478.576	695.37
				478.746	695.618
				478.916	695.865
				479.086	696.112
				479.256	696.359
				479.426	696.607
				479.597	696.854
				479.767	697.101
				479.937	697.348
				480.107	697.596
				480.277	697.843
				480.447	698.09
				480.618	698.337
				480.788	698.585
				480.958	698.832
				481.128	699.079
				481.298	699.326
				481.468	699.574
				481.639	699.821
				481.809	700.068
				481.979	700.315
				482.149	700.563
				482.319	700.81
				482.489	701.057
				482.66	701.304
				482.83	701.552
				483	701.799
