# Supplementary material for: Self-growing photonic composites with programmable colors and mechanical properties
Source: Nat Commun. 2022 Dec 19;13:7823. doi: 10.1038/s41467-022-35555-0 (PMC9763393; doi:10.1038/s41467-022-35555-0)
Supplement: Supplementary file 4 — Source Data [file 41467_2022_35555_MOESM4_ESM.zip › Source of Data/Figure 3a.xlsx]

## Sheet: EG40
Stress	Strain		Stress	Strain		Stress	Strain		Stress	Strain		Stress	Strain
(MPa)	(%)		(MPa)	(%)		(MPa)	(%)		(MPa)	(%)		(MPa)	(%)
0.0144	0.047		0.1939	0.0014		0.1638	0		0.0122	0		0.0236	0
0.381	0.0956		0.2011	0.0026		0.1744	0.0004		0.0123	0.0006		0.0202	-0.0016
0.4925	0.144		0.2504	0.0132		0.2077	0.0056		0.0179	0.0039		-0.0012	-0.0134
0.6098	0.1919		0.3091	0.0369		0.273	0.0217		0.0416	0.0134		-0.0174	-0.0207
0.7249	0.24		0.322	0.0425		0.3586	0.0518		0.0868	0.0393		-0.0176	-0.022
0.8468	0.289		0.3244	0.0464		0.4751	0.0953		0.0929	0.0506		-0.0129	-0.0205
0.9732	0.3364		0.3745	0.0582		0.5076	0.118		0.0927	0.0552		-0.0065	-0.0184
1.099	0.3809		0.485	0.0905		0.5178	0.1266		0.1103	0.0655		-0.0035	-0.0164
1.2222	0.4248		0.7439	0.1719		0.5615	0.1396		0.1735	0.0948		0.0023	-0.0143
1.3468	0.4693		1.1133	0.2964		0.6978	0.1824		0.3195	0.1728		0.0093	-0.0117
1.4737	0.5149		1.5076	0.426		0.9381	0.2707		0.5239	0.2939		0.0159	-0.0085
1.6051	0.563		1.842	0.5374		1.2213	0.3814		0.7041	0.4185		0.0154	-0.0049
1.7489	0.6136		2.1149	0.6297		1.4748	0.4858		0.8361	0.5265		0.0185	-0.0009
1.9035	0.6664		2.3528	0.7113		1.6834	0.5755		0.9275	0.619		0.0249	0.0035
2.0682	0.7202		2.5574	0.7844		1.8646	0.6552		1.0112	0.6981		0.0376	0.0083
2.236	0.7718		2.724	0.8486		2.0465	0.7316		1.1119	0.7666		0.0515	0.0142
2.3958	0.8182		2.8684	0.9081		2.2273	0.8076		1.2554	0.8297		0.0702	0.0228
2.5406	0.8606		2.9894	0.9673		2.4111	0.8835		1.432	0.8921		0.0966	0.0357
2.6706	0.9017		3.1286	1.0296		2.5844	0.9583		1.597	0.9571		0.1332	0.0533
2.8011	0.9445		3.2863	1.0967		2.7522	1.0313		1.7361	1.0261		0.1697	0.0737
2.9431	0.9902		3.4709	1.1681		2.9132	1.1001		1.8899	1.099		0.2058	0.094
3.0953	1.0391		3.6532	1.2416		3.0634	1.1636		2.0715	1.1734		0.2377	0.1122
3.2593	1.0915		3.8317	1.3151		3.206	1.225		2.2812	1.2459		0.2662	0.1273
3.4404	1.1448		3.9868	1.3872		3.3613	1.2878		2.4652	1.312		0.2913	0.1395
3.6209	1.1963		4.1162	1.4539		3.5317	1.3522		2.601	1.3719		0.311	0.1498
3.791	1.2453		4.2488	1.5143		3.7025	1.4178		2.7116	1.4301		0.329	0.1586
3.9544	1.2906		4.3677	1.5734		3.8594	1.4861		2.8445	1.4889		0.3449	0.1663
4.106	1.3337		4.4783	1.6337		4.016	1.5577		3.0146	1.5515		0.3558	0.1732
4.2475	1.3774		4.5905	1.6965		4.1715	1.6292		3.2036	1.6208		0.364	0.1798
4.3947	1.423		4.7245	1.7644		4.3342	1.6985		3.361	1.6942		0.3733	0.1862
4.5533	1.4712		4.8847	1.837		4.4975	1.7635		3.4998	1.7688		0.3859	0.1923
4.7204	1.5227		5.0391	1.9116		4.6616	1.8248		3.638	1.8412		0.3989	0.1984
4.8994	1.5761		5.1607	1.9849		4.8388	1.887		3.7852	1.9088		0.4136	0.2046
5.0818	1.6283		5.2509	2.0545		5.0463	1.9538		3.9151	1.9728		0.4282	0.2109
5.2611	1.6773		5.321	2.1181		5.2762	2.0243		4.0085	2.0345		0.4412	0.2171
5.4234	1.7229		5.3825	2.178		5.5131	2.0961		4.091	2.0963		0.4554	0.223
5.5685	1.7652		5.426	2.2383		5.7549	2.1683		4.204	2.1613		0.4652	0.2284
5.7046	1.8072		5.4782	2.3017		5.9965	2.2392		4.3352	2.2304		0.4732	0.234
5.844	1.8521		5.5518	2.3686		6.2263	2.3063		4.461	2.3024		0.4836	0.2398
5.9946	1.8999		5.644	2.439		6.4422	2.3689		4.5576	2.3739		0.4965	0.2462
6.1566	1.9491		5.7219	2.5116		6.6482	2.4284		4.6393	2.4431		0.5146	0.2533
6.3213	1.9988		5.7771	2.584		6.8625	2.4888		4.7262	2.51		0.5346	0.2608
6.487	2.0484		5.8344	2.6542		7.0966	2.5533		4.8125	2.5752		0.5547	0.2683
6.6493	2.0976		5.899	2.7202		7.3394	2.6218		4.8842	2.6388		0.5731	0.2757
6.8073	2.1475		5.9722	2.7814		7.566	2.6911		4.9473	2.701		0.5866	0.2829
6.9689	2.1973		6.0417	2.8423		7.7862	2.7597		5.0125	2.7631		0.5992	0.29
7.1286	2.2448		6.1323	2.9064		8.0116	2.8277		5.0814	2.8266		0.6119	0.297
7.2767	2.2902		6.2274	2.9727		8.2379	2.8952		5.1393	2.8919		0.6288	0.3038
7.417	2.3359		6.2899	3.0401		8.4599	2.9624		5.1899	2.959		0.6462	0.3107
7.5614	2.3817		6.3402	3.1087		8.6792	3.0288		5.2272	3.0276		0.6609	0.3175
7.7035	2.4278		6.3895	3.1776		8.8904	3.0932		4.8354	3.0972		0.6757	0.3243
7.843	2.4746		6.4365	3.2468		9.1023	3.1577		3.0546	3.1565		0.6942	0.3311
7.9859	2.5226		6.4883	3.3158		9.3274	3.2251					0.7126	0.3378
8.1356	2.5724		6.576	3.3842		9.5421	3.2945					0.7258	0.3445
8.2863	2.6236		6.6592	3.4503		9.7346	3.3637					0.7362	0.3512
8.4416	2.6745		6.7357	3.5156		9.8788	3.4311					0.7484	0.3579
8.5938	2.7214		6.7936	3.5805		9.9268	3.4972					0.7643	0.3646
8.726	2.7647		6.8491	3.6451		9.9378	3.5644					0.7829	0.3712
8.8401	2.8072		6.9333	3.7111		10.0112	3.6332					0.8014	0.3778
8.9583	2.8515		7.0162	3.7791		10.1118	3.7007					0.8178	0.3842
9.0821	2.8987		7.0858	3.8475		10.2	3.7652					0.8336	0.3907
9.2174	2.9486		7.1499	3.9167		10.2548	3.8267					0.8479	0.3972
9.3542	3.0008		7.21	3.986		10.3031	3.8871					0.8572	0.4037
9.5052	3.0546		4.2711	4.0522		10.3675	3.9499					0.8747	0.4104
9.6536	3.108					9.671	4.0169					0.892	0.417
9.7945	3.1581					7.3735	4.0806					0.9065	0.4236
8.7876	3.1699					6.2009	4.1283					0.9205	0.4303
7.3594	3.1792											0.9377	0.4369
6.0561	3.1884											0.9543	0.4435
4.7301	3.1907											0.9697	0.4502
												0.9822	0.4568
												0.9961	0.4635
												1.0075	0.4701
												1.0239	0.4768
												1.0432	0.4836
												1.06	0.4904
												1.0745	0.4972
												1.089	0.504
												1.1007	0.5108
												1.1179	0.5178
												1.1356	0.5248
												1.1511	0.5316
												1.1664	0.5384
												1.1832	0.5451
												1.2002	0.5519
												1.2181	0.5585
												1.2292	0.5651
												1.2425	0.5718
												1.2578	0.5785
												1.2759	0.5851
												1.2943	0.5918
												1.314	0.5986
												1.3309	0.6052
												1.3485	0.6118
												1.3635	0.6184
												1.3787	0.6251
												1.394	0.6318
												1.4113	0.6385
												1.4276	0.6452
												1.4468	0.652
												1.467	0.6588
												1.489	0.6655
												1.5058	0.6722
												1.5162	0.6788
												1.5295	0.6854
												1.5471	0.692
												1.5682	0.6985
												1.5885	0.705
												1.605	0.7115
												1.6247	0.7181
												1.6448	0.7247
												1.6611	0.7313
												1.6758	0.738
												1.6936	0.7448
												1.7137	0.7515
												1.7345	0.7583
												1.7554	0.7651
												1.7777	0.7718
												1.8012	0.7785
												1.8195	0.7852
												1.8375	0.7918
												1.8598	0.7983
												1.8823	0.8048
												1.9047	0.8113
												1.9258	0.8179
												1.9465	0.8244
												1.9714	0.8308
												1.9938	0.8371
												2.0091	0.843
												2.0241	0.8492
												2.0448	0.8558
												2.0656	0.8624
												2.0863	0.8691
												2.1059	0.8756
												2.1268	0.8821
												2.1487	0.8887
												2.1643	0.8952
												2.1824	0.9016
												2.2028	0.9081
												2.2217	0.9149
												2.2415	0.9218
												2.2624	0.9286
												2.2828	0.9353
												2.302	0.9419
												2.3212	0.9486
												2.3332	0.9552
												2.3514	0.9619
												2.3724	0.9686
												2.3932	0.9753
												2.4121	0.9819
												2.4339	0.9886
												2.453	0.9954
												2.472	1.0021
												2.4858	1.0088
												2.5041	1.0155
												2.5214	1.0221
												2.5418	1.0286
												2.5608	1.0352
												2.5805	1.0418
												2.5988	1.0485
												2.6187	1.0553
												2.6321	1.062
												2.6481	1.0687
												2.6668	1.0754
												2.686	1.082
												2.7035	1.0886
												2.7209	1.0953
												2.7403	1.1021
												2.761	1.109
												2.7779	1.1159
												2.7937	1.1227
												2.811	1.1294
												2.8277	1.1362
												2.8435	1.143
												2.8632	1.1499
												2.8815	1.1568
												2.9001	1.1636
												2.9188	1.1705
												2.9338	1.1774
												2.9493	1.1842
												2.9664	1.1911
												2.985	1.198
												3.0034	1.2047
												3.0209	1.2115
												3.0386	1.2183
												3.0576	1.2251
												3.0759	1.2319
												3.0889	1.2386
												3.1008	1.2452
												3.1184	1.2518
												3.1351	1.2585
												3.1477	1.2652
												3.1638	1.2718
												3.1822	1.2785
												3.1976	1.2851
												3.2088	1.2917
												3.2207	1.2983
												3.2353	1.3049
												3.2518	1.3116
												3.2673	1.3182
												3.2799	1.3249
												3.2937	1.3315
												3.308	1.338
												3.3201	1.3446
												3.3273	1.3513
												3.3334	1.3575
												3.3425	1.3635
												3.3546	1.3699
												3.3668	1.3766
												3.3798	1.3829
												3.3925	1.3889
												3.4042	1.395
												3.4134	1.4013
												3.4231	1.4077
												3.4332	1.4142
												3.4475	1.421
												3.461	1.4278
												3.476	1.4346
												3.4914	1.4414
												3.5068	1.4482
												3.5168	1.4549
												3.5194	1.4617
												3.4309	1.4684
												3.3204	1.4751
												3.2781	1.4818
												2.4443	1.4885
												1.6082	1.4953
												1.3212	1.5022

## Sheet: EG40-B9.7
Stress	Strain		Stress	Strain		Stress	Strain		Stress	Strain		Stress	Strain
(MPa)	(%)		(MPa)	(%)		(MPa)	(%)		(MPa)	(%)		(MPa)	(%)
0.328	0.002		0.0654	0		0.2252	0.0005		0.0161	0		-0.0098	0.0002
0.3644	0.0114		1.1326	0.0007		0.2655	0.0064		0.0231	0.0003		0.003	0.0016
0.4238	0.0266		1.2385	0.0041		0.3161	0.0178		0.0405	0.0045		0.0309	0.0098
0.5071	0.0474		1.3841	0.0138		0.4012	0.0359		0.1036	0.0225		0.033	0.0356
0.5995	0.0705		1.5804	0.0398		0.5041	0.058		0.1664	0.0518		-0.0101	0.0493
0.6792	0.092		1.8369	0.0506		0.6026	0.0794		0.1833	0.0656		0.0131	0.0546
0.7425	0.1102		2.1143	0.0554		0.6802	0.0973		0.2146	0.0744		0.0097	0.0642
0.7882	0.1241		2.3706	0.0663		0.7308	0.1114		0.2878	0.0975		0.0634	0.0924
0.8183	0.1342		2.5931	0.098		0.7642	0.1225		0.4438	0.163		0.1273	0.1674
0.8472	0.1421		2.7981	0.1792		0.7962	0.1317		0.6645	0.2685		0.1968	0.2819
0.8688	0.1492		2.9946	0.3008		0.829	0.1397		0.8806	0.3781		0.2477	0.4042
0.882	0.156		3.1945	0.4234		0.8569	0.1471		1.0619	0.4717		0.2889	0.517
0.8972	0.1627		3.4062	0.5294		0.8808	0.1542		1.2089	0.5526		0.3615	0.616
0.9173	0.1693		3.6287	0.6209		0.899	0.161		1.3363	0.6291		0.4259	0.6989
0.9405	0.1759		3.8509	0.6999		0.9167	0.1674		1.4549	0.7045		0.477	0.7673
0.9635	0.1824		4.0687	0.7686		0.941	0.1737		1.5636	0.7789		0.5329	0.8271
0.9839	0.1888		4.2727	0.832		0.968	0.1799		1.6672	0.8508		0.5898	0.8858
1.002	0.1951		4.4649	0.8949		0.9902	0.1861		1.7674	0.9215		0.6597	0.9486
1.0207	0.2013		4.6459	0.9599		1.0066	0.1925		1.8512	0.9921		0.7488	1.0161
1.0394	0.2076		4.8185	1.0286		1.0248	0.199		1.9208	1.0626		0.8348	1.0859
1.0586	0.2141		4.9869	1.1014		1.0468	0.2056		1.9803	1.1314		0.9229	1.1565
1.0815	0.2207		5.1527	1.1761		1.077	0.2124		2.0256	1.1969		1.002	1.226
1.1026	0.2273		5.3202	1.2487		1.1075	0.2193		2.0622	1.2603		1.1016	1.2946
1.1235	0.2338		5.4907	1.3148		1.1279	0.226		2.0812	1.3237		1.2189	1.3633
1.1488	0.2404		5.6638	1.3746		1.144	0.2328		1.0757	1.3379		1.3351	1.4307
1.1705	0.247		5.8391	1.4326		1.1641	0.2395					1.4476	1.4952
1.1911	0.2536		6.0098	1.4912		1.1895	0.2462					1.5557	1.5591
1.2077	0.2603		6.1702	1.5537		1.2194	0.2529					1.6951	1.6248
1.225	0.267		6.327	1.6228		1.2454	0.2597					1.8863	1.6927
1.2496	0.2737		6.4828	1.6964		1.2623	0.2664					2.1179	1.7624
1.2762	0.2803		6.6332	1.7714		1.2798	0.2731					2.369	1.8312
1.2951	0.2868		6.7615	1.844		1.3026	0.2797					2.6139	1.8978
1.3155	0.2934		6.8678	1.912		1.3283	0.2863					2.8492	1.9636
1.3345	0.3		6.9636	1.9761		1.3557	0.2927					3.0986	2.0302
1.3541	0.3068		7.0476	2.0375		1.3786	0.2991					3.3384	2.0965
1.3778	0.3137		7.1304	2.0989		1.3913	0.3054					3.5626	2.1609
1.3989	0.3204		7.2259	2.1636		1.4074	0.3119					3.7674	2.2229
1.4165	0.3271		7.3324	2.2326		1.4336	0.3183					3.9679	2.2846
1.4364	0.3339		7.4464	2.3044		1.4608	0.3248					4.1781	2.3483
1.4565	0.3406		7.5589	2.3759		1.4873	0.3314					4.3934	2.4156
1.4771	0.3474		7.6587	2.4451		1.5073	0.3381					4.6177	2.4858
1.5012	0.3541		7.7477	2.5122		1.5258	0.3448					4.8476	2.5573
1.5266	0.3609		7.8392	2.5775		1.5471	0.3515					5.0708	2.6293
1.5463	0.3676		7.9401	2.641		1.5736	0.3581					5.2878	2.7011
1.5606	0.3742		8.0499	2.703		1.5993	0.3648					5.4796	2.7694
1.5741	0.3807		8.1643	2.7651		1.6201	0.3714					5.6521	2.8321
1.595	0.3871		8.278	2.8288		1.6399	0.378					5.8222	2.8929
1.6189	0.3936		8.376	2.8944		1.6584	0.3846					5.9865	2.9544
1.64	0.4002		8.4592	2.9619		1.6796	0.391					6.1499	3.0172
1.6564	0.4069		8.5336	3.0306		1.7062	0.3975					6.3211	3.0834
1.6788	0.4137		8.6023	3.0999		1.7307	0.4043					6.5061	3.1545
1.7042	0.4204		8.6722	3.1691		1.7523	0.4114					6.6952	3.2284
1.7239	0.4272		8.7494	3.2384		1.7723	0.4183					6.8527	3.3004
1.7379	0.434		8.8376	3.3076		1.7947	0.4251					7.0013	3.3679
1.7544	0.4408		8.9351	3.3755		1.819	0.4317					7.134	3.4309
1.7732	0.4476		9.0264	3.4406		1.8425	0.4382					7.2543	3.4915
1.7969	0.4546		9.1185	3.5035		1.8631	0.4449					7.3844	3.5532
1.8193	0.4614		9.2025	3.567		1.8801	0.4517					7.5186	3.6181
1.8429	0.4683		9.2791	3.6319		1.9007	0.4584					7.6634	3.6866
1.8637	0.4752		9.3471	3.6974		1.928	0.4652					7.8177	3.7597
1.8844	0.4822		9.4132	3.7637		1.9512	0.472					7.9591	3.8346
1.8989	0.4892		9.4807	3.8318		1.9748	0.4787					8.0872	3.9066
1.9171	0.4961		9.5581	3.9021		1.9944	0.4856					8.1964	3.9751
1.9381	0.5031		9.6394	3.972		2.0119	0.4923					8.3044	4.0397
1.9632	0.51		9.7164	4.0374		2.0326	0.499					8.3969	4.1
1.9835	0.5168		9.7696	4.0988		2.0573	0.5056					8.4788	4.159
2.0032	0.5235		9.8063	4.161		2.0791	0.5123					8.5778	4.2206
2.0242	0.5302		9.7769	4.2271		2.0995	0.519					8.688	4.2861
2.0459	0.5367		9.7292	4.2972		2.1187	0.5258					8.7947	4.354
2.0616	0.5432		9.7177	4.3698		2.1375	0.5327					8.9037	4.4237
2.0751	0.5498		9.7413	4.4427		2.1612	0.5395					8.9991	4.4949
2.0938	0.5565		9.7807	4.5139		2.1864	0.5461					9.0989	4.5658
2.1179	0.5632		9.8294	4.5817		2.2049	0.5527					9.1967	4.6363
2.1426	0.5699		9.8811	4.646		2.2211	0.5592					9.281	4.705
2.161	0.5765		9.9333	4.7068		2.24	0.5658					9.358	4.7703
2.1791	0.5831		9.9843	4.7661		2.2628	0.5727					9.4327	4.8342
2.2001	0.5898		10.0411	4.8273		2.2872	0.5795					9.5094	4.8994
2.2208	0.5966		10.1021	4.8928		2.312	0.5863					9.5854	4.9648
2.2422	0.6033		10.1614	4.9625		2.3315	0.593					9.6531	5.0291
2.2625	0.6101		10.2101	5.0333		2.3464	0.5997					9.7229	5.0933
2.2834	0.6168		10.2455	5.1035		2.3662	0.6064					9.7897	5.1585
2.3031	0.6234		10.2683	5.1731		2.3899	0.6131					9.8615	5.2269
2.3209	0.6299		10.2976	5.2412		2.413	0.6198					9.9364	5.2987
2.3425	0.6363		10.3336	5.3074		2.4339	0.6264					10.0114	5.3716
2.3693	0.6429		10.3747	5.371		2.4497	0.6329					10.0749	5.4406
2.3909	0.6496		10.4199	5.4345		2.4641	0.6395					10.1179	5.503
2.4086	0.6565		10.4731	5.5014		2.4864	0.6461					10.1551	5.5619
2.427	0.6634		10.5273	5.5731		2.513	0.6529					10.2019	5.621
2.4478	0.6703		10.5693	5.6461		2.5343	0.6597					10.25	5.6831
2.4715	0.6771		10.5928	5.7153		2.5548	0.6665					10.3181	5.7512
2.4971	0.6837		10.6091	5.7803		2.5729	0.6734					10.3875	5.8256
2.5186	0.6901		10.6149	5.8432		2.5899	0.6802					10.4532	5.9021
2.5373	0.6963		10.6207	5.9062		2.6104	0.687					10.5187	5.9775
2.557	0.7025		10.5583	5.9699		2.6353	0.6939					10.5615	6.0481
2.5743	0.7087		10.3449	6.0337		2.6561	0.7007					10.588	6.111
2.5944	0.7149		10.0775	6.0976		2.6749	0.7076					10.6066	6.1688
2.6133	0.7211		9.8077	6.1621		2.6922	0.7145					10.6252	6.2256
2.6354	0.7275		9.4526	6.2295		2.7111	0.7213					10.6599	6.2854
2.661	0.7338		7.9876	6.2982		2.735	0.7281					10.7053	6.3507
2.6839	0.7402		6.4959	6.3674		2.7579	0.735					10.7523	6.4215
2.7051	0.7464		6.3548	6.4378		2.7753	0.7418					10.8019	6.4958
2.727	0.7527					2.7935	0.7486					10.8397	6.5692
2.7444	0.7592					2.8139	0.7554					10.8746	6.6382
2.7647	0.7658					2.8335	0.7622					10.9	6.7037
2.7872	0.7723					2.8541	0.7691					10.921	6.7667
2.8123	0.7789					2.8751	0.776					10.9422	6.8284
2.8352	0.7856					2.8925	0.7828					10.96	6.8905
2.8597	0.7925					2.9084	0.7895					10.9879	6.9553
2.8821	0.7995					2.9293	0.7962					11.0191	7.0241
2.9063	0.8064					2.9515	0.8029					11.0546	7.0968
2.9295	0.8132					2.9689	0.8095					11.0875	7.1698
2.9484	0.8197					2.9865	0.8161					11.1011	7.2397
2.9652	0.8261					3.0028	0.8227					11.1108	7.3059
2.9839	0.8325					3.0201	0.8294					11.1137	7.3691
3.0031	0.8388					3.044	0.8361					11.116	7.4304
3.0257	0.845					3.0644	0.8429					11.1279	7.4919
3.047	0.8514					3.0807	0.8496					11.1471	7.5561
3.0682	0.8581					3.0976	0.8564					11.1699	7.6224
3.0899	0.8648					3.1156	0.8632					11.1912	7.69
3.1069	0.8716					3.1329	0.8699					11.2024	7.7578
3.1285	0.8786					3.1553	0.8766					11.2198	7.8249
3.1562	0.8858					3.1756	0.8834					11.2303	7.8929
3.1794	0.893					3.1894	0.8899					11.2495	7.9623
3.2003	0.8999					3.2048	0.8964					11.2675	8.032
3.2188	0.9064					3.2229	0.9029					11.2726	8.1
3.2383	0.9128					3.2406	0.9094					11.2814	8.166
3.2572	0.9192					3.2597	0.9159					11.2824	8.2302
3.2723	0.9257					3.2774	0.9225					11.279	8.2932
3.2855	0.9321					3.293	0.9293					11.287	8.3571
3.3033	0.9386					3.3103	0.936					11.2921	8.4229
3.3237	0.9452					3.3311	0.9426					11.3023	8.49
3.3441	0.9518					3.3477	0.9489					11.3158	8.5588
3.3681	0.9586					3.3646	0.9552					8.8964	8.6294
3.39	0.9655					3.3814	0.9614					5.3239	8.676
3.4103	0.9725					3.3957	0.9677
3.4289	0.9795					3.4129	0.974
3.444	0.9865					3.433	0.9803
3.4633	0.9934					3.4492	0.9866
3.4797	1.0001					3.4653	0.9928
3.4961	1.0069					3.4818	0.9991
3.5136	1.0135					3.4959	1.0055
3.5328	1.0202					3.5142	1.0121
3.5519	1.0268					3.537	1.0187
3.5683	1.0335					3.5538	1.0253
3.5787	1.0403					3.5719	1.032
3.5888	1.0471					3.5892	1.0387
3.6039	1.0538					3.6046	1.0452
3.623	1.0607					3.6221	1.0517
3.643	1.0677					3.642	1.0581
3.6628	1.0747					3.6584	1.0645
3.6793	1.0817					3.676	1.0711
3.6958	1.0886					3.6942	1.0778
3.7126	1.0956					3.7117	1.0845
3.725	1.1027					3.7289	1.0911
3.7378	1.1097					3.7468	1.0977
3.7503	1.1165					3.7614	1.1042
3.7652	1.1232					3.7762	1.1107
3.7801	1.1297					3.7954	1.1174
3.7952	1.1361					3.8149	1.1242
3.8102	1.1426					3.8363	1.1312
3.8248	1.1492					3.858	1.1385
3.8329	1.1558					3.8761	1.1458
3.8416	1.1624					3.8919	1.1528
3.8551	1.1691					3.9087	1.1593
3.8699	1.1759					3.9264	1.1657
3.8848	1.1826					3.9401	1.1721
3.8987	1.1893					3.9552	1.1786
3.9132	1.1959					3.9713	1.185
3.9272	1.2025					3.9869	1.1914
3.9394	1.2091					4.0039	1.1979
3.9505	1.2157					4.0218	1.2045
3.9596	1.2223					4.0374	1.2112
3.9705	1.229					4.0532	1.2179
3.9836	1.2353					4.071	1.2247
3.9965	1.2415					4.0875	1.2315
4.01	1.2479					4.1055	1.2385
4.0254	1.2547					4.1249	1.2455
4.0399	1.2617					4.1401	1.2525
4.0485	1.2687					4.156	1.2593
4.0603	1.2758					4.1739	1.266
4.0754	1.283					4.1905	1.2725
4.0879	1.2898					4.2061	1.2791
4.0966	1.2962					4.2225	1.2857
4.1081	1.3025					4.2342	1.2924
4.1199	1.3087					4.2476	1.2991
4.1326	1.315					4.2682	1.3059
4.1412	1.3214					4.2866	1.3127
4.1457	1.3279					4.3021	1.3194
4.1542	1.3344					4.3183	1.326
4.1673	1.3409					4.3328	1.3327
4.1833	1.3474					4.3504	1.3393
4.1944	1.3539					4.3676	1.346
4.2054	1.3602					4.3823	1.3527
4.2144	1.3664					4.3966	1.3595
4.2253	1.3725					4.4134	1.3663
4.2347	1.3787					4.429	1.3732
4.246	1.3849					4.4447	1.38
4.2569	1.3913					4.463	1.3869
4.2685	1.3978					4.4786	1.3937
4.2791	1.4045					4.493	1.4005
4.2941	1.4114					4.509	1.4073
4.3109	1.4182					4.5253	1.4142
4.328	1.425					4.5407	1.421
4.3357	1.4318					4.5574	1.4278
4.3428	1.4386					4.573	1.4347
4.354	1.4453					4.5869	1.4415
4.3675	1.452					4.604	1.4483
4.3808	1.4586					4.6227	1.4551
4.3926	1.4653					4.6365	1.4619
4.4039	1.472					4.6515	1.4687
4.4161	1.4787					4.6646	1.4754
4.4263	1.4855					4.6769	1.482
4.4321	1.4923					4.69	1.4882
4.4427	1.499					4.7064	1.4944
4.4556	1.5057					4.7207	1.5008
4.4667	1.5124					4.7363	1.5074
4.4766	1.519					4.7516	1.5141
4.4882	1.5257					4.7667	1.5209
4.5016	1.5323					4.7827	1.5278
4.5052	1.5389					4.8007	1.5349
4.5121	1.5455					4.8161	1.5422
4.523	1.5522					4.8325	1.5494
4.536	1.559					4.85	1.5564
4.5502	1.5657					4.8631	1.5631
4.5622	1.5725					4.8784	1.5697
4.5718	1.5791					4.8941	1.5762
4.581	1.5857					4.9051	1.5826
4.5873	1.5923					4.9191	1.5889
4.595	1.599					4.9328	1.5951
4.6043	1.6057					4.9445	1.6014
4.6169	1.6125					4.9572	1.6077
4.629	1.6193					4.9727	1.6141
4.6418	1.6262					4.984	1.6206
4.6552	1.6331					4.9973	1.627
4.6685	1.64					5.0125	1.6335
4.6745	1.6469					5.0271	1.6399
4.6786	1.6538					5.0411	1.6463
4.6873	1.6608					5.0553	1.6525
4.6995	1.6678					5.0677	1.6589
4.7139	1.6749					5.0824	1.6657
4.7268	1.682					5.0978	1.6723
4.7356	1.6891					5.1131	1.6788
4.7454	1.6959					5.1271	1.6853
4.7536	1.7026					5.1424	1.6919
4.7579	1.7092					5.1579	1.6987
4.7655	1.7157					5.1722	1.7055
4.7752	1.7224					5.1884	1.7121
4.7842	1.729					5.2034	1.7187
4.7952	1.7357					5.2153	1.7253
4.8067	1.7423					5.2283	1.7318
4.8144	1.7489					5.2432	1.7384
4.8213	1.7556					5.2595	1.745
4.8253	1.7624					5.2767	1.7516
4.8344	1.7693					5.2879	1.7581
4.8465	1.7761					5.2995	1.7647
4.8582	1.7829					5.3143	1.7713
4.8663	1.7895					5.3298	1.7779
4.8736	1.7959					5.344	1.7846
4.8808	1.802					5.36	1.7912
4.8866	1.808					5.3744	1.7979
4.8883	1.814					5.3864	1.8045
4.8959	1.8202					5.4009	1.8112
4.905	1.8267					5.417	1.818
4.9155	1.8333					5.4308	1.8249
4.9291	1.8402					5.4452	1.8317
4.9433	1.8473					5.46	1.8386
4.9552	1.8544					5.4736	1.8455
4.9647	1.8615					5.4884	1.8522
4.9687	1.8687					5.504	1.8588
4.9801	1.8759					5.516	1.8655
4.9919	1.8827					5.5292	1.8721
4.9992	1.8891					5.5427	1.8788
5.0049	1.8953					5.5561	1.8856
5.0103	1.9015					5.571	1.8923
5.0188	1.908					5.5866	1.899
5.0271	1.9147					5.5972	1.9057
5.0304	1.9213					5.6107	1.9125
5.0331	1.9279					5.6258	1.9194
5.0404	1.9348					5.6398	1.9262
5.0515	1.9416					5.6545	1.9331
5.0617	1.9486					5.6709	1.94
5.0672	1.9555					5.6832	1.947
5.0759	1.962					5.698	1.954
5.0841	1.9684					5.7122	1.9611
5.0861	1.9749					5.724	1.9682
5.0912	1.9814					5.7379	1.9753
5.0964	1.9881					5.7537	1.9823
5.1042	1.9947					5.765	1.9892
5.1131	2.0013					5.7788	1.996
5.1214	2.0078					5.794	2.0028
5.1308	2.0144					5.8067	2.0094
5.1401	2.0209					5.8181	2.0162
5.1445	2.0272					5.8311	2.0229
5.1465	2.0334					5.842	2.0293
5.151	2.0396					5.8538	2.0356
5.1567	2.0458					5.8642	2.0417
5.1649	2.0518					5.8739	2.0476
5.1728	2.058					5.8829	2.0534
5.1794	2.0641					5.8944	2.0595
5.1877	2.0704					5.9057	2.0658
5.1977	2.077					5.9184	2.0723
5.201	2.0838					5.9299	2.079
5.2059	2.0906					5.9452	2.086
5.2149	2.0975					5.9609	2.0934
5.2266	2.1044					5.9791	2.1009
5.2359	2.1112					5.9936	2.1082
5.2467	2.1179					6.0088	2.1153
5.2591	2.1247					6.0218	2.1222
5.2702	2.1316					6.0333	2.1291
5.2727	2.1386					6.0438	2.1358
5.2783	2.1454					6.0572	2.1422
5.2837	2.1521					6.0684	2.1486
5.2889	2.1586					6.0805	2.155
5.2992	2.1651					6.0929	2.1615
5.3086	2.1716					6.1017	2.1681
5.3157	2.1782					6.1119	2.1746
5.3265	2.1849					6.1278	2.1812
5.3305	2.1917					6.1419	2.188
5.3342	2.1985					6.1532	2.195
5.3409	2.2053					6.1663	2.2019
5.3505	2.2119					6.1781	2.2088
5.3593	2.2185					6.1892	2.2152
5.3648	2.2251					6.2007	2.2215
5.3721	2.2318					6.2112	2.2279
5.3828	2.2386					6.2218	2.2344
5.3862	2.2454					6.2351	2.2409
5.3897	2.2523					6.2474	2.2475
5.3969	2.259					6.259	2.2541
5.4052	2.2656					6.2704	2.2608
5.4098	2.2723					6.2822	2.2674
5.418	2.2789					6.2929	2.274
5.4291	2.2857					6.3046	2.2805
5.437	2.2925					6.3167	2.2868
5.4384	2.2992					6.3273	2.293
5.4435	2.3058					6.3371	2.2992
5.4476	2.3121					6.348	2.3053
5.4524	2.3183					6.3575	2.3115
5.4579	2.3247					6.3693	2.3177
5.4659	2.3314					6.3815	2.324
5.477	2.3387					6.3938	2.3305
5.4871	2.346					6.407	2.3371
5.4924	2.3531					6.419	2.3439
5.4937	2.3602					6.4301	2.3507
5.4976	2.3672					6.4443	2.3575
5.5076	2.3742					6.4587	2.3643
5.5159	2.3812					6.4699	2.3711
5.52	2.388					6.4827	2.378
5.5249	2.3946					6.4981	2.3849
5.5279	2.4011					6.5095	2.3919
5.5277	2.4078					6.5247	2.3987
5.5258	2.4145					6.5372	2.4055
5.5246	2.4212					6.547	2.4122
4.6684	2.4279					6.5576	2.4188
2.7807	2.4325					6.5706	2.4253
						6.5799	2.4319
						6.5913	2.4385
						6.6049	2.4451
						6.6161	2.4518
						6.6276	2.4584
						6.6405	2.4651
						6.6499	2.4718
						6.6622	2.4785
						6.6752	2.4851
						6.6876	2.4919
						6.6983	2.4987
						6.7122	2.5055
						6.723	2.5122
						6.7347	2.5188
						6.7472	2.5255
						6.7571	2.5322
						6.7662	2.5389
						6.7794	2.5457
						6.7921	2.5525
						6.8033	2.5593
						6.816	2.566
						6.8278	2.5728
						6.8354	2.5792
						6.8454	2.5856
						6.8551	2.592
						6.8652	2.5986
						6.8778	2.6052
						6.8887	2.6118
						6.8987	2.6186
						6.9128	2.6256
						6.9253	2.6326
						6.934	2.6396
						6.9474	2.6466
						6.9621	2.6536
						6.9723	2.6605
						6.9848	2.6676
						6.9966	2.6745
						7.0053	2.6813
						7.0164	2.688
						7.029	2.6946
						7.0366	2.7011
						7.0448	2.7075
						7.0537	2.7138
						7.0624	2.7202
						7.0718	2.7265
						7.083	2.7328
						7.0917	2.7391
						7.1016	2.7457
						7.1138	2.7524
						7.123	2.759
						7.1327	2.7655
						7.1447	2.7722
						7.1554	2.7788
						7.1659	2.7856
						7.1786	2.7925
						7.1885	2.7995
						7.2007	2.8064
						7.2125	2.8132
						7.223	2.82
						7.2324	2.8266
						7.2449	2.8334
						7.2546	2.8403
						7.2651	2.8472
						7.2771	2.8542
						7.2877	2.8611
						7.2964	2.868
						7.3087	2.8749
						7.3198	2.8816
						7.3289	2.8882
						7.3368	2.8947
						7.3456	2.9012
						7.3549	2.9078
						7.3673	2.9144
						7.3774	2.9211
						7.3861	2.9278
						7.3964	2.9343
						7.4078	2.9409
						7.4151	2.9474
						7.4255	2.9539
						7.4346	2.9604
						7.4438	2.9669
						7.4546	2.9734
						7.4663	2.9799
						7.4742	2.9865
						7.4846	2.9931
						7.4959	2.9998
						7.507	3.0065
						7.5169	3.0132
						7.529	3.0199
						7.5366	3.0266
						7.5479	3.0334
						7.5603	3.0401
						7.5703	3.0469
						7.5807	3.0538
						7.5954	3.0608
						7.6049	3.0678
						7.6139	3.0746
						7.6242	3.0811
						7.6337	3.0877
						7.6438	3.0944
						7.6562	3.1012
						7.6648	3.1079
						7.6751	3.1145
						7.6828	3.1208
						7.6905	3.1269
						7.6956	3.1328
						7.7058	3.1392
						7.714	3.1456
						7.7232	3.1522
						7.7344	3.1588
						7.7453	3.1655
						7.7526	3.1721
						7.7642	3.1788
						7.7745	3.1854
						7.7825	3.1921
						7.7913	3.1988
						7.8011	3.2055
						7.8118	3.2125
						7.8258	3.2197
						7.8375	3.2267
						7.8455	3.2336
						7.8555	3.2403
						7.865	3.247
						7.8719	3.2536
						7.8818	3.2602
						7.8928	3.2668
						7.9005	3.2734
						7.9094	3.2799
						7.9181	3.2865
						7.9254	3.2931
						7.9347	3.2996
						7.9442	3.3059
						7.9506	3.3122
						7.9591	3.3187
						7.9703	3.3252
						7.9781	3.3318
						7.9852	3.3383
						7.9961	3.3448
						8.0028	3.3513
						8.0103	3.3578
						8.0219	3.3645
						8.0314	3.3713
						8.0413	3.3781
						8.0522	3.3849
						8.0618	3.3916
						8.0723	3.3985
						8.081	3.4053
						8.0895	3.4121
						8.0984	3.4191
						8.1127	3.4262
						8.1226	3.4333
						8.1325	3.4404
						8.1433	3.4476
						8.1537	3.4546
						8.1623	3.4615
						8.1735	3.4683
						8.1816	3.4749
						8.1877	3.4816
						8.1969	3.4882
						8.2078	3.4948
						8.2141	3.5013
						8.2221	3.5078
						8.2298	3.5143
						8.2381	3.5209
						8.2479	3.5276
						8.2588	3.5344
						8.2647	3.5412
						8.275	3.548
						8.2841	3.5548
						8.2919	3.5615
						8.2994	3.5683
						8.3087	3.5749
						8.3165	3.5815
						8.3266	3.588
						8.3339	3.5944
						8.3415	3.6008
						8.349	3.6071
						8.357	3.6135
						8.3644	3.6199
						8.372	3.6263
						8.3811	3.6327
						8.3864	3.6389
						8.3935	3.645
						8.4015	3.6509
						8.4051	3.6567
						8.4142	3.6629
						8.4251	3.6694
						8.4342	3.6762
						8.4448	3.6832
						8.4577	3.6904
						8.4657	3.6974
						8.4757	3.7043
						8.4881	3.7111
						8.4963	3.7179
						8.5036	3.7245
						8.5132	3.7311
						8.5211	3.7378
						8.5296	3.7446
						8.5391	3.7512
						8.5473	3.7578
						8.5547	3.7643
						8.5624	3.7708
						8.571	3.7772
						8.5792	3.7836
						8.5888	3.7901
						8.5955	3.7967
						8.6039	3.8035
						8.6134	3.8102
						8.6237	3.8171
						8.6334	3.8239
						8.6435	3.8308
						8.6508	3.8375
						8.6577	3.8443
						8.668	3.851
						8.6776	3.8577
						8.6856	3.8644
						8.6959	3.8712
						8.705	3.878
						8.7112	3.8848
						8.7183	3.8914
						8.7278	3.898
						8.7337	3.9047
						8.7439	3.9114
						8.7527	3.9181
						8.7604	3.9248
						8.7682	3.9315
						8.7795	3.9382
						8.7871	3.945
						8.7947	3.9517
						8.804	3.9585
						8.8112	3.9654
						8.8202	3.9722
						8.8313	3.9791
						8.8393	3.9861
						8.8487	3.9931
						8.8571	4
						8.8654	4.0069
						8.8743	4.0139
						8.8858	4.0208
						8.8918	4.0277
						8.8994	4.0345
						8.9075	4.0412
						8.9146	4.0478
						8.9217	4.0543
						8.9314	4.061
						8.9366	4.0677
						8.944	4.0743
						8.952	4.0808
						8.9592	4.0874
						8.9659	4.094
						8.976	4.1007
						8.9827	4.1074
						8.9896	4.114
						8.9968	4.1207
						9.0058	4.1273
						9.0112	4.134
						9.0201	4.1406
						9.0277	4.1472
						9.034	4.1538
						9.0408	4.1606
						9.0499	4.1674
						9.0569	4.1741
						9.0674	4.1809
						9.0751	4.1876
						9.082	4.1944
						9.0886	4.2012
						9.0986	4.2081
						9.1051	4.2149
						9.1143	4.2215
						9.1223	4.228
						9.1272	4.2345
						9.1321	4.241
						9.14	4.2473
						9.146	4.2538
						9.1539	4.2605
						9.1621	4.267
						9.169	4.2735
						9.1752	4.28
						9.1832	4.2863
						9.1878	4.2926
						9.1931	4.2987
						9.2011	4.3048
						9.2072	4.311
						9.2136	4.3172
						9.2212	4.3235
						9.2286	4.3301
						9.2375	4.3369
						9.2491	4.3436
						9.2578	4.3505
						9.2641	4.3573
						9.2713	4.3641
						9.2805	4.3707
						9.2885	4.3773
						9.2977	4.3839
						9.306	4.3904
						9.3126	4.3969
						9.3199	4.4033
						9.3264	4.4098
						9.332	4.4163
						9.3401	4.4228
						9.3498	4.4295
						9.3564	4.4362
						9.3658	4.443
						9.3757	4.4499
						9.3815	4.4567
						9.3909	4.4635
						9.4012	4.4703
						9.4078	4.477
						9.4151	4.4838
						9.4241	4.4905
						9.4318	4.4973
						9.4395	4.504
						9.447	4.5107
						9.454	4.5173
						9.4604	4.524
						9.4699	4.5306
						9.4756	4.5373
						9.4828	4.544
						9.4892	4.5506
						9.4985	4.5573
						9.506	4.5641
						9.5154	4.571
						9.524	4.578
						9.531	4.5851
						9.5409	4.5923
						9.5512	4.5994
						9.5579	4.6065
						9.5671	4.6136
						9.5756	4.6205
						9.5817	4.6271
						9.5884	4.6337
						9.5956	4.6403
						9.6004	4.6469
						9.6078	4.6535
						9.6158	4.6601
						9.6232	4.6668
						9.6302	4.6736
						9.6388	4.6804
						9.645	4.6871
						9.6521	4.6938
						9.6597	4.7004
						9.6646	4.707
						9.6715	4.7135
						9.6789	4.7201
						9.6838	4.7268
						9.6917	4.7334
						9.7015	4.7401
						9.707	4.7465
						9.7116	4.753
						9.7207	4.7597
						9.7299	4.7667
						9.7384	4.7735
						9.7444	4.7802
						9.7495	4.7869
						9.7561	4.7936
						9.7638	4.8002
						9.7697	4.8069
						9.7773	4.8136
						9.7843	4.8202
						9.7893	4.8268
						9.7953	4.8333
						9.8039	4.84
						9.8122	4.8468
						9.8188	4.8536
						9.8252	4.8601
						9.8296	4.8666
						9.8358	4.8731
						9.8415	4.8797
						9.8487	4.8862
						9.855	4.8928
						9.8613	4.8994
						9.8668	4.9059
						9.8727	4.9124
						9.8785	4.9189
						9.8877	4.9253
						9.8921	4.9318
						9.8965	4.9381
						9.9019	4.9442
						9.9078	4.9503
						9.9144	4.9567
						9.9246	4.9633
						9.9293	4.9699
						9.936	4.9765
						9.9443	4.9833
						9.9526	4.9899
						9.9595	4.9966
						9.9693	5.0033
						9.976	5.0099
						9.9832	5.0166
						9.9916	5.0236
						9.9984	5.0305
						10.0046	5.0372
						10.0121	5.0437
						10.0171	5.0502
						10.0233	5.0567
						10.0322	5.0633
						10.0416	5.0701
						10.0469	5.0769
						10.0546	5.0837
						10.0629	5.0904
						10.069	5.0971
						10.0746	5.1036
						10.0831	5.1103
						10.0893	5.1169
						10.0962	5.1237
						10.1021	5.1303
						10.1076	5.137
						10.1149	5.1436
						10.1229	5.1503
						10.1302	5.157
						10.1374	5.1637
						10.1462	5.1706
						10.1515	5.1776
						10.1584	5.1845
						10.1674	5.1915
						10.1729	5.1985
						10.181	5.2055
						10.1906	5.2124
						10.1989	5.2194
						10.2059	5.2265
						10.2141	5.2334
						10.2181	5.2402
						10.224	5.2469
						10.2315	5.2535
						10.237	5.26
						10.2436	5.2666
						10.251	5.2731
						10.2552	5.2798
						10.2611	5.2864
						10.2687	5.2932
						10.2745	5.3
						10.2811	5.3068
						10.2887	5.3133
						10.2934	5.3197
						10.2958	5.3259
						10.3019	5.3321
						10.309	5.3387
						10.3172	5.3457
						10.3273	5.3531
						10.3378	5.3604
						10.3432	5.3674
						10.3481	5.374
						10.3522	5.3803
						10.3565	5.3867
						10.3613	5.393
						10.3691	5.3994
						10.375	5.4062
						10.3847	5.413
						10.3922	5.4198
						10.3957	5.4265
						10.4006	5.4331
						10.4089	5.4396
						10.4142	5.4462
						10.4208	5.4529
						10.4285	5.4597
						10.4351	5.4665
						10.4413	5.4732
						10.4476	5.4797
						10.4513	5.4861
						10.4571	5.4926
						10.4634	5.499
						10.4687	5.5055
						10.4739	5.512
						10.4815	5.5185
						10.4855	5.5249
						10.4908	5.5314
						10.4979	5.5381
						10.5049	5.5446
						10.5088	5.5512
						10.5159	5.5577
						10.5218	5.5642
						10.5284	5.5708
						10.5352	5.5774
						10.5412	5.5841
						10.5466	5.5907
						10.5509	5.5974
						10.5574	5.6039
						10.5628	5.6105
						10.5679	5.617
						10.5757	5.6234
						10.5804	5.6299
						10.5884	5.6365
						10.5961	5.6431
						10.6003	5.6497
						10.6044	5.6564
						10.6127	5.663
						10.6186	5.6696
						10.6254	5.6764
						10.634	5.6831
						10.6418	5.6897
						10.6461	5.6964
						10.6497	5.703
						10.5589	5.7097
						9.3572	5.7121
						7.9769	5.7139
						6.765	5.7154
						6.1558	5.7163

## Sheet: EG40-EG6.9
Stress	Strain		Stress	Strain		Stress	Strain		Stress	Strain		Stress	Strain
(MPa)	(%)		(MPa)	(%)		(MPa)	(%)		(MPa)	(%)		(MPa)	(%)
0.0303	0		0.0025	0		0.0167	0		0.0291	0		0.0467	0
0.0303	0.0005		0.0045	0.0004		0.0224	0.0009		0.0263	0.0005		0.0328	0.0007
0.0433	0.0042		0.0105	0.0034		0.0377	0.0105		0.0293	0.0034		0.0431	0.0043
0.0918	0.0141		0.0388	0.0126		0.0348	0.0365		0.0711	0.013		0.0923	0.0148
0.1754	0.0322		0.0916	0.0375		0.0539	0.045		0.1814	0.0372		0.1532	0.0408
0.3133	0.0623		0.0719	0.0475		0.0321	0.0496		0.2031	0.0449		0.0439	0.0501
0.49	0.1028		0.0677	0.0524		0.0608	0.0613		0.2052	0.0488		-0.0249	0.0551
0.5281	0.1168		0.0987	0.0642		0.1157	0.0948		0.2454	0.0602		-0.0005	0.0672
0.5339	0.1219		0.2013	0.0989		0.2114	0.1792		0.3789	0.0924		0.1304	0.1019
0.5856	0.1344		0.3597	0.1845		0.3456	0.303		0.7206	0.1764		0.2311	0.1878
0.7574	0.1706		0.515	0.3038		0.4848	0.428		1.2178	0.3071		0.3431	0.3119
1.0764	0.254		0.7039	0.4174		0.6187	0.5375		1.6752	0.4391		0.5656	0.4327
1.4648	0.3716		0.9094	0.5166		0.7472	0.6316		1.9785	0.5396		0.8252	0.5334
1.8326	0.4857		1.1233	0.6076		0.8597	0.7121		2.1806	0.6146		0.9704	0.6185
2.1327	0.5808		1.3767	0.6919		0.9721	0.7797		2.3612	0.6831		1.0458	0.6953
2.3853	0.6649		1.6266	0.7681		1.0826	0.8391		2.5559	0.7534		1.2266	0.7674
2.6198	0.7465		1.8449	0.8375		1.2266	0.8977		2.7542	0.8261		1.4185	0.8359
2.846	0.8271		2.0505	0.903		1.4144	0.9596		2.9448	0.8992		1.5524	0.9031
3.0526	0.904		2.2429	0.9654		1.6288	1.0252		3.1201	0.9697		1.7166	0.9714
3.2593	0.9761		2.4274	1.0275		1.8591	1.0941		3.2834	1.0379		1.9248	1.0389
3.4529	1.0439		2.6234	1.0931		2.0871	1.1658		3.4434	1.1049		2.1397	1.1027
3.625	1.106		2.8267	1.1629		2.308	1.239		3.596	1.1698		2.3682	1.1643
3.7847	1.1651		3.0251	1.2343		2.5139	1.3099		3.7433	1.2332		2.6265	1.2271
3.9497	1.2265		3.2167	1.3041		2.6945	1.376		3.8946	1.2976		2.8695	1.293
4.1265	1.2918		3.3869	1.3712		2.8598	1.4369		4.0482	1.3636		3.0626	1.3616
4.3162	1.3605		3.5535	1.4353		3.0243	1.4974		4.2013	1.4299		3.2621	1.432
4.5007	1.4315		3.7086	1.499		3.199	1.5627		4.3618	1.4983		3.528	1.5037
4.6803	1.5032		3.8644	1.5641		3.3899	1.6342		4.5164	1.5675		3.8194	1.5762
4.8512	1.5744		4.0233	1.6306		3.577	1.7083		4.6622	1.6356		4.0974	1.6483
5.0178	1.6452		4.1767	1.6974		3.7555	1.7813		4.8003	1.7029		4.3292	1.7152
5.1816	1.7145		4.3223	1.7638		3.9207	1.852		4.9338	1.7694		4.5113	1.7759
5.3294	1.7803		4.4659	1.8297		4.0695	1.9182		5.0627	1.8334		4.6976	1.835
5.4642	1.8443		4.5932	1.8946		4.2059	1.9794		5.1893	1.8961		4.9189	1.8958
5.6083	1.9094		4.7229	1.9599		4.331	2.0373		5.3155	1.9589		5.1536	1.9589
5.7483	1.9754		4.8477	2.0278		4.4537	2.0952		5.4401	2.0226		5.3916	2.0259
5.8846	2.0412		4.9768	2.0977		4.5921	2.1567		5.5669	2.0882		5.6208	2.0971
6.0129	2.1064		5.1039	2.1684		4.7401	2.2232		5.7065	2.1575		5.8459	2.1714
6.1343	2.1711		5.2229	2.2383		4.8976	2.2937		5.8544	2.2306		6.0669	2.2446
6.2552	2.2383		5.3252	2.3058		5.0516	2.3662		5.9965	2.3049		6.2823	2.314
6.3841	2.3082		5.4203	2.3696		5.1975	2.4379		6.1314	2.3786		6.4813	2.3779
6.508	2.3784		5.5023	2.4321		5.3303	2.5066		6.2512	2.4494		6.6604	2.4381
6.6265	2.4461		5.5988	2.495		5.4583	2.5739		6.3492	2.5134		6.8225	2.4983
6.7271	2.5102		5.688	2.5583		5.5808	2.6408		6.4406	2.5733		6.9887	2.5617
6.8226	2.5719		5.7731	2.6231		5.6996	2.706		6.5312	2.6333		7.1785	2.6296
6.9158	2.6332		5.8591	2.6909		5.8139	2.7702		6.6225	2.6939		7.3938	2.7022
7.0132	2.6965		5.9541	2.7608		5.9338	2.836		6.7135	2.7554		7.6104	2.7763
7.126	2.7645		6.0362	2.831		6.0494	2.9036		6.8194	2.8214		7.8039	2.8481
7.2473	2.8377		6.116	2.899		6.1617	2.9709		6.9439	2.8937		7.9707	2.9181
7.3578	2.9136		6.1748	2.9639		6.272	3.0382		7.0716	2.9695		8.1162	2.9851
7.4639	2.9891		6.2365	3.0278		6.3718	3.1046		7.1824	3.043		8.244	3.046
7.5472	3.0605		6.3005	3.0934		6.4703	3.1705		7.2715	3.1099		8.3813	3.1048
7.6096	3.1234		6.3613	3.1612		6.5691	3.237		7.3352	3.1696		8.5362	3.1669
7.6646	3.1808		6.4237	3.23		6.6638	3.304		7.403	3.2279		8.694	3.2326
7.7191	3.2379		6.4787	3.2999		6.7589	3.3698		7.4846	3.2896		8.8387	3.3005
7.7824	3.2972		6.521	3.3701		6.8428	3.4342		7.5788	3.3555		8.9775	3.3697
7.8557	3.3612		6.5554	3.4391		6.9213	3.4981		7.6798	3.4252		9.1232	3.4395
7.9302	3.4304		6.5689	3.5059		7.0091	3.5624		7.7875	3.4991		9.2754	3.5102
7.9798	3.5031		6.5701	3.5706		7.0954	3.6279		7.8861	3.5736		9.4205	3.5806
5.8451	3.5582		6.1049	3.6325		7.1786	3.6961		7.9758	3.6461		9.5526	3.6494
3.5774	3.5983		2.8759	3.6942		7.2661	3.7678		8.057	3.7163		9.6632	3.7144
1.3787	3.6521		0.7041	3.7593		7.3522	3.8418		8.1242	3.7808		9.7649	3.778
0.7948	3.6766		0.0824	3.8285		7.4372	3.9155		8.1763	3.8399		9.8762	3.8427
						7.5051	3.9849		8.2358	3.899		9.9922	3.9078
						7.5497	4.0475		8.3115	3.9623		10.1055	3.974
						7.5756	4.1062		8.3953	4.0295		10.2146	4.0418
						5.996	4.165		8.4798	4.0985		10.3209	4.1099
						3.8294	4.1982		8.5625	4.1686		10.4258	4.1786
						1.6882	4.242		8.6395	4.2395		9.5347	4.2488
						0.8045	4.2745		8.7166	4.3103		4.6369	4.3176
									3.7897	4.3807

## Sheet: EG40-M9.1
Stress	Strain		Stress	Strain		Stress	Strain		Stress	Strain		Stress	Strain
(MPa)	(%)		(MPa)	(%)		(MPa)	(%)		(MPa)	(%)		(MPa)	(%)
0.0878	0.0008		0.0883	0		0.0003	0		0.0327	0		0.0225	0.0005
0.0852	0.0012		0.09526	0.0005		0.0072	0.0006		0.0372	0.0005		0.0275	0.0015
0.0962	0.0042		0.0994	0.0042		0.0219	0.0034		0.0526	0.0049		0.0728	0.0107
0.1135	0.0139		0.1545	0.0138		0.8146	0.0128		0.1093	0.0158		0.1483	0.0391
0.1259	0.0292		0.5058	0.0314		0.9086	0.0376		0.2095	0.0358		0.1092	0.0547
0.146	0.0324		0.8953	0.0601		0.9792	0.0459		0.3591	0.0686		0.0956	0.0602
0.1575	0.037		1.2888	0.1018		1.0419	0.0496		0.5283	0.1102		0.1201	0.0695
0.1746	0.0501		1.6743	0.12		1.1101	0.0599		0.5541	0.1259		0.2285	0.0957
0.2501	0.087		2.0548	0.1254		1.2101	0.0888		0.5568	0.1321		0.4237	0.1676
0.3739	0.1584		2.4217	0.1352		1.3643	0.166		0.6192	0.1454		0.7114	0.2853
0.5153	0.2412		2.7637	0.1638		1.5623	0.2905		0.8217	0.186		1.1009	0.414
0.6476	0.3161		3.0814	0.2368		1.7708	0.4244		1.2279	0.2724		1.5688	0.5255
0.7711	0.3831		3.3886	0.352		1.9826	0.5344		1.7342	0.3849		2.0311	0.6164
0.8734	0.4455		3.6881	0.4753		2.1964	0.6156		2.192	0.4926		2.4316	0.6922
0.9788	0.5041		3.9793	0.5786		2.4329	0.6824		2.5696	0.5852		2.792	0.7608
1.0756	0.5585		4.2595	0.6607		2.6819	0.7481		2.9026	0.6691		3.1299	0.8284
1.1668	0.6095		4.5379	0.735		2.9519	0.8177		3.2186	0.7507		3.4576	0.8956
1.2534	0.6577		4.8198	0.81		3.2318	0.89		3.5238	0.8315		3.7752	0.9622
1.3398	0.7036		5.1149	0.8878		3.5054	0.9617		3.8116	0.9106		4.086	1.0289
1.4195	0.7493		5.4202	0.9644		3.7699	1.0319		4.0811	0.9863		4.3918	1.0953
1.5085	0.7967		5.7049	1.0362		4.0216	1.1004		4.3125	1.0541		4.6974	1.1624
1.6031	0.8464		5.9486	1.1042		4.2462	1.1683		4.5097	1.1134		4.9975	1.2303
1.7036	0.8967		6.1681	1.1689		4.481	1.2345		4.7047	1.1711		5.2923	1.2972
1.7975	0.9459		6.3807	1.2297		4.7252	1.2981		4.9041	1.2308		5.5624	1.3615
1.8951	0.9938		6.6008	1.2895		4.9955	1.3626		5.1176	1.2942		5.8188	1.4237
1.9842	1.0407		6.8345	1.3522		5.2732	1.4305		5.3466	1.3631		6.0737	1.4858
2.0889	1.0878		7.0816	1.4187		5.5463	1.501		5.5842	1.4368		6.3303	1.5501
2.1814	1.135		7.3361	1.4876		5.8019	1.5711		5.825	1.5119		6.5946	1.6177
2.2788	1.1815		7.5772	1.5579		6.0383	1.6387		6.0446	1.5848		6.8631	1.6881
2.38	1.2269		7.7986	1.6298		6.2252	1.7043		6.2412	1.6535		7.1273	1.7603
2.4821	1.273		7.993	1.7026		6.4008	1.7692		6.4179	1.7166		7.3953	1.8333
2.5778	1.3201		8.1629	1.7751		6.5838	1.8342		6.5863	1.7771		7.6599	1.9068
2.6925	1.3684		8.3286	1.8443		6.7926	1.8988		6.7638	1.839		7.8949	1.9763
2.8083	1.418		8.4954	1.9094		7.0215	1.964		6.9502	1.9041		8.0873	2.0385
2.9263	1.469		8.6679	1.9734		7.2629	2.0302		7.1464	1.9728		8.2555	2.097
3.0457	1.5202		8.8629	2.0379		7.5042	2.0968		7.3505	2.0459		8.4285	2.1563
3.1685	1.5705		9.0691	2.1021		7.7373	2.163		7.5482	2.1204		8.6093	2.2178
3.2825	1.6182		9.2709	2.1662		7.9491	2.2308		7.7316	2.193		8.7914	2.2829
3.394	1.6626		9.447	2.2309		8.1557	2.3008		7.9033	2.2631		8.991	2.3534
3.4997	1.7055		9.6005	2.2971		8.3537	2.3717		8.0538	2.3288		9.1907	2.4286
3.6107	1.7488		9.7302	2.3671		8.5317	2.4422		8.1879	2.3885		9.3756	2.5036
3.7256	1.7935		9.8537	2.4403		8.7014	2.5115		8.3203	2.4468		9.5398	2.5741
3.8542	1.8407		9.9732	2.5115		8.8789	2.5776		8.4638	2.5082		9.6803	2.6385
3.988	1.8906		10.1047	2.5763		9.0544	2.6396		8.6187	2.5733		9.808	2.6984
4.1388	1.9425		10.2467	2.6361		9.2341	2.6999		8.7716	2.6405		9.9426	2.7585
4.2799	1.9944		10.3945	2.695		9.4076	2.7617		8.9228	2.7089		10.0833	2.8216
4.4239	2.0444		10.5323	2.7559		9.5745	2.8262		9.079	2.7797		10.2367	2.8885
4.5532	2.0906		10.6502	2.8213		9.7344	2.8933		9.2331	2.8526		10.3911	2.9594
4.6811	2.1338		10.748	2.8927		9.8839	2.9629		9.381	2.9251		10.5414	3.0331
4.8106	2.1768		10.8411	2.9676		10.0271	3.034		9.5121	2.994		10.6744	3.1068
4.9574	2.2221		10.921	3.0428		10.1662	3.1046		9.6257	3.0579		10.7839	3.1783
5.1107	2.271		10.9969	3.1155		10.2951	3.173		9.7421	3.121		10.8748	3.2458
5.2859	2.3232		11.074	3.1823		10.4278	3.2378		9.8631	3.1866		10.9437	3.3073
5.4671	2.3773		11.1597	3.2431		10.5595	3.2989		9.9813	3.2527		10.9763	3.3655
5.6451	2.4302		11.2502	3.3019		10.6835	3.3602		10.094	3.318		8.6257	3.4041
5.8083	2.4797		11.3357	3.3613		10.8282	3.4262		10.201	3.3829		6.2591	3.429
5.9628	2.5253		11.4155	3.4232		10.9785	3.4978		10.3091	3.4485
6.1057	2.5679		11.4969	3.4901		11.1236	3.572		10.4247	3.5177
6.2451	2.6094		11.5741	3.5626		11.2498	3.6464		10.5473	3.5902
6.4027	2.6526		11.6439	3.6379		11.35	3.7195		10.6629	3.6621
6.5774	2.6985		11.7019	3.7104		11.4273	3.7872		10.7542	3.728
6.7627	2.7469		11.7466	3.7784		11.4977	3.8474		10.8308	3.7887
6.9612	2.7976		11.7897	3.8417		11.5577	3.9028		10.9052	3.8475
7.1644	2.8492		11.8277	3.902		11.5567	3.9591		10.984	3.9071
7.3622	2.8993		11.8644	3.9626		8.6674	4.0202		11.0789	3.971
7.5507	2.9478		11.9068	4.0256		6.7729	4.0867		11.1871	4.0415
7.7496	2.996		11.9491	4.0927					11.3001	4.116
7.9384	3.0423		11.9994	4.1649					11.4074	4.1917
8.1248	3.087		12.0586	4.2386					11.5021	4.266
8.321	3.1325		12.1107	4.3098					11.5765	4.3345
8.5291	3.1799		10.1481	4.3779					9.6338	4.3957
8.7382	3.228		7.1748	4.4435					5.6892	4.4535
8.952	3.2763
9.1695	3.324
9.3764	3.3714
9.5916	3.4194
9.8196	3.4684
10.0493	3.5164
10.2571	3.5617
10.4702	3.6063
10.6807	3.6512
8.9041	3.6968
4.1315	3.7443
