# Supplementary material for: Self-growing photonic composites with programmable colors and mechanical properties
Source: Nat Commun. 2022 Dec 19;13:7823. doi: 10.1038/s41467-022-35555-0 (PMC9763393; doi:10.1038/s41467-022-35555-0)
Supplement: Supplementary file 4 — Source Data [file 41467_2022_35555_MOESM4_ESM.zip › Source of Data/Figure 3b.xlsx]

## Sheet: B-crosslinker (0 wt%)
Stress	Strain		Stress	Strain		Stress	Strain		Stress	Strain		Stress	Strain
(MPa)	(%)		(MPa)	(%)		(MPa)	(%)		(MPa)	(%)		(MPa)	(%)
0.328	0.002		0.0654	0		0.2252	0.0005		0.0161	0		-0.0098	0.0002
0.3644	0.0114		1.1326	0.0007		0.2655	0.0064		0.0231	0.0003		0.003	0.0016
0.4238	0.0266		1.2385	0.0041		0.3161	0.0178		0.0405	0.0045		0.0309	0.0098
0.5071	0.0474		1.3841	0.0138		0.4012	0.0359		0.1036	0.0225		0.033	0.0356
0.5995	0.0705		1.5804	0.0398		0.5041	0.058		0.1664	0.0518		-0.0101	0.0493
0.6792	0.092		1.8369	0.0506		0.6026	0.0794		0.1833	0.0656		0.0131	0.0546
0.7425	0.1102		2.1143	0.0554		0.6802	0.0973		0.2146	0.0744		0.0097	0.0642
0.7882	0.1241		2.3706	0.0663		0.7308	0.1114		0.2878	0.0975		0.0634	0.0924
0.8183	0.1342		2.5931	0.098		0.7642	0.1225		0.4438	0.163		0.1273	0.1674
0.8472	0.1421		2.7981	0.1792		0.7962	0.1317		0.6645	0.2685		0.1968	0.2819
0.8688	0.1492		2.9946	0.3008		0.829	0.1397		0.8806	0.3781		0.2477	0.4042
0.882	0.156		3.1945	0.4234		0.8569	0.1471		1.0619	0.4717		0.2889	0.517
0.8972	0.1627		3.4062	0.5294		0.8808	0.1542		1.2089	0.5526		0.3615	0.616
0.9173	0.1693		3.6287	0.6209		0.899	0.161		1.3363	0.6291		0.4259	0.6989
0.9405	0.1759		3.8509	0.6999		0.9167	0.1674		1.4549	0.7045		0.477	0.7673
0.9635	0.1824		4.0687	0.7686		0.941	0.1737		1.5636	0.7789		0.5329	0.8271
0.9839	0.1888		4.2727	0.832		0.968	0.1799		1.6672	0.8508		0.5898	0.8858
1.002	0.1951		4.4649	0.8949		0.9902	0.1861		1.7674	0.9215		0.6597	0.9486
1.0207	0.2013		4.6459	0.9599		1.0066	0.1925		1.8512	0.9921		0.7488	1.0161
1.0394	0.2076		4.8185	1.0286		1.0248	0.199		1.9208	1.0626		0.8348	1.0859
1.0586	0.2141		4.9869	1.1014		1.0468	0.2056		1.9803	1.1314		0.9229	1.1565
1.0815	0.2207		5.1527	1.1761		1.077	0.2124		2.0256	1.1969		1.002	1.226
1.1026	0.2273		5.3202	1.2487		1.1075	0.2193		2.0622	1.2603		1.1016	1.2946
1.1235	0.2338		5.4907	1.3148		1.1279	0.226		2.0812	1.3237		1.2189	1.3633
1.1488	0.2404		5.6638	1.3746		1.144	0.2328		1.0757	1.3379		1.3351	1.4307
1.1705	0.247		5.8391	1.4326		1.1641	0.2395					1.4476	1.4952
1.1911	0.2536		6.0098	1.4912		1.1895	0.2462					1.5557	1.5591
1.2077	0.2603		6.1702	1.5537		1.2194	0.2529					1.6951	1.6248
1.225	0.267		6.327	1.6228		1.2454	0.2597					1.8863	1.6927
1.2496	0.2737		6.4828	1.6964		1.2623	0.2664					2.1179	1.7624
1.2762	0.2803		6.6332	1.7714		1.2798	0.2731					2.369	1.8312
1.2951	0.2868		6.7615	1.844		1.3026	0.2797					2.6139	1.8978
1.3155	0.2934		6.8678	1.912		1.3283	0.2863					2.8492	1.9636
1.3345	0.3		6.9636	1.9761		1.3557	0.2927					3.0986	2.0302
1.3541	0.3068		7.0476	2.0375		1.3786	0.2991					3.3384	2.0965
1.3778	0.3137		7.1304	2.0989		1.3913	0.3054					3.5626	2.1609
1.3989	0.3204		7.2259	2.1636		1.4074	0.3119					3.7674	2.2229
1.4165	0.3271		7.3324	2.2326		1.4336	0.3183					3.9679	2.2846
1.4364	0.3339		7.4464	2.3044		1.4608	0.3248					4.1781	2.3483
1.4565	0.3406		7.5589	2.3759		1.4873	0.3314					4.3934	2.4156
1.4771	0.3474		7.6587	2.4451		1.5073	0.3381					4.6177	2.4858
1.5012	0.3541		7.7477	2.5122		1.5258	0.3448					4.8476	2.5573
1.5266	0.3609		7.8392	2.5775		1.5471	0.3515					5.0708	2.6293
1.5463	0.3676		7.9401	2.641		1.5736	0.3581					5.2878	2.7011
1.5606	0.3742		8.0499	2.703		1.5993	0.3648					5.4796	2.7694
1.5741	0.3807		8.1643	2.7651		1.6201	0.3714					5.6521	2.8321
1.595	0.3871		8.278	2.8288		1.6399	0.378					5.8222	2.8929
1.6189	0.3936		8.376	2.8944		1.6584	0.3846					5.9865	2.9544
1.64	0.4002		8.4592	2.9619		1.6796	0.391					6.1499	3.0172
1.6564	0.4069		8.5336	3.0306		1.7062	0.3975					6.3211	3.0834
1.6788	0.4137		8.6023	3.0999		1.7307	0.4043					6.5061	3.1545
1.7042	0.4204		8.6722	3.1691		1.7523	0.4114					6.6952	3.2284
1.7239	0.4272		8.7494	3.2384		1.7723	0.4183					6.8527	3.3004
1.7379	0.434		8.8376	3.3076		1.7947	0.4251					7.0013	3.3679
1.7544	0.4408		8.9351	3.3755		1.819	0.4317					7.134	3.4309
1.7732	0.4476		9.0264	3.4406		1.8425	0.4382					7.2543	3.4915
1.7969	0.4546		9.1185	3.5035		1.8631	0.4449					7.3844	3.5532
1.8193	0.4614		9.2025	3.567		1.8801	0.4517					7.5186	3.6181
1.8429	0.4683		9.2791	3.6319		1.9007	0.4584					7.6634	3.6866
1.8637	0.4752		9.3471	3.6974		1.928	0.4652					7.8177	3.7597
1.8844	0.4822		9.4132	3.7637		1.9512	0.472					7.9591	3.8346
1.8989	0.4892		9.4807	3.8318		1.9748	0.4787					8.0872	3.9066
1.9171	0.4961		9.5581	3.9021		1.9944	0.4856					8.1964	3.9751
1.9381	0.5031		9.6394	3.972		2.0119	0.4923					8.3044	4.0397
1.9632	0.51		9.7164	4.0374		2.0326	0.499					8.3969	4.1
1.9835	0.5168		9.7696	4.0988		2.0573	0.5056					8.4788	4.159
2.0032	0.5235		9.8063	4.161		2.0791	0.5123					8.5778	4.2206
2.0242	0.5302		9.7769	4.2271		2.0995	0.519					8.688	4.2861
2.0459	0.5367		9.7292	4.2972		2.1187	0.5258					8.7947	4.354
2.0616	0.5432		9.7177	4.3698		2.1375	0.5327					8.9037	4.4237
2.0751	0.5498		9.7413	4.4427		2.1612	0.5395					8.9991	4.4949
2.0938	0.5565		9.7807	4.5139		2.1864	0.5461					9.0989	4.5658
2.1179	0.5632		9.8294	4.5817		2.2049	0.5527					9.1967	4.6363
2.1426	0.5699		9.8811	4.646		2.2211	0.5592					9.281	4.705
2.161	0.5765		9.9333	4.7068		2.24	0.5658					9.358	4.7703
2.1791	0.5831		9.9843	4.7661		2.2628	0.5727					9.4327	4.8342
2.2001	0.5898		10.0411	4.8273		2.2872	0.5795					9.5094	4.8994
2.2208	0.5966		10.1021	4.8928		2.312	0.5863					9.5854	4.9648
2.2422	0.6033		10.1614	4.9625		2.3315	0.593					9.6531	5.0291
2.2625	0.6101		10.2101	5.0333		2.3464	0.5997					9.7229	5.0933
2.2834	0.6168		10.2455	5.1035		2.3662	0.6064					9.7897	5.1585
2.3031	0.6234		10.2683	5.1731		2.3899	0.6131					9.8615	5.2269
2.3209	0.6299		10.2976	5.2412		2.413	0.6198					9.9364	5.2987
2.3425	0.6363		10.3336	5.3074		2.4339	0.6264					10.0114	5.3716
2.3693	0.6429		10.3747	5.371		2.4497	0.6329					10.0749	5.4406
2.3909	0.6496		10.4199	5.4345		2.4641	0.6395					10.1179	5.503
2.4086	0.6565		10.4731	5.5014		2.4864	0.6461					10.1551	5.5619
2.427	0.6634		10.5273	5.5731		2.513	0.6529					10.2019	5.621
2.4478	0.6703		10.5693	5.6461		2.5343	0.6597					10.25	5.6831
2.4715	0.6771		10.5928	5.7153		2.5548	0.6665					10.3181	5.7512
2.4971	0.6837		10.6091	5.7803		2.5729	0.6734					10.3875	5.8256
2.5186	0.6901		10.6149	5.8432		2.5899	0.6802					10.4532	5.9021
2.5373	0.6963		10.6207	5.9062		2.6104	0.687					10.5187	5.9775
2.557	0.7025		10.5583	5.9699		2.6353	0.6939					10.5615	6.0481
2.5743	0.7087		10.3449	6.0337		2.6561	0.7007					10.588	6.111
2.5944	0.7149		10.0775	6.0976		2.6749	0.7076					10.6066	6.1688
2.6133	0.7211		9.8077	6.1621		2.6922	0.7145					10.6252	6.2256
2.6354	0.7275		9.4526	6.2295		2.7111	0.7213					10.6599	6.2854
2.661	0.7338		7.9876	6.2982		2.735	0.7281					10.7053	6.3507
2.6839	0.7402		6.4959	6.3674		2.7579	0.735					10.7523	6.4215
2.7051	0.7464		6.3548	6.4378		2.7753	0.7418					10.8019	6.4958
2.727	0.7527					2.7935	0.7486					10.8397	6.5692
2.7444	0.7592					2.8139	0.7554					10.8746	6.6382
2.7647	0.7658					2.8335	0.7622					10.9	6.7037
2.7872	0.7723					2.8541	0.7691					10.921	6.7667
2.8123	0.7789					2.8751	0.776					10.9422	6.8284
2.8352	0.7856					2.8925	0.7828					10.96	6.8905
2.8597	0.7925					2.9084	0.7895					10.9879	6.9553
2.8821	0.7995					2.9293	0.7962					11.0191	7.0241
2.9063	0.8064					2.9515	0.8029					11.0546	7.0968
2.9295	0.8132					2.9689	0.8095					11.0875	7.1698
2.9484	0.8197					2.9865	0.8161					11.1011	7.2397
2.9652	0.8261					3.0028	0.8227					11.1108	7.3059
2.9839	0.8325					3.0201	0.8294					11.1137	7.3691
3.0031	0.8388					3.044	0.8361					11.116	7.4304
3.0257	0.845					3.0644	0.8429					11.1279	7.4919
3.047	0.8514					3.0807	0.8496					11.1471	7.5561
3.0682	0.8581					3.0976	0.8564					11.1699	7.6224
3.0899	0.8648					3.1156	0.8632					11.1912	7.69
3.1069	0.8716					3.1329	0.8699					11.2024	7.7578
3.1285	0.8786					3.1553	0.8766					11.2198	7.8249
3.1562	0.8858					3.1756	0.8834					11.2303	7.8929
3.1794	0.893					3.1894	0.8899					11.2495	7.9623
3.2003	0.8999					3.2048	0.8964					11.2675	8.032
3.2188	0.9064					3.2229	0.9029					11.2726	8.1
3.2383	0.9128					3.2406	0.9094					11.2814	8.166
3.2572	0.9192					3.2597	0.9159					11.2824	8.2302
3.2723	0.9257					3.2774	0.9225					11.279	8.2932
3.2855	0.9321					3.293	0.9293					11.287	8.3571
3.3033	0.9386					3.3103	0.936					11.2921	8.4229
3.3237	0.9452					3.3311	0.9426					11.3023	8.49
3.3441	0.9518					3.3477	0.9489					11.3158	8.5588
3.3681	0.9586					3.3646	0.9552					8.8964	8.6294
3.39	0.9655					3.3814	0.9614					5.3239	8.676
3.4103	0.9725					3.3957	0.9677
3.4289	0.9795					3.4129	0.974
3.444	0.9865					3.433	0.9803
3.4633	0.9934					3.4492	0.9866
3.4797	1.0001					3.4653	0.9928
3.4961	1.0069					3.4818	0.9991
3.5136	1.0135					3.4959	1.0055
3.5328	1.0202					3.5142	1.0121
3.5519	1.0268					3.537	1.0187
3.5683	1.0335					3.5538	1.0253
3.5787	1.0403					3.5719	1.032
3.5888	1.0471					3.5892	1.0387
3.6039	1.0538					3.6046	1.0452
3.623	1.0607					3.6221	1.0517
3.643	1.0677					3.642	1.0581
3.6628	1.0747					3.6584	1.0645
3.6793	1.0817					3.676	1.0711
3.6958	1.0886					3.6942	1.0778
3.7126	1.0956					3.7117	1.0845
3.725	1.1027					3.7289	1.0911
3.7378	1.1097					3.7468	1.0977
3.7503	1.1165					3.7614	1.1042
3.7652	1.1232					3.7762	1.1107
3.7801	1.1297					3.7954	1.1174
3.7952	1.1361					3.8149	1.1242
3.8102	1.1426					3.8363	1.1312
3.8248	1.1492					3.858	1.1385
3.8329	1.1558					3.8761	1.1458
3.8416	1.1624					3.8919	1.1528
3.8551	1.1691					3.9087	1.1593
3.8699	1.1759					3.9264	1.1657
3.8848	1.1826					3.9401	1.1721
3.8987	1.1893					3.9552	1.1786
3.9132	1.1959					3.9713	1.185
3.9272	1.2025					3.9869	1.1914
3.9394	1.2091					4.0039	1.1979
3.9505	1.2157					4.0218	1.2045
3.9596	1.2223					4.0374	1.2112
3.9705	1.229					4.0532	1.2179
3.9836	1.2353					4.071	1.2247
3.9965	1.2415					4.0875	1.2315
4.01	1.2479					4.1055	1.2385
4.0254	1.2547					4.1249	1.2455
4.0399	1.2617					4.1401	1.2525
4.0485	1.2687					4.156	1.2593
4.0603	1.2758					4.1739	1.266
4.0754	1.283					4.1905	1.2725
4.0879	1.2898					4.2061	1.2791
4.0966	1.2962					4.2225	1.2857
4.1081	1.3025					4.2342	1.2924
4.1199	1.3087					4.2476	1.2991
4.1326	1.315					4.2682	1.3059
4.1412	1.3214					4.2866	1.3127
4.1457	1.3279					4.3021	1.3194
4.1542	1.3344					4.3183	1.326
4.1673	1.3409					4.3328	1.3327
4.1833	1.3474					4.3504	1.3393
4.1944	1.3539					4.3676	1.346
4.2054	1.3602					4.3823	1.3527
4.2144	1.3664					4.3966	1.3595
4.2253	1.3725					4.4134	1.3663
4.2347	1.3787					4.429	1.3732
4.246	1.3849					4.4447	1.38
4.2569	1.3913					4.463	1.3869
4.2685	1.3978					4.4786	1.3937
4.2791	1.4045					4.493	1.4005
4.2941	1.4114					4.509	1.4073
4.3109	1.4182					4.5253	1.4142
4.328	1.425					4.5407	1.421
4.3357	1.4318					4.5574	1.4278
4.3428	1.4386					4.573	1.4347
4.354	1.4453					4.5869	1.4415
4.3675	1.452					4.604	1.4483
4.3808	1.4586					4.6227	1.4551
4.3926	1.4653					4.6365	1.4619
4.4039	1.472					4.6515	1.4687
4.4161	1.4787					4.6646	1.4754
4.4263	1.4855					4.6769	1.482
4.4321	1.4923					4.69	1.4882
4.4427	1.499					4.7064	1.4944
4.4556	1.5057					4.7207	1.5008
4.4667	1.5124					4.7363	1.5074
4.4766	1.519					4.7516	1.5141
4.4882	1.5257					4.7667	1.5209
4.5016	1.5323					4.7827	1.5278
4.5052	1.5389					4.8007	1.5349
4.5121	1.5455					4.8161	1.5422
4.523	1.5522					4.8325	1.5494
4.536	1.559					4.85	1.5564
4.5502	1.5657					4.8631	1.5631
4.5622	1.5725					4.8784	1.5697
4.5718	1.5791					4.8941	1.5762
4.581	1.5857					4.9051	1.5826
4.5873	1.5923					4.9191	1.5889
4.595	1.599					4.9328	1.5951
4.6043	1.6057					4.9445	1.6014
4.6169	1.6125					4.9572	1.6077
4.629	1.6193					4.9727	1.6141
4.6418	1.6262					4.984	1.6206
4.6552	1.6331					4.9973	1.627
4.6685	1.64					5.0125	1.6335
4.6745	1.6469					5.0271	1.6399
4.6786	1.6538					5.0411	1.6463
4.6873	1.6608					5.0553	1.6525
4.6995	1.6678					5.0677	1.6589
4.7139	1.6749					5.0824	1.6657
4.7268	1.682					5.0978	1.6723
4.7356	1.6891					5.1131	1.6788
4.7454	1.6959					5.1271	1.6853
4.7536	1.7026					5.1424	1.6919
4.7579	1.7092					5.1579	1.6987
4.7655	1.7157					5.1722	1.7055
4.7752	1.7224					5.1884	1.7121
4.7842	1.729					5.2034	1.7187
4.7952	1.7357					5.2153	1.7253
4.8067	1.7423					5.2283	1.7318
4.8144	1.7489					5.2432	1.7384
4.8213	1.7556					5.2595	1.745
4.8253	1.7624					5.2767	1.7516
4.8344	1.7693					5.2879	1.7581
4.8465	1.7761					5.2995	1.7647
4.8582	1.7829					5.3143	1.7713
4.8663	1.7895					5.3298	1.7779
4.8736	1.7959					5.344	1.7846
4.8808	1.802					5.36	1.7912
4.8866	1.808					5.3744	1.7979
4.8883	1.814					5.3864	1.8045
4.8959	1.8202					5.4009	1.8112
4.905	1.8267					5.417	1.818
4.9155	1.8333					5.4308	1.8249
4.9291	1.8402					5.4452	1.8317
4.9433	1.8473					5.46	1.8386
4.9552	1.8544					5.4736	1.8455
4.9647	1.8615					5.4884	1.8522
4.9687	1.8687					5.504	1.8588
4.9801	1.8759					5.516	1.8655
4.9919	1.8827					5.5292	1.8721
4.9992	1.8891					5.5427	1.8788
5.0049	1.8953					5.5561	1.8856
5.0103	1.9015					5.571	1.8923
5.0188	1.908					5.5866	1.899
5.0271	1.9147					5.5972	1.9057
5.0304	1.9213					5.6107	1.9125
5.0331	1.9279					5.6258	1.9194
5.0404	1.9348					5.6398	1.9262
5.0515	1.9416					5.6545	1.9331
5.0617	1.9486					5.6709	1.94
5.0672	1.9555					5.6832	1.947
5.0759	1.962					5.698	1.954
5.0841	1.9684					5.7122	1.9611
5.0861	1.9749					5.724	1.9682
5.0912	1.9814					5.7379	1.9753
5.0964	1.9881					5.7537	1.9823
5.1042	1.9947					5.765	1.9892
5.1131	2.0013					5.7788	1.996
5.1214	2.0078					5.794	2.0028
5.1308	2.0144					5.8067	2.0094
5.1401	2.0209					5.8181	2.0162
5.1445	2.0272					5.8311	2.0229
5.1465	2.0334					5.842	2.0293
5.151	2.0396					5.8538	2.0356
5.1567	2.0458					5.8642	2.0417
5.1649	2.0518					5.8739	2.0476
5.1728	2.058					5.8829	2.0534
5.1794	2.0641					5.8944	2.0595
5.1877	2.0704					5.9057	2.0658
5.1977	2.077					5.9184	2.0723
5.201	2.0838					5.9299	2.079
5.2059	2.0906					5.9452	2.086
5.2149	2.0975					5.9609	2.0934
5.2266	2.1044					5.9791	2.1009
5.2359	2.1112					5.9936	2.1082
5.2467	2.1179					6.0088	2.1153
5.2591	2.1247					6.0218	2.1222
5.2702	2.1316					6.0333	2.1291
5.2727	2.1386					6.0438	2.1358
5.2783	2.1454					6.0572	2.1422
5.2837	2.1521					6.0684	2.1486
5.2889	2.1586					6.0805	2.155
5.2992	2.1651					6.0929	2.1615
5.3086	2.1716					6.1017	2.1681
5.3157	2.1782					6.1119	2.1746
5.3265	2.1849					6.1278	2.1812
5.3305	2.1917					6.1419	2.188
5.3342	2.1985					6.1532	2.195
5.3409	2.2053					6.1663	2.2019
5.3505	2.2119					6.1781	2.2088
5.3593	2.2185					6.1892	2.2152
5.3648	2.2251					6.2007	2.2215
5.3721	2.2318					6.2112	2.2279
5.3828	2.2386					6.2218	2.2344
5.3862	2.2454					6.2351	2.2409
5.3897	2.2523					6.2474	2.2475
5.3969	2.259					6.259	2.2541
5.4052	2.2656					6.2704	2.2608
5.4098	2.2723					6.2822	2.2674
5.418	2.2789					6.2929	2.274
5.4291	2.2857					6.3046	2.2805
5.437	2.2925					6.3167	2.2868
5.4384	2.2992					6.3273	2.293
5.4435	2.3058					6.3371	2.2992
5.4476	2.3121					6.348	2.3053
5.4524	2.3183					6.3575	2.3115
5.4579	2.3247					6.3693	2.3177
5.4659	2.3314					6.3815	2.324
5.477	2.3387					6.3938	2.3305
5.4871	2.346					6.407	2.3371
5.4924	2.3531					6.419	2.3439
5.4937	2.3602					6.4301	2.3507
5.4976	2.3672					6.4443	2.3575
5.5076	2.3742					6.4587	2.3643
5.5159	2.3812					6.4699	2.3711
5.52	2.388					6.4827	2.378
5.5249	2.3946					6.4981	2.3849
5.5279	2.4011					6.5095	2.3919
5.5277	2.4078					6.5247	2.3987
5.5258	2.4145					6.5372	2.4055
5.5246	2.4212					6.547	2.4122
4.6684	2.4279					6.5576	2.4188
2.7807	2.4325					6.5706	2.4253
						6.5799	2.4319
						6.5913	2.4385
						6.6049	2.4451
						6.6161	2.4518
						6.6276	2.4584
						6.6405	2.4651
						6.6499	2.4718
						6.6622	2.4785
						6.6752	2.4851
						6.6876	2.4919
						6.6983	2.4987
						6.7122	2.5055
						6.723	2.5122
						6.7347	2.5188
						6.7472	2.5255
						6.7571	2.5322
						6.7662	2.5389
						6.7794	2.5457
						6.7921	2.5525
						6.8033	2.5593
						6.816	2.566
						6.8278	2.5728
						6.8354	2.5792
						6.8454	2.5856
						6.8551	2.592
						6.8652	2.5986
						6.8778	2.6052
						6.8887	2.6118
						6.8987	2.6186
						6.9128	2.6256
						6.9253	2.6326
						6.934	2.6396
						6.9474	2.6466
						6.9621	2.6536
						6.9723	2.6605
						6.9848	2.6676
						6.9966	2.6745
						7.0053	2.6813
						7.0164	2.688
						7.029	2.6946
						7.0366	2.7011
						7.0448	2.7075
						7.0537	2.7138
						7.0624	2.7202
						7.0718	2.7265
						7.083	2.7328
						7.0917	2.7391
						7.1016	2.7457
						7.1138	2.7524
						7.123	2.759
						7.1327	2.7655
						7.1447	2.7722
						7.1554	2.7788
						7.1659	2.7856
						7.1786	2.7925
						7.1885	2.7995
						7.2007	2.8064
						7.2125	2.8132
						7.223	2.82
						7.2324	2.8266
						7.2449	2.8334
						7.2546	2.8403
						7.2651	2.8472
						7.2771	2.8542
						7.2877	2.8611
						7.2964	2.868
						7.3087	2.8749
						7.3198	2.8816
						7.3289	2.8882
						7.3368	2.8947
						7.3456	2.9012
						7.3549	2.9078
						7.3673	2.9144
						7.3774	2.9211
						7.3861	2.9278
						7.3964	2.9343
						7.4078	2.9409
						7.4151	2.9474
						7.4255	2.9539
						7.4346	2.9604
						7.4438	2.9669
						7.4546	2.9734
						7.4663	2.9799
						7.4742	2.9865
						7.4846	2.9931
						7.4959	2.9998
						7.507	3.0065
						7.5169	3.0132
						7.529	3.0199
						7.5366	3.0266
						7.5479	3.0334
						7.5603	3.0401
						7.5703	3.0469
						7.5807	3.0538
						7.5954	3.0608
						7.6049	3.0678
						7.6139	3.0746
						7.6242	3.0811
						7.6337	3.0877
						7.6438	3.0944
						7.6562	3.1012
						7.6648	3.1079
						7.6751	3.1145
						7.6828	3.1208
						7.6905	3.1269
						7.6956	3.1328
						7.7058	3.1392
						7.714	3.1456
						7.7232	3.1522
						7.7344	3.1588
						7.7453	3.1655
						7.7526	3.1721
						7.7642	3.1788
						7.7745	3.1854
						7.7825	3.1921
						7.7913	3.1988
						7.8011	3.2055
						7.8118	3.2125
						7.8258	3.2197
						7.8375	3.2267
						7.8455	3.2336
						7.8555	3.2403
						7.865	3.247
						7.8719	3.2536
						7.8818	3.2602
						7.8928	3.2668
						7.9005	3.2734
						7.9094	3.2799
						7.9181	3.2865
						7.9254	3.2931
						7.9347	3.2996
						7.9442	3.3059
						7.9506	3.3122
						7.9591	3.3187
						7.9703	3.3252
						7.9781	3.3318
						7.9852	3.3383
						7.9961	3.3448
						8.0028	3.3513
						8.0103	3.3578
						8.0219	3.3645
						8.0314	3.3713
						8.0413	3.3781
						8.0522	3.3849
						8.0618	3.3916
						8.0723	3.3985
						8.081	3.4053
						8.0895	3.4121
						8.0984	3.4191
						8.1127	3.4262
						8.1226	3.4333
						8.1325	3.4404
						8.1433	3.4476
						8.1537	3.4546
						8.1623	3.4615
						8.1735	3.4683
						8.1816	3.4749
						8.1877	3.4816
						8.1969	3.4882
						8.2078	3.4948
						8.2141	3.5013
						8.2221	3.5078
						8.2298	3.5143
						8.2381	3.5209
						8.2479	3.5276
						8.2588	3.5344
						8.2647	3.5412
						8.275	3.548
						8.2841	3.5548
						8.2919	3.5615
						8.2994	3.5683
						8.3087	3.5749
						8.3165	3.5815
						8.3266	3.588
						8.3339	3.5944
						8.3415	3.6008
						8.349	3.6071
						8.357	3.6135
						8.3644	3.6199
						8.372	3.6263
						8.3811	3.6327
						8.3864	3.6389
						8.3935	3.645
						8.4015	3.6509
						8.4051	3.6567
						8.4142	3.6629
						8.4251	3.6694
						8.4342	3.6762
						8.4448	3.6832
						8.4577	3.6904
						8.4657	3.6974
						8.4757	3.7043
						8.4881	3.7111
						8.4963	3.7179
						8.5036	3.7245
						8.5132	3.7311
						8.5211	3.7378
						8.5296	3.7446
						8.5391	3.7512
						8.5473	3.7578
						8.5547	3.7643
						8.5624	3.7708
						8.571	3.7772
						8.5792	3.7836
						8.5888	3.7901
						8.5955	3.7967
						8.6039	3.8035
						8.6134	3.8102
						8.6237	3.8171
						8.6334	3.8239
						8.6435	3.8308
						8.6508	3.8375
						8.6577	3.8443
						8.668	3.851
						8.6776	3.8577
						8.6856	3.8644
						8.6959	3.8712
						8.705	3.878
						8.7112	3.8848
						8.7183	3.8914
						8.7278	3.898
						8.7337	3.9047
						8.7439	3.9114
						8.7527	3.9181
						8.7604	3.9248
						8.7682	3.9315
						8.7795	3.9382
						8.7871	3.945
						8.7947	3.9517
						8.804	3.9585
						8.8112	3.9654
						8.8202	3.9722
						8.8313	3.9791
						8.8393	3.9861
						8.8487	3.9931
						8.8571	4
						8.8654	4.0069
						8.8743	4.0139
						8.8858	4.0208
						8.8918	4.0277
						8.8994	4.0345
						8.9075	4.0412
						8.9146	4.0478
						8.9217	4.0543
						8.9314	4.061
						8.9366	4.0677
						8.944	4.0743
						8.952	4.0808
						8.9592	4.0874
						8.9659	4.094
						8.976	4.1007
						8.9827	4.1074
						8.9896	4.114
						8.9968	4.1207
						9.0058	4.1273
						9.0112	4.134
						9.0201	4.1406
						9.0277	4.1472
						9.034	4.1538
						9.0408	4.1606
						9.0499	4.1674
						9.0569	4.1741
						9.0674	4.1809
						9.0751	4.1876
						9.082	4.1944
						9.0886	4.2012
						9.0986	4.2081
						9.1051	4.2149
						9.1143	4.2215
						9.1223	4.228
						9.1272	4.2345
						9.1321	4.241
						9.14	4.2473
						9.146	4.2538
						9.1539	4.2605
						9.1621	4.267
						9.169	4.2735
						9.1752	4.28
						9.1832	4.2863
						9.1878	4.2926
						9.1931	4.2987
						9.2011	4.3048
						9.2072	4.311
						9.2136	4.3172
						9.2212	4.3235
						9.2286	4.3301
						9.2375	4.3369
						9.2491	4.3436
						9.2578	4.3505
						9.2641	4.3573
						9.2713	4.3641
						9.2805	4.3707
						9.2885	4.3773
						9.2977	4.3839
						9.306	4.3904
						9.3126	4.3969
						9.3199	4.4033
						9.3264	4.4098
						9.332	4.4163
						9.3401	4.4228
						9.3498	4.4295
						9.3564	4.4362
						9.3658	4.443
						9.3757	4.4499
						9.3815	4.4567
						9.3909	4.4635
						9.4012	4.4703
						9.4078	4.477
						9.4151	4.4838
						9.4241	4.4905
						9.4318	4.4973
						9.4395	4.504
						9.447	4.5107
						9.454	4.5173
						9.4604	4.524
						9.4699	4.5306
						9.4756	4.5373
						9.4828	4.544
						9.4892	4.5506
						9.4985	4.5573
						9.506	4.5641
						9.5154	4.571
						9.524	4.578
						9.531	4.5851
						9.5409	4.5923
						9.5512	4.5994
						9.5579	4.6065
						9.5671	4.6136
						9.5756	4.6205
						9.5817	4.6271
						9.5884	4.6337
						9.5956	4.6403
						9.6004	4.6469
						9.6078	4.6535
						9.6158	4.6601
						9.6232	4.6668
						9.6302	4.6736
						9.6388	4.6804
						9.645	4.6871
						9.6521	4.6938
						9.6597	4.7004
						9.6646	4.707
						9.6715	4.7135
						9.6789	4.7201
						9.6838	4.7268
						9.6917	4.7334
						9.7015	4.7401
						9.707	4.7465
						9.7116	4.753
						9.7207	4.7597
						9.7299	4.7667
						9.7384	4.7735
						9.7444	4.7802
						9.7495	4.7869
						9.7561	4.7936
						9.7638	4.8002
						9.7697	4.8069
						9.7773	4.8136
						9.7843	4.8202
						9.7893	4.8268
						9.7953	4.8333
						9.8039	4.84
						9.8122	4.8468
						9.8188	4.8536
						9.8252	4.8601
						9.8296	4.8666
						9.8358	4.8731
						9.8415	4.8797
						9.8487	4.8862
						9.855	4.8928
						9.8613	4.8994
						9.8668	4.9059
						9.8727	4.9124
						9.8785	4.9189
						9.8877	4.9253
						9.8921	4.9318
						9.8965	4.9381
						9.9019	4.9442
						9.9078	4.9503
						9.9144	4.9567
						9.9246	4.9633
						9.9293	4.9699
						9.936	4.9765
						9.9443	4.9833
						9.9526	4.9899
						9.9595	4.9966
						9.9693	5.0033
						9.976	5.0099
						9.9832	5.0166
						9.9916	5.0236
						9.9984	5.0305
						10.0046	5.0372
						10.0121	5.0437
						10.0171	5.0502
						10.0233	5.0567
						10.0322	5.0633
						10.0416	5.0701
						10.0469	5.0769
						10.0546	5.0837
						10.0629	5.0904
						10.069	5.0971
						10.0746	5.1036
						10.0831	5.1103
						10.0893	5.1169
						10.0962	5.1237
						10.1021	5.1303
						10.1076	5.137
						10.1149	5.1436
						10.1229	5.1503
						10.1302	5.157
						10.1374	5.1637
						10.1462	5.1706
						10.1515	5.1776
						10.1584	5.1845
						10.1674	5.1915
						10.1729	5.1985
						10.181	5.2055
						10.1906	5.2124
						10.1989	5.2194
						10.2059	5.2265
						10.2141	5.2334
						10.2181	5.2402
						10.224	5.2469
						10.2315	5.2535
						10.237	5.26
						10.2436	5.2666
						10.251	5.2731
						10.2552	5.2798
						10.2611	5.2864
						10.2687	5.2932
						10.2745	5.3
						10.2811	5.3068
						10.2887	5.3133
						10.2934	5.3197
						10.2958	5.3259
						10.3019	5.3321
						10.309	5.3387
						10.3172	5.3457
						10.3273	5.3531
						10.3378	5.3604
						10.3432	5.3674
						10.3481	5.374
						10.3522	5.3803
						10.3565	5.3867
						10.3613	5.393
						10.3691	5.3994
						10.375	5.4062
						10.3847	5.413
						10.3922	5.4198
						10.3957	5.4265
						10.4006	5.4331
						10.4089	5.4396
						10.4142	5.4462
						10.4208	5.4529
						10.4285	5.4597
						10.4351	5.4665
						10.4413	5.4732
						10.4476	5.4797
						10.4513	5.4861
						10.4571	5.4926
						10.4634	5.499
						10.4687	5.5055
						10.4739	5.512
						10.4815	5.5185
						10.4855	5.5249
						10.4908	5.5314
						10.4979	5.5381
						10.5049	5.5446
						10.5088	5.5512
						10.5159	5.5577
						10.5218	5.5642
						10.5284	5.5708
						10.5352	5.5774
						10.5412	5.5841
						10.5466	5.5907
						10.5509	5.5974
						10.5574	5.6039
						10.5628	5.6105
						10.5679	5.617
						10.5757	5.6234
						10.5804	5.6299
						10.5884	5.6365
						10.5961	5.6431
						10.6003	5.6497
						10.6044	5.6564
						10.6127	5.663
						10.6186	5.6696
						10.6254	5.6764
						10.634	5.6831
						10.6418	5.6897
						10.6461	5.6964
						10.6497	5.703
						10.5589	5.7097
						9.3572	5.7121
						7.9769	5.7139
						6.765	5.7154
						6.1558	5.7163

## Sheet: EG-crosslinker(0 wt%)
Stress	Strain		Stress	Strain		Stress	Strain		Stress	Strain		Stress	Strain
(MPa)	(%)		(MPa)	(%)		(MPa)	(%)		(MPa)	(%)		(MPa)	(%)
0.0303	0		0.0025	0		0.0167	0		0.0291	0		0.0467	0
0.0303	0.0005		0.0045	0.0004		0.0224	0.0009		0.0263	0.0005		0.0328	0.0007
0.0433	0.0042		0.0105	0.0034		0.0377	0.0105		0.0293	0.0034		0.0431	0.0043
0.0918	0.0141		0.0388	0.0126		0.0348	0.0365		0.0711	0.013		0.0923	0.0148
0.1754	0.0322		0.0916	0.0375		0.0539	0.045		0.1814	0.0372		0.1532	0.0408
0.3133	0.0623		0.0719	0.0475		0.0321	0.0496		0.2031	0.0449		0.0439	0.0501
0.49	0.1028		0.0677	0.0524		0.0608	0.0613		0.2052	0.0488		-0.0249	0.0551
0.5281	0.1168		0.0987	0.0642		0.1157	0.0948		0.2454	0.0602		-0.0005	0.0672
0.5339	0.1219		0.2013	0.0989		0.2114	0.1792		0.3789	0.0924		0.1304	0.1019
0.5856	0.1344		0.3597	0.1845		0.3456	0.303		0.7206	0.1764		0.2311	0.1878
0.7574	0.1706		0.515	0.3038		0.4848	0.428		1.2178	0.3071		0.3431	0.3119
1.0764	0.254		0.7039	0.4174		0.6187	0.5375		1.6752	0.4391		0.5656	0.4327
1.4648	0.3716		0.9094	0.5166		0.7472	0.6316		1.9785	0.5396		0.8252	0.5334
1.8326	0.4857		1.1233	0.6076		0.8597	0.7121		2.1806	0.6146		0.9704	0.6185
2.1327	0.5808		1.3767	0.6919		0.9721	0.7797		2.3612	0.6831		1.0458	0.6953
2.3853	0.6649		1.6266	0.7681		1.0826	0.8391		2.5559	0.7534		1.2266	0.7674
2.6198	0.7465		1.8449	0.8375		1.2266	0.8977		2.7542	0.8261		1.4185	0.8359
2.846	0.8271		2.0505	0.903		1.4144	0.9596		2.9448	0.8992		1.5524	0.9031
3.0526	0.904		2.2429	0.9654		1.6288	1.0252		3.1201	0.9697		1.7166	0.9714
3.2593	0.9761		2.4274	1.0275		1.8591	1.0941		3.2834	1.0379		1.9248	1.0389
3.4529	1.0439		2.6234	1.0931		2.0871	1.1658		3.4434	1.1049		2.1397	1.1027
3.625	1.106		2.8267	1.1629		2.308	1.239		3.596	1.1698		2.3682	1.1643
3.7847	1.1651		3.0251	1.2343		2.5139	1.3099		3.7433	1.2332		2.6265	1.2271
3.9497	1.2265		3.2167	1.3041		2.6945	1.376		3.8946	1.2976		2.8695	1.293
4.1265	1.2918		3.3869	1.3712		2.8598	1.4369		4.0482	1.3636		3.0626	1.3616
4.3162	1.3605		3.5535	1.4353		3.0243	1.4974		4.2013	1.4299		3.2621	1.432
4.5007	1.4315		3.7086	1.499		3.199	1.5627		4.3618	1.4983		3.528	1.5037
4.6803	1.5032		3.8644	1.5641		3.3899	1.6342		4.5164	1.5675		3.8194	1.5762
4.8512	1.5744		4.0233	1.6306		3.577	1.7083		4.6622	1.6356		4.0974	1.6483
5.0178	1.6452		4.1767	1.6974		3.7555	1.7813		4.8003	1.7029		4.3292	1.7152
5.1816	1.7145		4.3223	1.7638		3.9207	1.852		4.9338	1.7694		4.5113	1.7759
5.3294	1.7803		4.4659	1.8297		4.0695	1.9182		5.0627	1.8334		4.6976	1.835
5.4642	1.8443		4.5932	1.8946		4.2059	1.9794		5.1893	1.8961		4.9189	1.8958
5.6083	1.9094		4.7229	1.9599		4.331	2.0373		5.3155	1.9589		5.1536	1.9589
5.7483	1.9754		4.8477	2.0278		4.4537	2.0952		5.4401	2.0226		5.3916	2.0259
5.8846	2.0412		4.9768	2.0977		4.5921	2.1567		5.5669	2.0882		5.6208	2.0971
6.0129	2.1064		5.1039	2.1684		4.7401	2.2232		5.7065	2.1575		5.8459	2.1714
6.1343	2.1711		5.2229	2.2383		4.8976	2.2937		5.8544	2.2306		6.0669	2.2446
6.2552	2.2383		5.3252	2.3058		5.0516	2.3662		5.9965	2.3049		6.2823	2.314
6.3841	2.3082		5.4203	2.3696		5.1975	2.4379		6.1314	2.3786		6.4813	2.3779
6.508	2.3784		5.5023	2.4321		5.3303	2.5066		6.2512	2.4494		6.6604	2.4381
6.6265	2.4461		5.5988	2.495		5.4583	2.5739		6.3492	2.5134		6.8225	2.4983
6.7271	2.5102		5.688	2.5583		5.5808	2.6408		6.4406	2.5733		6.9887	2.5617
6.8226	2.5719		5.7731	2.6231		5.6996	2.706		6.5312	2.6333		7.1785	2.6296
6.9158	2.6332		5.8591	2.6909		5.8139	2.7702		6.6225	2.6939		7.3938	2.7022
7.0132	2.6965		5.9541	2.7608		5.9338	2.836		6.7135	2.7554		7.6104	2.7763
7.126	2.7645		6.0362	2.831		6.0494	2.9036		6.8194	2.8214		7.8039	2.8481
7.2473	2.8377		6.116	2.899		6.1617	2.9709		6.9439	2.8937		7.9707	2.9181
7.3578	2.9136		6.1748	2.9639		6.272	3.0382		7.0716	2.9695		8.1162	2.9851
7.4639	2.9891		6.2365	3.0278		6.3718	3.1046		7.1824	3.043		8.244	3.046
7.5472	3.0605		6.3005	3.0934		6.4703	3.1705		7.2715	3.1099		8.3813	3.1048
7.6096	3.1234		6.3613	3.1612		6.5691	3.237		7.3352	3.1696		8.5362	3.1669
7.6646	3.1808		6.4237	3.23		6.6638	3.304		7.403	3.2279		8.694	3.2326
7.7191	3.2379		6.4787	3.2999		6.7589	3.3698		7.4846	3.2896		8.8387	3.3005
7.7824	3.2972		6.521	3.3701		6.8428	3.4342		7.5788	3.3555		8.9775	3.3697
7.8557	3.3612		6.5554	3.4391		6.9213	3.4981		7.6798	3.4252		9.1232	3.4395
7.9302	3.4304		6.5689	3.5059		7.0091	3.5624		7.7875	3.4991		9.2754	3.5102
7.9798	3.5031		6.5701	3.5706		7.0954	3.6279		7.8861	3.5736		9.4205	3.5806
5.8451	3.5582		6.1049	3.6325		7.1786	3.6961		7.9758	3.6461		9.5526	3.6494
3.5774	3.5983		2.8759	3.6942		7.2661	3.7678		8.057	3.7163		9.6632	3.7144
1.3787	3.6521		0.7041	3.7593		7.3522	3.8418		8.1242	3.7808		9.7649	3.778
0.7948	3.6766		0.0824	3.8285		7.4372	3.9155		8.1763	3.8399		9.8762	3.8427
						7.5051	3.9849		8.2358	3.899		9.9922	3.9078
						7.5497	4.0475		8.3115	3.9623		10.1055	3.974
						7.5756	4.1062		8.3953	4.0295		10.2146	4.0418
						5.996	4.165		8.4798	4.0985		10.3209	4.1099
						3.8294	4.1982		8.5625	4.1686		10.4258	4.1786
						1.6882	4.242		8.6395	4.2395		9.5347	4.2488
						0.8045	4.2745		8.7166	4.3103		4.6369	4.3176
									3.7897	4.3807

## Sheet: M-crosslinker (0 wt%)
Stress	Strain		Stress	Strain		Stress	Strain		Stress	Strain		Stress	Strain
(MPa)	(%)		(MPa)	(%)		(MPa)	(%)		(MPa)	(%)		(MPa)	(%)
0.0878	0.0008		0.0883	0		0.0003	0		0.0327	0		0.0225	0.0005
0.0852	0.0012		0.09526	0.0005		0.0072	0.0006		0.0372	0.0005		0.0275	0.0015
0.0962	0.0042		0.0994	0.0042		0.0219	0.0034		0.0526	0.0049		0.0728	0.0107
0.1135	0.0139		0.1545	0.0138		0.8146	0.0128		0.1093	0.0158		0.1483	0.0391
0.1259	0.0292		0.5058	0.0314		0.9086	0.0376		0.2095	0.0358		0.1092	0.0547
0.146	0.0324		0.8953	0.0601		0.9792	0.0459		0.3591	0.0686		0.0956	0.0602
0.1575	0.037		1.2888	0.1018		1.0419	0.0496		0.5283	0.1102		0.1201	0.0695
0.1746	0.0501		1.6743	0.12		1.1101	0.0599		0.5541	0.1259		0.2285	0.0957
0.2501	0.087		2.0548	0.1254		1.2101	0.0888		0.5568	0.1321		0.4237	0.1676
0.3739	0.1584		2.4217	0.1352		1.3643	0.166		0.6192	0.1454		0.7114	0.2853
0.5153	0.2412		2.7637	0.1638		1.5623	0.2905		0.8217	0.186		1.1009	0.414
0.6476	0.3161		3.0814	0.2368		1.7708	0.4244		1.2279	0.2724		1.5688	0.5255
0.7711	0.3831		3.3886	0.352		1.9826	0.5344		1.7342	0.3849		2.0311	0.6164
0.8734	0.4455		3.6881	0.4753		2.1964	0.6156		2.192	0.4926		2.4316	0.6922
0.9788	0.5041		3.9793	0.5786		2.4329	0.6824		2.5696	0.5852		2.792	0.7608
1.0756	0.5585		4.2595	0.6607		2.6819	0.7481		2.9026	0.6691		3.1299	0.8284
1.1668	0.6095		4.5379	0.735		2.9519	0.8177		3.2186	0.7507		3.4576	0.8956
1.2534	0.6577		4.8198	0.81		3.2318	0.89		3.5238	0.8315		3.7752	0.9622
1.3398	0.7036		5.1149	0.8878		3.5054	0.9617		3.8116	0.9106		4.086	1.0289
1.4195	0.7493		5.4202	0.9644		3.7699	1.0319		4.0811	0.9863		4.3918	1.0953
1.5085	0.7967		5.7049	1.0362		4.0216	1.1004		4.3125	1.0541		4.6974	1.1624
1.6031	0.8464		5.9486	1.1042		4.2462	1.1683		4.5097	1.1134		4.9975	1.2303
1.7036	0.8967		6.1681	1.1689		4.481	1.2345		4.7047	1.1711		5.2923	1.2972
1.7975	0.9459		6.3807	1.2297		4.7252	1.2981		4.9041	1.2308		5.5624	1.3615
1.8951	0.9938		6.6008	1.2895		4.9955	1.3626		5.1176	1.2942		5.8188	1.4237
1.9842	1.0407		6.8345	1.3522		5.2732	1.4305		5.3466	1.3631		6.0737	1.4858
2.0889	1.0878		7.0816	1.4187		5.5463	1.501		5.5842	1.4368		6.3303	1.5501
2.1814	1.135		7.3361	1.4876		5.8019	1.5711		5.825	1.5119		6.5946	1.6177
2.2788	1.1815		7.5772	1.5579		6.0383	1.6387		6.0446	1.5848		6.8631	1.6881
2.38	1.2269		7.7986	1.6298		6.2252	1.7043		6.2412	1.6535		7.1273	1.7603
2.4821	1.273		7.993	1.7026		6.4008	1.7692		6.4179	1.7166		7.3953	1.8333
2.5778	1.3201		8.1629	1.7751		6.5838	1.8342		6.5863	1.7771		7.6599	1.9068
2.6925	1.3684		8.3286	1.8443		6.7926	1.8988		6.7638	1.839		7.8949	1.9763
2.8083	1.418		8.4954	1.9094		7.0215	1.964		6.9502	1.9041		8.0873	2.0385
2.9263	1.469		8.6679	1.9734		7.2629	2.0302		7.1464	1.9728		8.2555	2.097
3.0457	1.5202		8.8629	2.0379		7.5042	2.0968		7.3505	2.0459		8.4285	2.1563
3.1685	1.5705		9.0691	2.1021		7.7373	2.163		7.5482	2.1204		8.6093	2.2178
3.2825	1.6182		9.2709	2.1662		7.9491	2.2308		7.7316	2.193		8.7914	2.2829
3.394	1.6626		9.447	2.2309		8.1557	2.3008		7.9033	2.2631		8.991	2.3534
3.4997	1.7055		9.6005	2.2971		8.3537	2.3717		8.0538	2.3288		9.1907	2.4286
3.6107	1.7488		9.7302	2.3671		8.5317	2.4422		8.1879	2.3885		9.3756	2.5036
3.7256	1.7935		9.8537	2.4403		8.7014	2.5115		8.3203	2.4468		9.5398	2.5741
3.8542	1.8407		9.9732	2.5115		8.8789	2.5776		8.4638	2.5082		9.6803	2.6385
3.988	1.8906		10.1047	2.5763		9.0544	2.6396		8.6187	2.5733		9.808	2.6984
4.1388	1.9425		10.2467	2.6361		9.2341	2.6999		8.7716	2.6405		9.9426	2.7585
4.2799	1.9944		10.3945	2.695		9.4076	2.7617		8.9228	2.7089		10.0833	2.8216
4.4239	2.0444		10.5323	2.7559		9.5745	2.8262		9.079	2.7797		10.2367	2.8885
4.5532	2.0906		10.6502	2.8213		9.7344	2.8933		9.2331	2.8526		10.3911	2.9594
4.6811	2.1338		10.748	2.8927		9.8839	2.9629		9.381	2.9251		10.5414	3.0331
4.8106	2.1768		10.8411	2.9676		10.0271	3.034		9.5121	2.994		10.6744	3.1068
4.9574	2.2221		10.921	3.0428		10.1662	3.1046		9.6257	3.0579		10.7839	3.1783
5.1107	2.271		10.9969	3.1155		10.2951	3.173		9.7421	3.121		10.8748	3.2458
5.2859	2.3232		11.074	3.1823		10.4278	3.2378		9.8631	3.1866		10.9437	3.3073
5.4671	2.3773		11.1597	3.2431		10.5595	3.2989		9.9813	3.2527		10.9763	3.3655
5.6451	2.4302		11.2502	3.3019		10.6835	3.3602		10.094	3.318		8.6257	3.4041
5.8083	2.4797		11.3357	3.3613		10.8282	3.4262		10.201	3.3829		6.2591	3.429
5.9628	2.5253		11.4155	3.4232		10.9785	3.4978		10.3091	3.4485
6.1057	2.5679		11.4969	3.4901		11.1236	3.572		10.4247	3.5177
6.2451	2.6094		11.5741	3.5626		11.2498	3.6464		10.5473	3.5902
6.4027	2.6526		11.6439	3.6379		11.35	3.7195		10.6629	3.6621
6.5774	2.6985		11.7019	3.7104		11.4273	3.7872		10.7542	3.728
6.7627	2.7469		11.7466	3.7784		11.4977	3.8474		10.8308	3.7887
6.9612	2.7976		11.7897	3.8417		11.5577	3.9028		10.9052	3.8475
7.1644	2.8492		11.8277	3.902		11.5567	3.9591		10.984	3.9071
7.3622	2.8993		11.8644	3.9626		8.6674	4.0202		11.0789	3.971
7.5507	2.9478		11.9068	4.0256		6.7729	4.0867		11.1871	4.0415
7.7496	2.996		11.9491	4.0927					11.3001	4.116
7.9384	3.0423		11.9994	4.1649					11.4074	4.1917
8.1248	3.087		12.0586	4.2386					11.5021	4.266
8.321	3.1325		12.1107	4.3098					11.5765	4.3345
8.5291	3.1799		10.1481	4.3779					9.6338	4.3957
8.7382	3.228		7.1748	4.4435					5.6892	4.4535
8.952	3.2763
9.1695	3.324
9.3764	3.3714
9.5916	3.4194
9.8196	3.4684
10.0493	3.5164
10.2571	3.5617
10.4702	3.6063
10.6807	3.6512
8.9041	3.6968
4.1315	3.7443

## Sheet: B-crossslinker (0.1 wt%)
Stress	Strain		Stress	Strain		Stress	Strain		Stress	Strain		Stress	Strain
(MPa)	(%)		(MPa)	(%)		(MPa)	(%)		(MPa)	(%)		(MPa)	(%)
0.0117	0		0.008	0		0.3473	0		0.0395	0		0.0185	0
0.0023	0.0005		0.0084	0.0006		0.3446	0.0001		0.041	0.0005		0.0202	0.0005
0.0093	0.004		0.0132	0.0044		0.3607	0.0045		0.0477	0.0035		0.0211	0.0032
0.0361	0.0123		0.0406	0.0137		0.4348	0.0252		0.0617	0.0147		0.0619	0.0142
0.0915	0.0278		0.1023	0.0307		0.4564	0.0347		0.0877	0.0395		0.1936	0.0408
0.1906	0.0554		0.2059	0.0594		0.4586	0.0372		0.0924	0.0474		0.2563	0.0518
0.2316	0.0664		0.3031	0.085		0.4829	0.046		0.0964	0.0523		0.2721	0.0572
0.2398	0.0695		0.3159	0.0899		0.5642	0.0696		0.1072	0.0652		0.3129	0.0689
0.2747	0.0789		0.3221	0.0947		0.7864	0.1353		0.1523	0.1026		0.4639	0.1047
0.3731	0.1049		0.371	0.1101		1.1317	0.2501		0.2654	0.1913		0.852	0.1937
0.6644	0.1757		0.5454	0.1547		1.4836	0.3791		0.4327	0.3153		1.3958	0.3225
1.1207	0.2907		0.9186	0.2502		1.7733	0.4953		0.5976	0.4381		1.8995	0.4485
1.5621	0.4107		1.379	0.3752		1.9984	0.5947		0.7424	0.541		2.272	0.5488
1.9122	0.5166		1.7905	0.4967		2.1724	0.6809		0.8674	0.6262		2.5486	0.627
2.1981	0.6116		2.1207	0.6034		2.3134	0.7562		0.9946	0.7019		2.7859	0.6956
2.4458	0.6999		2.3827	0.6949		2.4246	0.8207		1.1279	0.7733		3.0196	0.7632
2.6525	0.7801		2.5967	0.7736		2.5265	0.8796		1.2782	0.8427		3.2643	0.8316
2.8226	0.852		2.7737	0.8416		2.6257	0.939		1.4366	0.9112		3.5105	0.9002
2.9709	0.9186		2.9302	0.9034		2.7265	1.0007		1.608	0.9804		3.7481	0.9677
3.1055	0.982		3.0858	0.9654		2.8351	1.065		1.7913	1.0505		3.9768	1.0354
3.2298	1.0436		3.2528	1.0312		2.9498	1.1329		1.9771	1.1173		4.1789	1.1047
3.348	1.1064		3.4295	1.1005		3.0692	1.2043		2.1483	1.1787		4.3994	1.1753
3.4836	1.1729		3.6085	1.1727		3.1856	1.2762		2.3236	1.2387		4.6322	1.2456
3.6184	1.2417		3.782	1.2467		3.2852	1.3462		2.5175	1.3012		4.8547	1.3132
3.7437	1.311		3.9431	1.3187		3.375	1.4132		2.7326	1.367		5.0404	1.3773
3.8594	1.3788		4.0865	1.386		3.4544	1.476		2.9673	1.4356		5.2158	1.4395
3.9674	1.4442		4.2138	1.4471		3.5222	1.5365		3.22	1.5069		5.4045	1.502
4.0676	1.5098		4.3313	1.5048		3.5985	1.5988		3.4673	1.579		5.6062	1.5663
4.176	1.5777		4.454	1.5641		3.6895	1.6666		3.7012	1.6488		5.8106	1.6323
4.2765	1.6453		4.589	1.6281		3.7869	1.7388		3.9199	1.7159		5.9782	1.7003
4.3631	1.7096		4.7311	1.6967		3.8823	1.8131		4.1233	1.7792		6.1696	1.7701
4.4395	1.7718		4.8744	1.7679		3.9663	1.8865		4.3184	1.8402		5.1253	1.841
4.5245	1.835		5.0132	1.8396		4.0344	1.9559		4.5209	1.9035		3.621	1.8729
4.61	1.9011		5.1421	1.9098		4.0902	2.0211		4.734	1.9717
4.7019	1.9696		5.2607	1.9783		4.1397	2.0818		4.9565	2.0429
4.7851	2.0395		5.3736	2.0461		4.1831	2.1406		5.167	2.1145
4.8729	2.11		5.4777	2.1118		4.2365	2.2014		5.3782	2.1859
4.9573	2.1815		5.5741	2.1746		4.2982	2.2661		5.5707	2.2552
5.0375	2.2542		5.6704	2.2368		4.3685	2.3344		5.7417	2.3201
5.0974	2.3228		5.7689	2.3014		4.4348	2.4052		5.8941	2.381
5.1415	2.3849		5.8658	2.3673		4.4932	2.4762		6.0395	2.4403
5.1737	2.4434		5.9593	2.4349		4.5479	2.5449		6.1889	2.5017
5.2158	2.5025		6.0525	2.5041		4.5919	2.6118		6.3478	2.5665
5.2659	2.5642		6.1425	2.573		4.6398	2.6786		6.5111	2.6349
5.3276	2.6302		6.2294	2.6415		4.6764	2.7438		6.6696	2.7052
5.3934	2.7011		6.3136	2.7106		4.7132	2.8067		6.8186	2.7761
5.4598	2.7746		6.3877	2.7773		4.7517	2.8702		6.9612	2.8463
5.5152	2.8475		6.4551	2.8406		4.7906	2.9358		7.0867	2.9148
5.5562	2.9172		6.5172	2.903		4.8315	3.0014		7.2006	2.982
5.588	2.9819		6.5787	2.9658		4.8689	3.0683		7.3014	3.0473
5.6233	3.043		6.6362	3.0296		4.9085	3.1375		7.401	3.1109
5.6526	3.1041		6.6942	3.0959		4.9322	3.2068		7.4955	3.1753
5.6905	3.1681		6.7523	3.1654		2.0273	3.2756		7.5954	3.2426
5.7406	3.2368		6.8066	3.2373					7.6926	3.3113
5.7984	3.3105		6.7269	3.311					7.7777	3.3791
5.842	3.3862		4.937	3.3596					7.8494	3.4456
5.8695	3.4579		3.8868	3.3818					7.9165	3.5116
5.8921	3.5263								7.9905	3.579
5.9158	3.5913								8.0605	3.6479
5.9224	3.651								8.1213	3.7149
5.9219	3.7099								8.1692	3.7789
5.9332	3.7721								8.2109	3.841
5.9662	3.8381								4.2604	3.9034
5.999	3.9069
6.0315	3.9768
6.0531	4.0468
2.6367	4.117

## Sheet: EG-crosslinker (0.1 wt%)
Stress	Strain		Stress	Strain		Stress	Strain		Stress	Strain		Stress	Strain
(MPa)	(%)		(MPa)	(%)		(MPa)	(%)		(MPa)	(%)		(MPa)	(%)
0.0332	0		0.1337	0		0.0508	0		0.0134	0.0008		0.0267	0
0.0365	0.0005		0.1452	0.0005		0.0518	0.0003		0.0129	0.0013		0.0241	0.0008
0.0403	0.0037		0.1636	0.004		0.0662	0.0074		0.0178	0.0043		0.0343	0.0044
0.0874	0.0155		0.2019	0.0123		0.2752	0.0321		0.0382	0.0142		0.0649	0.0158
0.2208	0.0414		0.2734	0.0277		0.4975	0.0405		0.1047	0.0411		0.118	0.0386
0.2783	0.0509		0.4154	0.0551		0.7321	0.0444		0.1283	0.0537		0.1268	0.0452
0.3005	0.0568		0.5021	0.0702		1.0014	0.055		0.135	0.0591		0.1284	0.0503
0.351	0.0705		0.5193	0.0738		1.2873	0.084		0.1577	0.0692		0.1579	0.0644
0.5442	0.1123		0.548	0.0811		1.5951	0.1612		0.2475	0.0987		0.2698	0.1057
0.9603	0.2035		0.655	0.1017		1.9093	0.2832		0.511	0.1768		0.5338	0.1994
1.445	0.3214		0.9955	0.1614		2.2177	0.4107		0.9585	0.2953		0.8947	0.3233
1.8477	0.4338		1.5971	0.2706		2.5174	0.5224		1.4591	0.417		1.2603	0.4416
2.1624	0.5329		2.2411	0.3981		2.8098	0.616		1.9196	0.5221		1.6111	0.5413
2.4293	0.6228		2.7735	0.5136		3.0795	0.6931		2.3224	0.6121		1.9614	0.626
2.6642	0.7058		3.1874	0.6121		3.3593	0.7598		2.6962	0.6935		2.3292	0.7024
2.8703	0.7806		3.5191	0.6972		3.6495	0.8227		3.0419	0.7675		2.7035	0.7743
3.0431	0.8465		3.784	0.7702		3.9697	0.8862		3.3569	0.8344		3.0739	0.844
3.1953	0.9066		4.0146	0.8353		4.3062	0.9516		3.6417	0.8969		3.4397	0.9125
3.3501	0.9679		4.2386	0.8984		4.6394	1.0195		3.9299	0.9589		3.8102	0.9815
3.5199	1.035		4.4721	0.9641		4.9413	1.0901		4.2283	1.0231		4.1879	1.0512
3.7004	1.106		4.7113	1.0328		5.2175	1.1636		4.5412	1.0904		4.5489	1.1178
3.8798	1.179		4.9541	1.1036		5.4681	1.2362		4.8744	1.1607		4.8797	1.1796
4.0538	1.252		5.1954	1.1755		5.7083	1.3019		5.2167	1.234		5.198	1.2402
4.2081	1.322		5.4292	1.2475		5.9613	1.3608		5.5585	1.3089		5.5169	1.303
4.3496	1.3879		5.6411	1.3174		6.2329	1.4188		5.8625	1.3799		5.8519	1.368
4.4772	1.4492		5.8311	1.3831		6.5107	1.4803		6.0971	1.4429		6.1947	1.4358
4.6017	1.508		6.0013	1.4436		6.7917	1.5463		6.2939	1.5009		6.5563	1.5065
4.7278	1.5687		6.1682	1.5024		7.0635	1.616		6.5038	1.559		6.9083	1.5783
4.8666	1.6338		6.3458	1.5637		7.3341	1.6881		6.7407	1.6214		7.241	1.6484
5.0062	1.7025		6.533	1.6288		7.5994	1.7599		6.9997	1.6886		7.555	1.7161
5.1486	1.7735		6.7314	1.698		7.866	1.83		7.2605	1.7596		7.8485	1.78
5.2868	1.8446		6.9329	1.7695		8.1176	1.8982		7.5119	1.8314		8.1188	1.8413
5.4138	1.9137		7.1287	1.8417		8.3391	1.9626		7.7476	1.9021		8.3998	1.9045
5.5294	1.9816		7.31	1.9116		8.5478	2.0238		7.9771	1.9713		8.7026	1.9723
5.6397	2.0495		7.4731	1.9786		8.7639	2.0851		8.1954	2.0383		9.0206	2.0435
5.7414	2.1152		7.6279	2.0442		8.9828	2.1498		8.3955	2.1017		9.3301	2.1154
5.833	2.1782		7.7793	2.1087		9.2085	2.2199		8.5801	2.1632		9.6295	2.1866
5.9251	2.2413		7.9319	2.1732		9.4262	2.295		8.7671	2.2257		9.899	2.2554
6.018	2.3062		8.0916	2.2393		9.6438	2.3695		8.9656	2.2919		10.148	2.3204
6.0997	2.3715		8.2566	2.3079		9.8628	2.4394		9.1876	2.364		10.3685	2.382
6.1679	2.4381		8.4159	2.3777		10.0752	2.5055		9.4154	2.4404		10.5815	2.4417
6.218	2.5066		8.5613	2.4463		10.2653	2.5678		9.6099	2.5142		10.7947	2.503
6.0142	2.5754		8.6935	2.5125		10.4216	2.6273		9.7757	2.5828		10.5984	2.568
4.3356	2.6307		8.8246	2.5773		10.577	2.688		9.9322	2.6479		7.6084	2.6123
2.6815	2.698		8.959	2.6426		10.7413	2.7522		10.0706	2.709		6.5374	2.6262
2.083	2.7674		9.0919	2.7088		10.9118	2.8188		10.2069	2.7684
			9.225	2.775		11.0997	2.8871		10.3524	2.8301
			9.3473	2.8398		11.3098	2.9564		10.5071	2.8948
			9.4636	2.9036		11.5219	3.0259		10.6573	2.9619
			9.5842	2.9686		11.7306	3.096		10.8116	3.0307
			9.7114	3.0356		11.9123	3.1667		10.962	3.1001
			9.842	3.1052		12.0416	3.2352		11.1019	3.1695
			9.973	3.1768		12.1424	3.2996		11.2361	3.2393
			10.0997	3.2485		12.2453	3.3634		11.3665	3.31
			10.2207	3.3192		12.3557	3.4296		11.4735	3.3785
			10.3329	3.3885		12.4892	3.4968		11.5608	3.4434
			10.4265	3.4531		12.6472	3.564		11.4938	3.5084
			10.5082	3.5136		12.8268	3.631		8.5324	3.5515
			10.5897	3.5737		13.0038	3.6984		6.7213	3.5718
			10.6812	3.636		13.1545	3.7673
			10.7863	3.7017		13.2831	3.8371
			10.8981	3.7708		13.3903	3.9035
			11.0096	3.8418		13.4796	3.9637
			11.1128	3.9126		13.577	4.0225
			11.2077	3.9811		13.689	4.0831
			11.2906	4.0472		13.8264	4.1466
			11.3677	4.1102		9.9793	4.214
			11.442	4.1723
			11.5335	4.2373
			7.6378	4.3065

## Sheet: M-crosslinker (0.1 wt%)
Stress	Strain		Stress	Strain		Stress	Strain		Stress	Strain		Stress	Strain
(MPa)	(%)		(MPa)	(%)		(MPa)	(%)		(MPa)	(%)		(MPa)	(%)
0.0087	0		0.6469	0		0.0274	0		0.0251	0		0.0266	0
0.0163	0.0005		0.6391	0.0001		0.0229	0.0005		0.0289	0.0006		0.0285	0.0006
0.0084	0.0032		0.6606	0.0047		0.022	0.004		0.0485	0.0041		0.0337	0.0041
0.006	0.0117		0.8088	0.027		0.0336	0.0124		0.0912	0.0139		0.051	0.0139
0.0133	0.0366		0.8843	0.039		0.055	0.0286		0.1736	0.0395		0.0896	0.0392
0.0221	0.0456		0.8989	0.043		0.09	0.0569		0.184	0.0509		0.1011	0.0499
0.0047	0.0488		0.9371	0.0522		0.1045	0.0674		0.1816	0.0564		0.1043	0.055
-0.0039	0.0591		1.0782	0.0774		0.1016	0.0714		0.2144	0.0674		0.121	0.0657
0.0143	0.0867		1.4779	0.1466		0.1196	0.0825		0.3298	0.1005		0.1716	0.0977
0.0507	0.1619		2.0939	0.2619		0.1591	0.1153		0.6039	0.1833		0.3031	0.1794
0.0639	0.2874		2.7005	0.387		0.2626	0.2009		0.9881	0.3018		0.4981	0.2989
0.0808	0.4225		3.1906	0.4987		0.4175	0.3278		1.3628	0.4201		0.7118	0.4192
0.0965	0.5324		3.5738	0.5945		0.5617	0.4477		1.6908	0.5223		0.9208	0.5227
0.1327	0.6156		3.8927	0.6792		0.668	0.5408		1.993	0.611		1.1255	0.6118
0.1595	0.6865		4.1654	0.7552		0.765	0.6198		2.2921	0.6926		1.3355	0.6929
0.1886	0.7553		4.3963	0.8227		0.8647	0.6971		2.5723	0.7672		1.5486	0.7673
0.2099	0.8267		4.5968	0.884		0.9612	0.7744		2.8194	0.8341		1.747	0.8339
0.2497	0.8992		4.794	0.9444		1.0377	0.8496		3.0432	0.8963		1.9429	0.8959
0.3015	0.9694		4.9923	1.0062		1.09	0.9203		3.2732	0.9583		2.1505	0.9575
0.3699	1.0363		5.1961	1.0694		1.1384	0.9872		3.5296	1.0227		2.3765	1.0217
0.4561	1.0995		5.4096	1.1357		1.2186	1.053		3.81	1.0899		2.6088	1.0891
0.567	1.1589		5.6271	1.2054		1.3164	1.117		4.1157	1.1605		2.859	1.1597
0.7491	1.2186		5.839	1.2771		1.4623	1.1797		4.439	1.2346		3.1388	1.2335
0.9877	1.283		6.0354	1.3476		1.6491	1.2444		4.7646	1.3094		3.4442	1.3085
1.2842	1.3529		6.2215	1.416		1.8739	1.312		5.0713	1.3792		3.7446	1.379
1.6197	1.4261		6.3925	1.4807		2.126	1.3804		5.35	1.4412		4.0144	1.4417
1.977	1.5001		6.5498	1.5422		2.4264	1.4492		5.6143	1.4991		4.2647	1.5
2.3455	1.5734		6.704	1.604		2.755	1.517		5.8929	1.5579		4.5204	1.5584
2.6548	1.6431		6.8752	1.6703		3.1011	1.5831		6.1957	1.6208		4.8016	1.6203
2.9104	1.7084		7.0604	1.7412		3.4611	1.6496		6.5291	1.6884		5.1252	1.6873
3.1266	1.7686		7.2442	1.8145		3.8277	1.7176		6.8906	1.7594		5.4712	1.7582
3.3551	1.8268		7.4159	1.8881		4.1953	1.7844		7.2609	1.8314		5.8233	1.8303
3.5866	1.8886		7.5669	1.959		4.5505	1.848		7.6225	1.9025		6.1621	1.9011
3.8282	1.9547		7.696	2.0258		4.8975	1.9091		7.9634	1.9716		6.4871	1.9702
4.074	2.023		7.8112	2.088		5.2669	1.9706		8.2869	2.0381		6.7991	2.0372
4.3244	2.0924		7.9187	2.1467		5.6647	2.0361		8.588	2.1009		7.0968	2.1005
4.5719	2.1628		8.0331	2.2058		6.0756	2.1056		8.8827	2.1624		7.3796	2.162
4.8039	2.2328		8.1588	2.2683		6.4922	2.1766		9.191	2.2253		7.6641	2.2245
5.0271	2.3017		8.2906	2.3347		6.9054	2.2482		9.5141	2.2913		7.9618	2.2903
5.2476	2.3702		8.4235	2.4041		7.3178	2.3213		9.8651	2.3628		8.3008	2.362
5.4569	2.4358		8.5538	2.4754		7.7291	2.3936		10.234	2.4388		8.6663	2.4383
5.6457	2.4988		8.6732	2.5462		8.0938	2.4597		10.5875	2.5126		9.0106	2.5124
5.8196	2.5622		8.7809	2.6153		8.4068	2.5199		10.9031	2.5814		9.3111	2.5816
6.0023	2.6264		8.8779	2.6835		8.7069	2.5789		11.1876	2.6467		9.5826	2.6469
6.1886	2.6911		8.9655	2.7501		9.0293	2.6399		11.435	2.7079		9.8323	2.7081
6.3882	2.7584		9.0431	2.8135		9.3718	2.7042		11.6756	2.7674		10.0778	2.7673
6.5882	2.8277		9.119	2.8758		9.7429	2.7726		11.9407	2.8289		10.3451	2.8286
6.7721	2.8973		9.2026	2.9398		10.121	2.8443		12.2333	2.8937		10.6286	2.8932
6.9548	2.9667		9.285	3.0052		10.4956	2.9176		12.53	2.9605		10.9128	2.9601
7.1521	3.0359		9.3611	3.0713		10.841	2.9889		12.814	3.0282		11.1885	3.0279
7.3343	3.1021		9.4372	3.1395		11.163	3.057		13.0911	3.0972		11.4655	3.0967
7.4922	3.1643		9.5076	3.2087		11.4525	3.1209		13.3728	3.1675		11.7488	3.1666
7.6416	3.2244		9.5637	3.2772		11.7267	3.1818		13.6589	3.2386		12.038	3.2377
7.8218	3.2859		9.6111	3.3462		11.9984	3.2426		13.952	3.3101		12.3235	3.3096
8.0238	3.3513		9.638	3.4145		12.2878	3.3064		14.2231	3.3788		12.5832	3.3788
8.2255	3.4203		9.6334	3.4793		12.6042	3.3751		14.4639	3.4442		12.8174	3.4443
8.4253	3.4921		9.6151	3.5418		12.949	3.4486		14.6935	3.5095		13.0531	3.5093
8.6188	3.5655		9.6162	3.6037		13.2794	3.5226		14.9237	3.5753		13.2961	3.5749
8.8123	3.6393		9.6546	3.6671		13.5721	3.5942		15.1545	3.641		13.5311	3.6404
8.9951	3.711		9.7288	3.7336		13.8319	3.6626		15.3943	3.7072		13.7551	3.7059
9.1406	3.7759		9.8269	3.8034		14.0676	3.7268		15.6254	3.7736		13.9789	3.7722
9.2663	3.8343		9.9314	3.8752		14.2859	3.787		15.8513	3.8409		14.2045	3.8398
9.4196	3.8924		10.032	3.9475		14.5088	3.8472		16.0768	3.9101		14.4443	3.9099
9.5905	3.9537		10.1267	4.0199		14.7473	3.9104		16.3084	3.9802		14.6828	3.9804
9.7569	4.0186		10.2032	4.0887		15.0108	3.9774		16.5182	4.0463		14.8903	4.0463
9.9305	4.0876		10.2545	4.1504		15.2688	4.0468		16.6966	4.1066		15.0546	4.106
10.1189	4.1601		10.3115	4.2087		15.5114	4.1168		16.8631	4.1653		15.214	4.1644
10.3104	4.2332		7.3801	4.2684		15.7515	4.1862		17.0385	4.226		15.3869	4.225
10.4736	4.305					15.9836	4.2554		17.2257	4.2898		15.5891	4.2892
10.6245	4.3745					16.1966	4.3244		17.4337	4.3577		15.8075	4.3575
10.7558	4.4381					16.3993	4.3921		17.6704	4.4303		16.0409	4.4302
10.8892	4.4978					16.5885	4.4573		17.9186	4.5058		16.2694	4.5053
11.0315	4.5588					16.7797	4.522		18.1543	4.5823		16.4927	4.5811
11.1802	4.6226					16.9711	4.5875		18.3518	4.6556		16.693	4.6543
11.3391	4.6893					17.1643	4.6536		18.4836	4.7188		16.8501	4.7188
11.5005	4.7596					17.3483	4.721		18.5918	4.7756		16.9752	4.7768
11.6743	4.8323					17.5256	4.7885		18.7138	4.832		17.0967	4.8334
11.8247	4.9046					17.6953	4.8553		18.8617	4.8916		17.2278	4.8924
11.9577	4.9741					17.8648	4.9223		19.0253	4.9555		17.3864	4.9566
12.0829	5.0394					18.0344	4.9909		19.2113	5.0255		17.5772	5.0273
12.2139	5.101					18.1999	5.0598		19.411	5.1005		17.785	5.102
12.3554	5.1632					18.3441	5.1245		19.6141	5.1769		17.9815	5.1775
12.4854	5.2284					18.4664	5.1861		19.7917	5.2499		18.1548	5.25
9.0977	5.2955					18.5905	5.2473		19.935	5.3173		18.2914	5.3175
7.3737	5.3125					18.7259	5.3106		20.0438	5.379		18.4047	5.3797
						18.8739	5.3765		20.1405	5.4384		18.5055	5.4387
						19.0365	5.4454		20.2456	5.4988		18.612	5.497
						19.2068	5.5164		20.3777	5.5628		18.7357	5.5589
						19.3769	5.5893		20.5321	5.6312		18.8778	5.627
						19.5471	5.6637		20.6958	5.7035		19.0355	5.7006
						19.685	5.7338		20.8493	5.7767		19.1959	5.7756
						19.7754	5.7959		20.9764	5.8474		19.3319	5.8472
						19.8535	5.8545		21.0874	5.9146		19.4424	5.9138
						19.9458	5.913		21.1888	5.9791		19.537	5.9773
						20.0549	5.9745		21.2831	6.0415		19.6248	6.0388
						20.1989	6.042		21.3694	6.1021		19.7071	6.0993
						20.3596	6.1139		21.4579	6.1628		19.7976	6.1608
						20.5203	6.1874		21.552	6.225		17.1103	6.2054
						20.6651	6.2594		21.6608	6.2896		14.3735	6.2251
						20.7912	6.3283		21.7859	6.3579		12.0046	6.2418
						20.8927	6.3936		21.9143	6.4285		11.5434	6.2452
						20.9833	6.4555		22.0368	6.4999
						21.0772	6.5167		22.1529	6.5721
						21.1852	6.5797		22.2706	6.6448
						21.3051	6.6457		22.3777	6.715
						21.4449	6.7156		22.4645	6.7813
						21.5905	6.7878		22.5343	6.8443
						21.7238	6.8586		22.591	6.9048
						21.8295	6.9262		22.6463	6.965
						21.924	6.9916		22.7153	7.0272
						22.0176	7.0559		22.8021	7.0922
						22.1111	7.1189		22.9035	7.1608
						22.2064	7.1814		23.0166	7.2323
						22.3058	7.2455		23.1243	7.3047
						22.4091	7.3109		23.2088	7.3731
						22.5115	7.3778		23.2664	7.4357
						22.621	7.4459		23.3265	7.4968
						22.7407	7.5153		23.3909	7.5597
						22.8553	7.5857		23.4658	7.626
						22.9665	7.6565		23.557	7.6958
						23.0747	7.7262		23.666	7.7685
						23.1774	7.7929		23.774	7.8426
						23.2663	7.8569		23.8683	7.9155
						17.347	7.9189		23.9329	7.9841
									23.9645	8.0454
									23.9767	8.1031
									24.0131	8.1619
									24.0697	8.2237
									24.1409	8.289
									21.5163	8.3582
									18.7193	8.3762
									16.2724	8.3908
									14.438	8.4019

## Sheet: B-crosslinker (0.5 wt%)
Stress	Strain		Stress	Strain		Stress	Strain		Stress	Strain		Stress	Strain
(MPa)	(%)		(MPa)	(%)		(MPa)	(%)		(MPa)	(%)		(MPa)	(%)
0.0295	0		0.055	0.0022		0.048	0		0.0062	0.0004		0.0093	0
0.0195	0.0006		0.088	0.0062		0.0488	0.0004		0.0073	0.0013		0.015	0.0006
0.0321	0.004		0.1126	0.0112		0.0602	0.0033		0.0107	0.0045		0.0305	0.004
0.1175	0.0161		0.1489	0.0181		0.1209	0.0139		0.0399	0.0136		0.0783	0.0132
0.1852	0.0427		0.2162	0.0282		0.2662	0.0385		0.1157	0.0387		0.1993	0.0383
0.1418	0.053		0.3236	0.0424		0.318	0.0481		0.1255	0.0536		0.2391	0.0519
0.1298	0.0588		0.4586	0.0607		0.3399	0.0538		0.1138	0.0588		0.2478	0.057
0.1803	0.0718		0.5997	0.0807		0.3984	0.0667		0.1251	0.0674		0.2892	0.066
0.2837	0.1118		0.7173	0.0993		0.623	0.1074		0.2047	0.0914		0.4123	0.0918
0.5263	0.2024		0.7996	0.1147		1.117	0.201		0.3995	0.1592		0.7355	0.1626
0.8269	0.3229		0.8686	0.1271		1.71	0.3243		0.7393	0.2703		1.1997	0.2747
1.1205	0.4396		0.9297	0.1374		2.206	0.4406		1.1234	0.3921		1.6548	0.3953
1.3989	0.542		0.9848	0.1465		2.5825	0.5388		1.4558	0.5063		2.0386	0.5077
1.6609	0.6321		1.031	0.1546		2.8868	0.6244		1.7205	0.6061		2.3459	0.6066
1.8373	0.7105		1.0653	0.1623		3.1516	0.7015		1.9164	0.6899		2.5871	0.691
2.0642	0.7789		1.0926	0.1697		3.3786	0.7713		2.0729	0.7621		2.7822	0.7641
2.3752	0.8419		1.1303	0.1767		3.5804	0.8359		2.2076	0.8269		2.9462	0.8291
2.6675	0.9048		1.1725	0.1836		3.7681	0.898		2.3385	0.8887		3.1064	0.8905
2.9326	0.9705		1.2125	0.1903		3.9606	0.9616		2.471	0.9516		3.2643	0.9529
3.2498	1.0397		1.2491	0.1971		4.1648	1.0283		2.6171	1.0184		3.4355	1.0192
3.6467	1.1118		1.2744	0.2038		4.3757	1.0974		2.7669	1.0899		3.6233	1.0903
4.0687	1.1852		1.3002	0.2105		4.5852	1.1687		2.9172	1.1625		3.8058	1.1629
4.4613	1.2567		1.3301	0.2172		4.7954	1.2423		3.05	1.2319		3.9714	1.2325
4.7923	1.3218		1.3643	0.2238		4.9946	1.3158		3.1703	1.2982		4.1233	1.2989
5.0729	1.3815		1.3989	0.2304		5.1708	1.3841		3.2847	1.3629		4.264	1.3637
5.3356	1.4396		1.4326	0.2371		5.3157	1.445		3.3954	1.4267		4.4056	1.4274
5.6079	1.4985		1.4578	0.2438		5.4542	1.5035		3.5041	1.4898		4.5401	1.4905
5.9173	1.5622		1.4785	0.2505		5.5996	1.5633		3.6147	1.5536		4.6821	1.5545
6.2609	1.6329		1.5077	0.2574		5.754	1.6263		3.7244	1.6197		4.827	1.6205
6.5925	1.7072		1.5407	0.2642		5.92	1.6944		3.8395	1.688		4.9693	1.6885
6.8976	1.782		1.5754	0.271		6.0906	1.7663		3.9473	1.7564		5.1082	1.7568
7.1748	1.8538		1.6114	0.2778		6.2544	1.839		4.0453	1.8232		5.2387	1.8241
7.433	1.9209		1.6407	0.2846		6.4035	1.9103		4.1426	1.89		5.3679	1.8916
7.674	1.9841		1.6685	0.2913		6.5449	1.9794		4.2399	1.9586		5.4993	1.9605
7.9029	2.0449		1.6962	0.2979		6.6681	2.0446		4.3409	2.0284		5.6265	2.0304
8.1297	2.1067		1.7243	0.3044		6.776	2.1053		4.4363	2.0973		5.749	2.0993
8.3687	2.1723		1.7499	0.311		6.8843	2.1656		4.5247	2.164		5.8637	2.1659
8.6206	2.2418		1.779	0.3177		7.0069	2.2295		4.6091	2.2286		5.9627	2.23
8.8839	2.3135		1.8074	0.3244		7.1429	2.2984		4.683	2.2917		6.06	2.2927
9.1401	2.3846		1.8345	0.3312		7.2876	2.3721		4.7547	2.3554		6.153	2.3562
9.3795	2.4542		1.8651	0.338		7.4248	2.4469		4.8374	2.4209		6.2512	2.4215
9.5985	2.522		1.8982	0.3448		7.5421	2.5185		4.9158	2.4877		6.3507	2.4878
9.7992	2.5876		1.9281	0.3515		7.6402	2.5863		4.9976	2.556		6.4533	2.5559
9.9955	2.6512		1.9562	0.3582		7.7287	2.6507		5.0822	2.6266		6.5577	2.6265
10.194	2.7137		1.9824	0.365		7.8063	2.711		5.1616	2.6982		6.6605	2.6979
10.3993	2.7764		2.0074	0.3718		7.89	2.7713		5.2304	2.7661		6.7463	2.7658
10.6015	2.8401		2.0393	0.3787		7.9859	2.8354		5.2837	2.8284		6.8184	2.8292
10.7942	2.905		2.0662	0.3854		8.085	2.9024		5.3343	2.8891		6.8833	2.891
10.9868	2.972		2.0951	0.3917		8.1761	2.9708		5.3901	2.9508		6.9522	2.9533
11.1878	3.0406		2.1242	0.3979		8.2656	3.0395		5.4486	3.0154		7.027	3.0183
11.4009	3.1102		2.1483	0.4044		8.3555	3.1082		5.5162	3.0835		7.1051	3.0861
11.607	3.1797		2.1778	0.4112		8.4463	3.1771		5.5857	3.1549		7.1855	3.1568
11.7989	3.2484		2.2077	0.418		8.5317	3.2465		5.6561	3.2287		7.2628	3.2296
11.9788	3.3161		2.2375	0.4252		8.6153	3.3155		5.7215	3.3022		7.3241	3.3023
12.1564	3.3828		2.2654	0.4323		8.6866	3.3816		5.7702	3.3713		7.3533	3.3713
12.325	3.4477		2.2989	0.4393		8.7581	3.4459		5.805	3.4343		6.6468	3.4346
12.492	3.5116		2.3272	0.4461		8.8333	3.5115		5.8316	3.4928		4.8103	3.4677
12.6597	3.5759		2.3548	0.4528		8.9112	3.5784		5.8587	3.5513		4.2917	3.4767
12.8231	3.6412		2.3784	0.4595		8.9854	3.6465		5.9043	3.6139
12.9789	3.7069		2.4029	0.4661		9.0581	3.7148		5.9562	3.6819
13.1316	3.7735		2.4255	0.4727		9.1233	3.7822		6.0118	3.7534
13.2987	3.842		2.4514	0.4791		9.1891	3.8491		6.0642	3.8251
13.47	3.9124		2.4763	0.4856		9.2577	3.9166		6.1114	3.8957
13.6329	3.9815		2.5049	0.4921		9.3245	3.9835		6.1574	3.9651
13.7713	4.0462		2.5285	0.4986		9.3752	4.047		6.1989	4.0328
13.8965	4.1083		2.55	0.505		9.4236	4.1077		6.2335	4.0983
14.0314	4.172		2.5696	0.5114		9.4711	4.1677		3.2687	4.1611
14.1807	4.2389		2.5948	0.5177		9.5309	4.2298
10.3389	4.3087		2.6217	0.524		9.6027	4.2962
			2.6474	0.5303		9.6812	4.3673
			2.6672	0.5365		9.7596	4.4418
			2.6859	0.5429		5.8379	4.5182
			2.7086	0.5494
			2.7376	0.556
			2.7651	0.5626
			2.7911	0.5693
			2.8143	0.576
			2.8359	0.5829
			2.8632	0.5898
			2.8902	0.5966
			2.916	0.6034
			2.9421	0.6103
			2.9635	0.6172
			2.9836	0.6242
			3.0116	0.6312
			3.0438	0.638
			3.0707	0.6448
			3.0908	0.6515
			3.1061	0.6579
			3.1209	0.6644
			3.1442	0.6709
			3.1723	0.6775
			3.2025	0.6842
			3.2294	0.691
			3.2509	0.6978
			3.2677	0.7046
			3.2926	0.7113
			3.3213	0.718
			3.3448	0.7247
			3.367	0.7315
			3.3893	0.7383
			3.4117	0.7451
			3.4411	0.7518
			3.4702	0.7585
			3.4939	0.7654
			3.5165	0.7722
			3.5369	0.7792
			3.5598	0.7861
			3.5902	0.793
			3.6204	0.7999
			3.6445	0.8068
			3.668	0.8136
			3.6873	0.8205
			3.7092	0.8274
			3.7356	0.8343
			3.7655	0.841
			3.7903	0.8475
			3.8105	0.8541
			3.8281	0.8607
			3.8493	0.8673
			3.8785	0.874
			3.9107	0.8808
			3.9348	0.8876
			3.9573	0.8944
			3.9755	0.9011
			3.9934	0.9078
			4.0208	0.9143
			4.0498	0.9209
			4.076	0.9275
			4.0981	0.9341
			4.1168	0.9407
			4.1385	0.9475
			4.1649	0.9542
			4.1931	0.9609
			4.2146	0.9676
			4.2341	0.9742
			4.2532	0.9809
			4.2759	0.9876
			4.3046	0.9942
			4.3326	1.0008
			4.3557	1.0072
			4.375	1.0135
			4.395	1.02
			4.4161	1.0268
			4.4437	1.0335
			4.4736	1.0403
			4.4999	1.047
			4.5228	1.0539
			4.5444	1.0608
			4.5629	1.0675
			4.586	1.074
			4.6142	1.0806
			4.6398	1.0873
			4.6622	1.0939
			4.6845	1.1004
			4.7064	1.1071
			4.7306	1.1138
			4.7583	1.1205
			4.7815	1.1271
			4.8015	1.1335
			4.8228	1.1398
			4.8423	1.1462
			4.8676	1.1524
			4.8943	1.1587
			4.9159	1.1649
			4.9348	1.1712
			4.9579	1.1774
			4.9806	1.1837
			5.0035	1.19
			5.0296	1.1963
			5.0555	1.2028
			5.0792	1.2094
			5.1032	1.2161
			5.1258	1.2228
			5.1532	1.2296
			5.1815	1.2364
			5.206	1.2431
			5.228	1.2498
			5.2512	1.2565
			5.2746	1.2634
			5.3018	1.2703
			5.3312	1.2773
			5.3573	1.2843
			5.3808	1.2912
			5.4038	1.2979
			5.4233	1.3046
			5.4481	1.3111
			5.4727	1.3176
			5.4981	1.3241
			5.5185	1.3307
			5.5416	1.3372
			5.5628	1.3439
			5.5868	1.3506
			5.6115	1.3573
			5.6362	1.364
			5.6571	1.3709
			5.6824	1.3777
			5.7027	1.3844
			5.723	1.3911
			5.7506	1.3977
			5.7754	1.4044
			5.7967	1.411
			5.8173	1.4177
			5.8381	1.4244
			5.8607	1.4312
			5.8842	1.438
			5.9086	1.4447
			5.9317	1.4514
			5.9539	1.4581
			5.9728	1.4648
			5.9873	1.4712
			6.0062	1.4773
			6.0276	1.4834
			6.0541	1.4901
			6.0804	1.497
			6.1045	1.5042
			6.1286	1.5115
			6.1548	1.5188
			6.1826	1.5261
			6.2104	1.5334
			6.2331	1.5405
			6.2532	1.5475
			6.2715	1.5544
			6.2929	1.561
			6.3157	1.5675
			6.3354	1.5739
			6.3532	1.5804
			6.3717	1.587
			6.3909	1.5936
			6.4133	1.6004
			6.4416	1.6073
			6.4669	1.6141
			6.4855	1.6209
			6.5051	1.6277
			6.5236	1.6343
			6.5461	1.6408
			6.5721	1.6474
			6.5934	1.6539
			6.6137	1.6607
			6.6321	1.6673
			6.6494	1.674
			6.674	1.6807
			6.7001	1.6875
			6.72	1.6943
			6.7368	1.7009
			6.7548	1.7075
			6.7731	1.7141
			6.7958	1.7207
			6.8213	1.7274
			6.8435	1.7341
			6.8603	1.7406
			6.8787	1.7473
			6.8962	1.754
			6.92	1.7607
			6.9428	1.7674
			6.9619	1.774
			6.9794	1.7806
			6.9997	1.7871
			7.0158	1.7936
			7.0375	1.8002
			7.0611	1.8067
			7.0837	1.8131
			7.1017	1.8194
			7.1201	1.8257
			7.1346	1.8321
			7.1583	1.8385
			7.1815	1.8448
			7.1985	1.8511
			7.213	1.8574
			7.2313	1.8639
			7.2523	1.8706
			7.2768	1.8773
			7.3027	1.8841
			7.3241	1.891
			7.3427	1.8978
			7.3609	1.9045
			7.378	1.9112
			7.4004	1.9179
			7.4245	1.9246
			7.4435	1.9313
			7.4605	1.9379
			7.4798	1.9446
			7.5001	1.9513
			7.5245	1.958
			7.5501	1.9647
			7.5705	1.9714
			7.5864	1.9782
			7.6017	1.985
			7.6207	1.9918
			7.6424	1.9986
			7.6678	2.0053
			7.6917	2.0122
			7.7117	2.0191
			7.7295	2.0261
			7.7486	2.033
			7.771	2.04
			7.7939	2.0469
			7.8133	2.0539
			7.8322	2.0608
			7.849	2.0676
			7.8663	2.0743
			7.8835	2.0807
			7.9002	2.0866
			7.9098	2.0924
			7.9224	2.0983
			7.9383	2.1045
			7.9572	2.1111
			7.9804	2.1181
			8.0064	2.1253
			8.0264	2.1324
			8.0441	2.1394
			8.0642	2.1464
			8.082	2.1534
			8.1003	2.1602
			8.1237	2.1671
			8.1427	2.174
			8.1592	2.1808
			8.1718	2.1874
			8.1853	2.1939
			8.2035	2.2005
			8.2272	2.2072
			8.2439	2.214
			8.2625	2.2206
			8.2766	2.2272
			8.2922	2.2338
			8.3116	2.2404
			8.3346	2.2471
			8.3533	2.2538
			8.3681	2.2605
			8.3814	2.2671
			8.3976	2.2738
			8.4119	2.2805
			8.4326	2.2871
			8.4497	2.2937
			8.4665	2.3002
			8.4811	2.3067
			8.4954	2.3132
			8.5073	2.3199
			8.5277	2.3265
			8.548	2.3333
			8.5671	2.34
			8.5797	2.3467
			8.5934	2.3534
			8.6079	2.3601
			8.6253	2.3668
			8.6452	2.3735
			8.6645	2.3803
			8.6812	2.3871
			8.6984	2.394
			8.7112	2.4009
			8.7291	2.4076
			8.7494	2.4142
			8.7638	2.4208
			8.7762	2.4273
			8.788	2.4338
			8.7992	2.4403
			8.8184	2.4466
			8.8392	2.453
			8.8542	2.4593
			8.8661	2.4657
			8.879	2.472
			8.892	2.4782
			8.9052	2.4845
			8.9248	2.4907
			8.9408	2.4971
			8.9576	2.5036
			8.9739	2.5103
			8.9911	2.5172
			9.0079	2.5241
			9.029	2.5309
			9.0445	2.5378
			9.06	2.5446
			9.0752	2.5513
			9.0864	2.5579
			9.1016	2.5644
			9.1198	2.5709
			9.1331	2.5773
			9.1456	2.5835
			9.1588	2.5899
			9.1708	2.5963
			9.1843	2.6027
			9.2066	2.6092
			9.2246	2.616
			9.2407	2.623
			9.2569	2.6302
			9.2726	2.6374
			9.2894	2.6444
			9.3118	2.6512
			9.3253	2.6578
			9.3382	2.6644
			9.3506	2.6709
			9.362	2.6774
			9.3753	2.684
			9.3917	2.6905
			9.4053	2.6971
			9.4192	2.7037
			9.4346	2.7103
			9.4469	2.717
			9.4603	2.7237
			9.4781	2.7304
			9.492	2.7371
			9.5062	2.7437
			9.5189	2.7503
			9.5293	2.757
			9.5423	2.7637
			9.563	2.7706
			9.5809	2.7775
			9.5955	2.7844
			9.6056	2.7911
			9.6172	2.7978
			9.6286	2.8044
			9.6455	2.8109
			9.662	2.8175
			9.6737	2.8243
			9.6886	2.8311
			9.6998	2.8379
			9.7122	2.8445
			9.7318	2.8511
			9.7448	2.8578
			9.7555	2.8646
			9.7671	2.8714
			9.7783	2.8781
			9.7954	2.8847
			9.8122	2.8914
			9.825	2.8982
			9.8377	2.905
			9.8494	2.9119
			9.8591	2.9189
			9.8751	2.9259
			9.897	2.9328
			9.9118	2.9398
			9.9213	2.9468
			9.931	2.9538
			9.9435	2.9607
			9.9559	2.9675
			9.9723	2.9742
			9.9857	2.9808
			9.996	2.9875
			10.0056	2.9941
			10.0168	3.0007
			10.0322	3.0074
			10.0487	3.0141
			10.0608	3.0209
			10.0699	3.0276
			10.0796	3.0342
			10.086	3.0409
			10.0996	3.0476
			10.1171	3.0543
			10.1336	3.061
			10.1431	3.0676
			10.1516	3.0744
			10.1607	3.0811
			10.1754	3.0877
			10.193	3.0943
			10.2027	3.1008
			10.2124	3.1072
			10.2204	3.1136
			10.2304	3.1201
			10.245	3.1266
			10.2594	3.1331
			10.2714	3.1396
			10.281	3.146
			10.292	3.1526
			10.303	3.1591
			10.3167	3.1657
			10.3299	3.1721
			10.339	3.1783
			10.3466	3.1844
			10.3551	3.1906
			10.3648	3.1971
			10.3795	3.2037
			10.398	3.2105
			10.4142	3.2174
			10.4254	3.2243
			10.4369	3.2312
			10.446	3.2379
			10.4583	3.2445
			10.4702	3.2511
			10.4827	3.2576
			10.4915	3.264
			10.4999	3.2704
			10.5076	3.2769
			10.523	3.2835
			10.5376	3.2902
			10.5532	3.2968
			10.5633	3.3034
			10.5711	3.3101
			10.58	3.3168
			10.5953	3.3237
			10.6107	3.3306
			10.6255	3.3375
			10.6375	3.3446
			10.6494	3.3516
			10.6596	3.3584
			10.6706	3.3649
			10.6807	3.3712
			10.6875	3.3775
			10.6932	3.3837
			10.7044	3.3901
			10.7147	3.3967
			10.7288	3.4032
			10.7438	3.4099
			10.7559	3.4167
			10.7633	3.4236
			10.7749	3.4306
			10.7854	3.4375
			10.799	3.4446
			10.8136	3.4515
			10.8257	3.4583
			10.8322	3.465
			10.8382	3.4716
			10.8451	3.4781
			10.8576	3.4847
			10.8692	3.4912
			10.881	3.4978
			10.8908	3.5045
			10.8994	3.5112
			10.9075	3.5179
			10.9221	3.5246
			10.9339	3.5313
			10.9432	3.5381
			10.9515	3.5448
			10.9595	3.5516
			10.9704	3.5586
			10.9864	3.5656
			10.9991	3.5726
			11.0077	3.5796
			11.0196	3.5868
			11.0299	3.594
			11.0439	3.6012
			11.0589	3.6083
			11.0685	3.6151
			11.0769	3.6219
			11.0822	3.6285
			11.0908	3.6351
			11.0981	3.6416
			11.1106	3.6481
			11.1208	3.6546
			11.13	3.6611
			11.1351	3.6676
			11.1363	3.6741
			11.1463	3.6806
			11.1595	3.6871
			11.1722	3.6936
			11.1805	3.7002
			11.1877	3.7068
			11.1943	3.7134
			11.2052	3.7201
			11.2213	3.7269
			11.2338	3.7337
			11.2432	3.7404
			11.25	3.7472
			11.2545	3.7539
			11.2652	3.7606
			11.2794	3.7674
			11.2897	3.7741
			11.2963	3.7806
			11.302	3.787
			11.3055	3.7932
			11.3125	3.7994
			11.3244	3.8056
			11.3312	3.8117
			11.3334	3.8178
			11.3394	3.8239
			11.3472	3.83
			11.3606	3.8363
			11.3746	3.8428
			11.3831	3.8494
			11.3922	3.8562
			11.4021	3.8632
			11.4096	3.8701
			11.425	3.877
			11.4392	3.8839
			11.4525	3.891
			11.4622	3.8982
			11.4681	3.9051
			11.4706	3.9117
			11.4829	3.9181
			11.4931	3.9244
			11.5021	3.9307
			11.5061	3.9371
			11.5107	3.9436
			11.5195	3.9504
			11.5336	3.9571
			11.5491	3.964
			11.5597	3.9709
			11.565	3.9778
			11.5693	3.9845
			11.5747	3.9912
			11.5867	3.9978
			11.5969	4.0043
			11.6054	4.0109
			11.6125	4.0176
			11.6179	4.0244
			11.6242	4.0311
			11.6377	4.0378
			11.6491	4.0445
			11.6548	4.051
			11.6592	4.0576
			11.6667	4.0644
			11.6731	4.0712
			11.6871	4.078
			11.6952	4.0847
			11.6981	4.0914
			11.6324	4.0982
			9.3891	4.1031
			7.2996	4.1068
			6.9238	4.1076

## Sheet: EG-crosslinker (0.5 wt%)
Stress	Strain		Stress	Strain		Stress	Strain		Stress	Strain		Stress	Strain
(MPa)	(%)		(MPa)	(%)		(MPa)	(%)		(MPa)	(%)		(MPa)	(%)
0.0173	0		0.0855	0.0001		0.0651	0.0013		0.02	0		-0.0004	0
0.0168	0.0003		0.0937	0.0004		0.0679	0.0023		0.0176	0.0005		0.012	0.0005
0.0248	0.0033		0.1017	0.0032		0.0226	-0.0059		0.0325	0.0036		0.015	0.0038
0.0671	0.0125		0.1207	0.0126		-0.0426	-0.0205		0.0817	0.0153		0.0117	0.0119
0.1263	0.0293		0.1164	0.0284		-0.0597	-0.0262		0.1096	0.0392		0.0096	0.0275
0.1477	0.0328		0.1145	0.0313		-0.0451	-0.026		0.1105	0.0459		0.0179	0.0547
0.1687	0.0368		0.1265	0.0355		-0.0317	-0.024		0.1058	0.0509		0.0111	0.0649
0.2083	0.0483		0.1588	0.0477		-0.0299	-0.0222		0.1535	0.0651		0.0238	0.0659
0.3558	0.0808		0.1808	0.082		-0.0304	-0.02		0.2636	0.1079		0.0404	0.0738
0.6442	0.1486		0.2354	0.1516		-0.0236	-0.0171		0.4076	0.2067		0.0306	0.0958
0.9879	0.2318		0.3124	0.2351		-0.0016	-0.0137		0.6961	0.3381		0.0752	0.1563
1.3182	0.3085		0.3858	0.3117		0.0281	-0.0097		1.2172	0.4557		0.0682	0.2674
1.6374	0.3773		0.4493	0.3801		0.0499	-0.0053		1.7577	0.5443		0.0953	0.3941
1.9011	0.4418		0.5163	0.4438		0.0592	-0.0006		2.2537	0.6193		0.1126	0.5071
2.1554	0.5018		0.5658	0.503		0.0706	0.005		2.7379	0.6947		0.1379	0.6041
2.3878	0.556		0.619	0.5567		0.0994	0.0131		3.2144	0.7723		0.1514	0.6924
2.5967	0.6063		0.66	0.6066		0.1705	0.0261		3.6546	0.8471		0.1778	0.7765
2.7922	0.6538		0.7	0.6542		0.2756	0.0441		4.0546	0.9161		0.2477	0.8537
2.9991	0.6994		0.759	0.6999		0.391	0.0649		4.4364	0.9812		0.3687	0.9207
3.1857	0.7451		0.818	0.7458		0.4897	0.085		4.8017	1.0448		0.4931	0.9791
3.405	0.7927		0.855	0.7936		0.5644	0.1022		5.1645	1.1076		0.6315	1.0351
3.6284	0.8423		0.8992	0.8442		0.6327	0.1162		5.5285	1.1712		0.79	1.094
3.8421	0.8925		0.9628	0.8952		0.7005	0.1278		5.9119	1.2382		0.9895	1.1581
4.0612	0.9414		1.0215	0.944		0.7625	0.1377		6.324	1.3087		1.2261	1.227
4.2915	0.989		1.0768	0.9907		0.8084	0.1465		6.7316	1.3804		1.4865	1.299
4.4857	1.0358		1.1274	1.037		0.8377	0.1546		7.1148	1.4498		1.762	1.3713
4.7009	1.0831		1.1851	1.0843		0.8608	0.1621		7.4757	1.5166		2.0668	1.4423
4.9244	1.1305		1.2439	1.1321		0.8902	0.1692		7.8119	1.5814		2.3921	1.5112
5.1398	1.1768		1.3055	1.1789		0.9357	0.1758		8.15	1.6458		2.7181	1.5784
5.3532	1.2223		1.36	1.2244		0.981	0.1823		8.4957	1.7114		3.0381	1.6434
5.5835	1.2689		1.4354	1.2703		1.0139	0.1888		8.8437	1.7778		3.3557	1.7076
5.8003	1.3164		1.5035	1.317		1.0331	0.1952		9.1823	1.8442		3.6725	1.7732
6.0375	1.3651		1.5682	1.3653		1.0505	0.2016		9.5101	1.9105		4.0005	1.8418
6.2823	1.4151		1.6315	1.4154		1.0776	0.2082		9.8343	1.9765		4.3336	1.9125
6.517	1.4657		1.7186	1.4667		1.1169	0.2148		10.1546	2.0416		4.6486	1.9827
6.7629	1.5165		1.8075	1.5183		1.165	0.2214		10.4633	2.1066		4.9535	2.0512
7.0237	1.5666		1.8896	1.5689		1.2058	0.2282		10.7795	2.1735		5.2409	2.1175
7.2452	1.6141		1.9578	1.6165		1.2338	0.2351		11.0942	2.2424		5.5193	2.1828
7.4594	1.6589		2.0363	1.6605		1.2566	0.2419		11.408	2.312		5.7876	2.2478
7.6784	1.7027		2.1147	1.7034		1.2842	0.2486		11.7234	2.3819		6.0431	2.3113
7.8918	1.7461		2.1933	1.747		1.323	0.2553		12.0334	2.4509		6.2887	2.3737
8.1022	1.7904		2.2746	1.7917		1.3654	0.2621		12.3155	2.5163		6.5405	2.4364
8.3452	1.8371		2.3734	1.8383		1.4044	0.2688		12.5736	2.5787		6.7897	2.5004
8.5909	1.8867		2.4711	1.8872		1.4323	0.2754		12.8205	2.6402		7.0405	2.5659
8.8597	1.9386		2.5719	1.9385		1.4615	0.282		13.074	2.7026		7.2959	2.634
9.1235	1.9905		2.6753	1.9906		1.4945	0.2886		13.3318	2.7671		7.5561	2.7055
9.3734	2.0406		2.7895	2.0413		1.5329	0.2953		13.6128	2.8354		7.8169	2.7789
9.6023	2.087		2.9006	2.0882		1.5682	0.3021		13.9011	2.9067		8.0721	2.8527
9.8215	2.13		3.0004	2.1314		1.6031	0.3087		14.1774	2.9781		8.3063	2.9245
10.0252	2.1727		3.0855	2.1737		1.6317	0.3154		14.4294	3.0466		8.5078	2.9904
10.2536	2.2178		3.1984	2.2186		1.6607	0.322		14.6561	3.1116		8.6735	3.0508
10.5149	2.2664		3.3268	2.2675		1.6948	0.3287		14.8624	3.1746		8.8317	3.1094
10.7978	2.3183		3.47	2.3198		1.7334	0.3355		14.8807	3.2378		8.9766	3.1694
11.092	2.3723		3.6128	2.3739		1.7703	0.3423		12.5343	3.267		6.8963	3.2198
11.37	2.4256		3.7628	2.4268		1.8037	0.3492		10.1968	3.287		4.9789	3.2463
11.6227	2.4756		3.8965	2.4766		1.8359	0.3561		8.2054	3.3042
11.858	2.5215		4.0296	2.523		1.8701	0.363
12.0707	2.5639		4.1484	2.5662		1.9041	0.3698
12.2822	2.6051		4.2784	2.6079		1.935	0.3762
12.518	2.6483		4.4161	2.6513		1.9638	0.3824
12.7745	2.6945		4.561	2.6975		1.9925	0.3887
13.0391	2.743		4.7091	2.7456		2.0233	0.3953
13.3148	2.7936		4.8856	2.7954		2.0626	0.4021
13.6027	2.8453		5.0624	2.8462		2.0991	0.409
13.8812	2.896		5.2329	2.896		2.1327	0.4159
14.1477	2.9452		5.3976	2.9445		2.1612	0.4229
14.3968	2.993		5.57	2.9928		2.1915	0.4297
14.6467	3.0386		5.7386	3.0395		2.222	0.4363
14.8943	3.083		5.9131	3.0847		2.2578	0.4429
15.1516	3.1282		6.0893	3.1303		2.2957	0.4495
15.4136	3.1753		6.2791	3.1773		2.3265	0.4561
15.6951	3.224		6.4743	3.2252		2.3525	0.4626
15.9691	3.273		6.6626	3.2738		2.3831	0.4692
16.2371	3.3211		6.8509	3.3223		2.4138	0.4757
16.4998	3.3684		7.0472	3.3701		2.4458	0.4822
16.7721	3.4162		7.2518	3.4179		2.4789	0.4887
17.0517	3.465		7.4554	3.4665		2.5074	0.4951
17.3298	3.5126		7.6482	3.5136		2.5327	0.5016
17.5798	3.5578		7.8435	3.5586		2.5634	0.508
17.8314	3.6023		8.0379	3.6032		2.5991	0.5145
18.0885	3.647		8.2373	3.6482		2.6353	0.5209
11.3541	3.6926		8.4369	3.6937		2.6642	0.5273
			8.6476	3.7412		2.6919	0.5338
			8.8765	3.7916		2.7188	0.5404
			9.1176	3.844		2.7464	0.5469
			9.3613	3.8978		2.7843	0.5534
			9.6077	3.9501		2.8205	0.5599
			9.822	3.9971		2.8522	0.5664
			10.0034	4.0394		2.8769	0.5731
			10.1771	4.08		2.9066	0.5799
			10.3681	4.1224		2.9406	0.5867
			10.5782	4.1673		2.9776	0.5936
			10.8033	4.2153		3.0121	0.6005
			11.0531	4.2675		3.0417	0.6075
			11.2984	4.3215		3.0666	0.6146
			11.54	4.3741		3.0968	0.6217
			11.7508	4.4235		3.1361	0.6288
			11.9429	4.4681		3.1772	0.6357
			12.1215	4.5108		3.2102	0.6425
			12.3127	4.5551		3.2358	0.6489
			12.4978	4.6012		3.2542	0.6554
			12.6792	4.6496		3.2759	0.6618
			10.8331	4.6879		3.3089	0.6683
			9.0734	4.7039		3.3507	0.6749
			7.2303	4.7203		3.3863	0.6815
			6.936	4.723		3.4126	0.6883
						3.4341	0.6951
						3.4595	0.702
						3.4925	0.7088
						3.5357	0.7156
						3.5688	0.7224
						3.5923	0.7292
						3.6099	0.7359
						3.6344	0.7426
						3.6674	0.7493
						3.7071	0.756
						3.7426	0.7628
						3.7685	0.7697
						3.7893	0.7766
						3.8121	0.7834
						3.8436	0.7901
						3.8782	0.7969
						3.912	0.8037
						3.9411	0.8105
						3.9647	0.8175
						3.9906	0.8245
						4.0225	0.8314
						4.0538	0.8383
						4.0813	0.8452
						4.1105	0.852
						4.1366	0.8586
						4.1625	0.8653
						4.1928	0.872
						4.2222	0.8787
						4.2454	0.8854
						4.2689	0.8921
						4.2957	0.8987
						4.3224	0.9053
						4.3512	0.9119
						4.3781	0.9185
						4.4014	0.9251
						4.4235	0.9317
						4.4501	0.9383
						4.4788	0.945
						4.5071	0.9517
						4.5315	0.9583
						4.555	0.965
						4.5778	0.9716
						4.6031	0.9784
						4.6319	0.985
						4.6595	0.9916
						4.68	0.9979
						4.7021	1.0042
						4.7246	1.0109
						4.7492	1.0177
						4.7761	1.0244
						4.8058	1.0311
						4.8309	1.038
						4.8555	1.045
						4.8769	1.0518
						4.8988	1.0582
						4.9189	1.0646
						4.9446	1.0712
						4.9684	1.0778
						4.9919	1.0845
						5.0157	1.0912
						5.0424	1.0979
						5.063	1.1046
						5.0855	1.1113
						5.1103	1.1178
						5.1347	1.1241
						5.1569	1.1305
						5.1791	1.1369
						5.1995	1.1432
						5.2166	1.1495
						5.2389	1.1559
						5.2666	1.1622
						5.2905	1.1684
						5.3127	1.1746
						5.3295	1.1808
						5.3451	1.187
						5.3633	1.1934
						5.3913	1.1999
						5.4186	1.2065
						5.4456	1.2132
						5.4672	1.2198
						5.4861	1.2265
						5.505	1.2333
						5.5282	1.24
						5.5569	1.2469
						5.5852	1.2539
						5.6082	1.261
						5.6287	1.2682
						5.6485	1.2753
						5.6723	1.2822
						5.6978	1.289
						5.723	1.2956
						5.7428	1.3022
						5.758	1.3086
						5.7722	1.315
						5.7923	1.3215
						5.8169	1.3281
						5.8408	1.3347
						5.8617	1.3414
						5.8809	1.3482
						5.8982	1.355
						5.9203	1.3618
						5.9421	1.3685
						5.961	1.3752
						5.9819	1.3818
						6.0039	1.3884
						6.0212	1.3951
						6.0395	1.4018
						6.0615	1.4085
						6.0798	1.4153
						6.0956	1.4221
						6.1134	1.4288
						6.1338	1.4355
						6.1555	1.4422
						6.1767	1.4489
						6.1949	1.4557
						6.2076	1.4621
						6.2188	1.468
						6.2389	1.4743
						6.2628	1.481
						6.2855	1.488
						6.3079	1.4954
						6.3278	1.5027
						6.3466	1.51
						6.3706	1.5173
						6.3932	1.5243
						6.4126	1.5312
						6.4289	1.5381
						6.4424	1.5449
						6.4561	1.5515
						6.472	1.5579
						6.4923	1.5644
						6.5122	1.571
						6.5274	1.5777
						6.5443	1.5845
						6.5601	1.5913
						6.5777	1.5982
						6.5951	1.6049
						6.6156	1.6115
						6.631	1.6182
						6.6472	1.6248
						6.6611	1.6313
						6.6751	1.638
						6.6879	1.6447
						6.7058	1.6514
						6.7246	1.6581
						6.7411	1.6648
						6.7556	1.6714
						6.7714	1.6781
						6.7851	1.6848
						6.8	1.6915
						6.8178	1.6981
						6.837	1.7048
						6.8517	1.7114
						6.8647	1.718
						6.8769	1.7247
						6.8897	1.7313
						6.9054	1.7379
						6.9269	1.7446
						6.9444	1.7514
						6.9557	1.7581
						6.9675	1.7647
						6.9793	1.7712
						6.9913	1.7777
						7.009	1.7842
						7.0264	1.7907
						7.0408	1.7971
						7.0516	1.8035
						7.0625	1.8098
						7.0743	1.8161
						7.0871	1.8224
						7.1041	1.8288
						7.1192	1.8351
						7.1316	1.8415
						7.1446	1.848
						7.1575	1.8546
						7.1723	1.8613
						7.1869	1.8682
						7.2041	1.875
						7.2181	1.8818
						7.2319	1.8885
						7.2486	1.8952
						7.2631	1.9019
						7.2734	1.9086
						7.2849	1.9153
						7.3001	1.922
						7.3143	1.9286
						7.3272	1.9352
						7.3405	1.9418
						7.3518	1.9485
						7.3618	1.9552
						7.3767	1.9619
						7.3922	1.9687
						7.4072	1.9754
						7.4184	1.9821
						7.4291	1.9888
						7.4386	1.9956
						7.4507	2.0024
						7.469	2.0093
						7.4851	2.0161
						7.4969	2.0229
						7.5069	2.0298
						7.516	2.0366
						7.5262	2.0435
						7.5392	2.0504
						7.5544	2.0572
						7.566	2.0639
						7.5773	2.0704
						7.5833	2.0764
						7.5886	2.0823
						7.5931	2.0884
						7.6044	2.0948
						7.62	2.1017
						7.6352	2.1088
						7.6454	2.1158
						7.6571	2.1228
						7.6707	2.1298
						7.6821	2.1369
						7.695	2.1438
						7.7073	2.1505
						7.7176	2.1572
						7.7275	2.1639
						7.7357	2.1706
						7.7444	2.1772
						7.7542	2.1838
						7.7671	2.1905
						7.7783	2.1973
						7.7884	2.204
						7.7976	2.2107
						7.8069	2.2174
						7.8155	2.2239
						7.8264	2.2305
						7.8386	2.2371
						7.8489	2.2438
						7.8575	2.2504
						7.8668	2.2569
						7.8753	2.2636
						7.883	2.2701
						7.891	2.2766
						7.9043	2.283
						7.9143	2.2895
						7.9209	2.2959
						7.9281	2.3024
						7.9373	2.309
						7.9457	2.3156
						7.9557	2.3222
						7.9693	2.3289
						7.9792	2.3355
						7.9861	2.3421
						7.9946	2.3487
						8.0025	2.3553
						8.0106	2.3619
						8.0186	2.3687
						8.0309	2.3755
						8.0437	2.3824
						8.053	2.3892
						8.0622	2.3961
						8.0712	2.403
						8.0807	2.41
						8.0897	2.4169
						8.1026	2.4237
						8.1119	2.4303
						8.1201	2.4367
						8.1248	2.4431
						8.1295	2.4494
						8.1347	2.4557
						8.1421	2.462
						8.1523	2.4682
						8.1615	2.4746
						8.1689	2.4811
						8.1777	2.4877
						8.1857	2.4945
						8.1945	2.5014
						8.2082	2.5082
						8.2216	2.5151
						8.2313	2.5218
						8.2358	2.5285
						8.2424	2.5351
						8.2499	2.5417
						8.2567	2.5483
						8.2672	2.5549
						8.2759	2.5615
						8.2826	2.568
						8.285	2.5742
						8.2906	2.5804
						8.2963	2.5868
						8.3044	2.5933
						8.317	2.6001
						8.3286	2.6071
						8.3376	2.6143
						8.3466	2.6215
						8.356	2.6285
						8.3643	2.6353
						8.374	2.642
						8.3828	2.6486
						8.388	2.6551
						8.3947	2.6616
						8.3988	2.668
						8.4033	2.6745
						8.4092	2.6811
						8.418	2.6877
						8.4279	2.6944
						8.4356	2.7012
						8.4423	2.7079
						8.4484	2.7147
						8.4543	2.7215
						8.4618	2.7283
						8.4719	2.7348
						8.4789	2.7414
						8.4848	2.748
						8.4884	2.7547
						8.496	2.7616
						8.5029	2.7685
						8.5101	2.7752
						8.5175	2.7818
						8.5233	2.7884
						8.5272	2.7948
						8.5309	2.8014
						6.9417	2.8065
						5.2959	2.809
						5.0564	2.8094

## Sheet: M-crosslinker (0.5 wt%)
Stress	Strain		Stress	Strain		Stress	Strain		Stress	Strain		Stress	Strain
(MPa)	(%)		(MPa)	(%)		(MPa)	(%)		(MPa)	(%)		(MPa)	(%)
0.0091	0		0.113	0		0.0068	0		0.0182	0		-0.0062	0
0.0134	0.0006		0.1245	0		0.0109	0.0018		0.0168	0		-0.0408	0.0005
0.0288	0.0039		0.1424	0.0006		0.0119	0.0063		0.0184	0		-0.0206	0.0041
0.0846	0.0134		0.1468	0.0019		0.0173	0.0122		-0.0037	-0.0053		0.0727	0.0136
0.1707	0.0388		0.1355	0.0034		0.0297	0.0211		-0.0654	-0.0186		0.1943	0.031
0.1357	0.0503		0.1357	0.0053		0.0424	0.0345		-0.0928	-0.0248		0.3197	0.0608
0.1328	0.0551		0.1489	0.0078		0.0583	0.0522		-0.0958	-0.025		0.4149	0.1006
0.167	0.065		0.1795	0.0106		0.082	0.0714		-0.0844	-0.0231		0.271	0.1143
0.2813	0.0932		0.2004	0.0137		0.1024	0.0894		-0.0757	-0.0211		0.1519	0.1197
0.5075	0.1683		0.2064	0.0168		0.1277	0.1045		-0.0679	-0.0194		0.259	0.1326
0.9749	0.2846		0.2166	0.0215		0.1398	0.1166		-0.0567	-0.0171		0.6561	0.1702
1.6531	0.4081		0.2421	0.0271		0.1483	0.1263		-0.0415	-0.0142		1.2516	0.2535
2.3356	0.5201		0.2776	0.034		0.1602	0.1341		-0.0199	-0.0107		1.8051	0.3659
2.9295	0.6187		0.3133	0.0421		0.1704	0.1409		-0.0042	-0.0069		2.3237	0.4754
3.4138	0.7024		0.3472	0.05112		0.1801	0.147		0.0082	-0.0026		2.8777	0.5734
3.7909	0.7722		0.3831	0.0615		0.1916	0.1526		0.0268	0.002		3.4419	0.6651
4.1137	0.8331		0.4322	0.0733		0.1953	0.1578		0.0489	0.0071		3.9397	0.7534
4.4272	0.8926		0.4894	0.0864		0.1989	0.1628		0.0752	0.0128		4.3484	0.8354
4.7548	0.9553		0.5561	0.1014		0.2056	0.1678		0.1126	0.0202		4.7005	0.9103
5.0972	1.0218		0.6189	0.1186		0.217	0.1727		0.1637	0.0314		5.012	0.9786
5.4424	1.0909		0.6859	0.1392		0.2301	0.1777		0.241	0.0479		5.3043	1.0405
5.7859	1.1611		0.8021	0.166		0.2372	0.1829		0.3463	0.0686		5.5783	1.0997
6.1215	1.2302		0.9708	0.2012		0.2411	0.1882		0.4726	0.0906		5.8469	1.1611
6.4461	1.2987		1.1792	0.2443		0.2519	0.1936		0.5948	0.1107		6.1164	1.2264
6.7693	1.3678		1.3894	0.2908		0.2678	0.1992		0.7039	0.1276		6.402	1.2948
7.0777	1.4358		1.5676	0.3351		0.2801	0.2049		0.7921	0.1411		6.6961	1.3655
7.3671	1.5005		1.7161	0.3741		0.2881	0.2108		0.8582	0.1519		6.9951	1.4366
7.6491	1.5642		1.8408	0.4068		0.2976	0.2166		0.9086	0.1609		7.2711	1.507
7.9284	1.63		1.9497	0.4343		0.3089	0.2224		0.949	0.1687		7.5334	1.5769
8.2062	1.6979		2.0475	0.4577		0.3244	0.2283		0.9805	0.1758		7.7797	1.646
8.4723	1.7674		2.1195	0.479		0.3378	0.2341		1.0124	0.1823		8.0203	1.7127
8.7234	1.8359		2.1789	0.4964		0.3527	0.2399		1.043	0.1886		8.2504	1.7777
8.9706	1.9026		2.2363	0.5136		0.3622	0.2457		1.0779	0.1949		8.4816	1.8423
9.2107	1.9685		2.2965	0.5301		0.3735	0.2513		1.1129	0.2011		8.6957	1.9069
9.4511	2.0353		2.3687	0.5463		0.3903	0.2566		1.1504	0.2072		8.906	1.9724
9.6855	2.1018		2.4375	0.5622		0.4025	0.2619		1.1898	0.2136		9.1113	2.0395
9.8923	2.1657		2.493	0.5778		0.4168	0.2668		1.2298	0.22		9.328	2.1079
10.0915	2.2271		2.5474	0.5937		0.428	0.2717		1.2616	0.2266		9.548	2.1777
10.2928	2.2889		2.6062	0.61		0.4385	0.2768		1.2966	0.2333		9.7784	2.2493
10.5008	2.3531		2.6757	0.6268		0.4555	0.282		1.3319	0.24		9.9769	2.3189
10.7073	2.4202		2.7473	0.644		0.4717	0.2874		1.3753	0.247		10.1364	2.3827
10.9102	2.4895		2.8143	0.6621		0.4873	0.2926		1.4166	0.254		10.273	2.4426
11.1076	2.5601		2.8856	0.6802		0.5092	0.2983		1.4623	0.2609		10.4237	2.5019
11.3026	2.6316		2.9591	0.6983		0.5235	0.3042		1.5097	0.2678		10.5872	2.5632
11.4755	2.7034		3.0335	0.7164		0.5404	0.3101		1.5485	0.2746		10.7733	2.628
11.1078	2.772		3.1071	0.7348		0.56	0.316		1.5868	0.2814		10.96	2.6971
8.4283	2.8046		3.172	0.7529		0.5837	0.322		1.6251	0.2881		11.1439	2.7699
6.4865	2.8239		3.2355	0.7703		0.6044	0.328		1.6652	0.2947		11.3288	2.8455
			3.2996	0.7872		0.6296	0.3339		1.7066	0.3013		11.5126	2.9223
			3.3653	0.8043		0.6436	0.3396		1.7494	0.3079		11.6598	2.994
			3.4377	0.8215		0.6653	0.345		1.7919	0.3144		11.7705	3.0558
			3.5064	0.839		0.6848	0.3502		1.8343	0.3209		11.8645	3.1121
			3.5699	0.8564		0.7031	0.3555		1.8744	0.3275		11.9717	3.1687
			3.6368	0.8736		0.7287	0.3611		1.9102	0.3344		12.091	3.228
			3.7023	0.8911		0.751	0.3667		1.9547	0.3413		12.2369	3.2937
			3.7707	0.9085		0.7734	0.3723		2.0082	0.3482		12.4041	3.3667
			3.8364	0.926		0.7979	0.3778		2.0571	0.3549		12.5663	3.443
			3.899	0.9435		0.8261	0.3834		2.1001	0.3615		12.7004	3.517
			3.9599	0.961		0.8528	0.3892		2.141	0.368		12.804	3.5856
			4.0225	0.9784		0.8753	0.3948		2.1819	0.3745		12.8934	3.6501
			4.0903	0.9956		0.8986	0.4002		2.2187	0.3809		12.9932	3.7122
			4.159	1.0128		0.9262	0.4056		2.2654	0.3875		13.0949	3.7736
			4.2221	1.0302		0.9549	0.411		2.3161	0.3942		13.2021	3.8365
			4.2831	1.0474		0.9783	0.4164		2.3648	0.4009		13.311	3.9025
			4.3468	1.0649		1.0039	0.4219		2.4099	0.4077		13.423	3.9725
			4.4152	1.082		1.0273	0.4274		2.4566	0.4144		13.5283	4.0451
			4.4892	1.0992		1.055	0.433		2.5009	0.421		13.627	4.1166
			4.551	1.1163		1.085	0.4385		2.546	0.4277		13.7156	4.1857
			4.605	1.1335		1.1124	0.4441		2.584	0.4343		13.7968	4.2522
			4.6612	1.1507		1.1442	0.4496		2.6243	0.441		13.8664	4.3161
			4.7263	1.1678		1.172	0.4551		2.6644	0.4477		13.915	4.3774
			4.7982	1.1847		1.1994	0.4606		2.7123	0.4544		13.4877	4.4376
			4.8692	1.2018		1.2271	0.466		2.7607	0.461		10.3752	4.4684
			4.9349	1.2193		1.2544	0.4714		2.8102	0.4676		8.0409	4.4874
			4.9948	1.2368		1.2845	0.4767		2.8543	0.4738
			5.0546	1.2542		1.3167	0.4819		2.8916	0.4801
			5.1152	1.2708		1.3445	0.4869		2.9218	0.4863
			5.1795	1.2867		1.3685	0.492		2.959	0.4926
			5.2359	1.302		1.397	0.4972		3.0003	0.4991
			5.29	1.3176		1.4288	0.5025		3.0424	0.5057
			5.3462	1.3341		1.4656	0.5079		3.0906	0.5124
			5.4097	1.3519		1.4944	0.5134		3.1436	0.5191
			5.4829	1.3706		1.5227	0.519		3.1953	0.5259
			5.5587	1.39		1.5564	0.5247		3.2358	0.5326
			5.6287	1.4084		1.5878	0.5305		3.2677	0.5392
			5.6934	1.4271		1.6207	0.5362		3.3012	0.5457
			5.7547	1.4451		1.6588	0.542		3.336	0.5522
			5.8179	1.4627		1.6911	0.5477		3.3831	0.5586
			5.8765	1.4798		1.7179	0.5534		3.4306	0.5651
			5.9364	1.4967		1.7484	0.5589		3.4734	0.5716
			5.9948	1.5132		1.7819	0.5643		3.5185	0.5783
			6.0526	1.53		1.8173	0.5697		3.5577	0.5851
			6.1144	1.5469		1.848	0.5751		3.5939	0.5919
			6.1793	1.5641		1.877	0.5807		3.6392	0.5984
			6.2385	1.5812		1.9056	0.5863		3.678	0.6049
			6.2955	1.5987		1.9406	0.592		3.7159	0.6114
			6.3495	1.6165		1.9769	0.5977		3.7558	0.6181
			6.4138	1.6343		2.014	0.6033		3.8042	0.625
			6.4864	1.6524		2.0417	0.6088		3.853	0.6319
			6.5525	1.6701		2.072	0.6144		3.8952	0.6387
			6.6119	1.688		2.1008	0.6199		3.9333	0.6454
			6.663	1.7054		2.1356	0.6254		3.9726	0.652
			6.7212	1.7229		2.1735	0.6309		4.0098	0.6585
			6.7855	1.7397		2.2053	0.6366		4.0486	0.665
			6.8431	1.7569		2.232	0.6422		4.0945	0.6716
			6.8968	1.774		2.26	0.6478		4.1359	0.6781
			6.9463	1.7915		2.2932	0.6533		4.1721	0.6847
			6.9982	1.809		2.3289	0.6588		4.2036	0.6912
			7.0658	1.8264		2.3637	0.6644		4.2403	0.6977
			7.1359	1.8439		2.3935	0.67		4.2792	0.7044
			7.1929	1.8614		2.4221	0.6756		4.3228	0.711
			7.2408	1.8786		2.4526	0.6813		4.3679	0.7178
			7.2898	1.896		2.4872	0.6869		4.4144	0.7247
			7.3474	1.9132		2.5226	0.6923		4.4579	0.7316
			7.4119	1.9303		2.5528	0.6975		4.4929	0.7385
			7.4734	1.9475		2.5745	0.7029		4.5235	0.7454
			7.5267	1.965		2.6026	0.7084		4.5689	0.7524
			7.5713	1.9824		2.6354	0.714		4.6144	0.7595
			7.6308	2.0002		2.6719	0.7196		4.6578	0.7667
			7.6936	2.018		2.7092	0.7254		4.7041	0.7737
			7.7555	2.0355		2.7397	0.7312		4.7463	0.7808
			7.8108	2.053		2.7667	0.7371		4.7884	0.7877
			7.8522	2.0701		2.796	0.7429		4.8203	0.7945
			7.9013	2.0873		2.8314	0.7484		4.8562	0.8012
			7.9644	2.1044		2.8652	0.7539		4.8943	0.8077
			8.0262	2.1216		2.9007	0.7593		4.9302	0.8142
			8.0791	2.1388		2.9256	0.7647		4.9682	0.8208
			8.1244	2.156		2.9478	0.7702		5.0084	0.8274
			8.1789	2.1737		2.9758	0.7758		5.0516	0.8341
			8.2381	2.1912		3.0141	0.7814		5.0926	0.8408
			8.299	2.209		3.0512	0.787		5.1278	0.8476
			8.3548	2.2267		3.0829	0.7926		5.1622	0.8543
			8.402	2.2445		3.1046	0.7983		5.1966	0.861
			8.4499	2.262		3.1333	0.8039		5.2325	0.8677
			8.5083	2.2798		3.1624	0.8094		5.2733	0.8743
			8.5689	2.2976		3.198	0.8148		5.3155	0.881
			8.6285	2.315		3.2294	0.8203		5.3601	0.8878
			8.6815	2.3328		3.2566	0.8258		5.3956	0.8944
			8.7247	2.3506		3.2814	0.8313		5.4279	0.9011
			8.7745	2.3684		3.3105	0.8369		5.4612	0.9078
			8.84	2.3868		3.3469	0.8425		5.4975	0.9145
			8.907	2.4052		3.3799	0.8482		5.5358	0.9211
			8.9623	2.4236		3.4101	0.8538		5.577	0.9277
			9.0013	2.4417		3.4347	0.8595		5.6144	0.9344
			9.0491	2.4595		3.4603	0.8652		5.652	0.9411
			9.1067	2.477		3.4943	0.8709		5.6857	0.9478
			9.1639	2.4944		3.5302	0.8766		5.7188	0.9547
			9.2185	2.5116		3.5637	0.8822		5.7604	0.9615
			9.2629	2.5291		3.5897	0.8879		5.805	0.9682
			9.3061	2.5465		3.613	0.8934		5.8422	0.9748
			9.36	2.5637		3.644	0.899		5.8758	0.9812
			9.4109	2.5806		3.6749	0.9046		5.898	0.9873
			9.4626	2.5974		3.7051	0.9102		5.9172	0.9932
			9.5085	2.6142		3.7392	0.916		5.9461	0.9992
			9.5549	2.6317		3.7655	0.9217		5.9858	1.0053
			9.6052	2.6498		3.7947	0.9275		6.0281	1.0114
			9.6671	2.6676		3.8261	0.9334		6.0658	1.0175
			9.7218	2.6854		3.8576	0.9392		6.0932	1.024
			9.7709	2.7032		3.8871	0.9448		6.1204	1.0307
			9.8137	2.7213		3.9112	0.9504		6.158	1.0376
			9.8597	2.739		3.9352	0.9559		6.2072	1.0445
			9.909	2.7565		3.9639	0.9615		6.2488	1.0514
			9.9595	2.7734		3.9958	0.9671		6.2816	1.0581
			10.0116	2.7893		4.0276	0.9727		6.3076	1.0646
			10.051	2.8052		4.0545	0.9783		6.3358	1.0711
			10.0907	2.8211		4.0785	0.9838		6.3738	1.0777
			10.1333	2.8373		4.105	0.9892		6.4234	1.0845
			10.1842	2.8532		4.1326	0.9948		6.4697	1.0913
			10.2333	2.8695		4.16	1.0003		6.5058	1.0981
			10.2755	2.8857		4.1885	1.0058		6.5234	1.1048
			10.3097	2.9019		4.214	1.0113		6.5422	1.1113
			10.355	2.9181		4.2364	1.0169		6.5728	1.1178
			10.4111	2.935		4.2649	1.0224		6.6169	1.1243
			10.4693	2.9521		4.2939	1.0278		6.6612	1.1308
			4.4322	2.9693		4.3225	1.0332		6.6979	1.1373
						4.3498	1.0387		6.7312	1.1439
						4.3744	1.0441		6.7566	1.1505
						4.3974	1.0497		6.7826	1.1572
						4.4276	1.0553		6.8187	1.164
						4.4606	1.0608		6.8603	1.1707
						4.4887	1.0663		6.9005	1.1776
						4.5161	1.0719		6.9371	1.1847
						4.5397	1.0775		6.9672	1.1915
						4.5648	1.083		6.9935	1.1982
						4.5959	1.0886		7.026	1.2048
						4.6208	1.0941		7.0653	1.2114
						4.6529	1.0998		7.1063	1.2181
						4.6786	1.1054		7.1375	1.2248
						4.7015	1.1111		7.166	1.2315
						4.7266	1.1167		7.1954	1.2383
						4.7557	1.1223		7.2257	1.2449
						4.7852	1.1279		7.2604	1.2516
						4.8144	1.1335		7.2934	1.2583
						4.8388	1.1391		7.3239	1.265
						4.8608	1.1447		7.3576	1.2718
						4.8827	1.1502		7.3901	1.2785
						4.9096	1.1557		7.4241	1.2852
						4.936	1.1611		7.4588	1.292
						4.9667	1.1664		7.492	1.2987
						4.9846	1.1717		7.5279	1.3055
						5.0051	1.177		7.554	1.3124
						5.0261	1.1823		7.5752	1.3193
						5.0529	1.1876		7.608	1.3262
						5.0815	1.193		7.6472	1.3332
						5.107	1.1985		7.6835	1.3402
						5.1274	1.2041		7.7253	1.3471
						5.1517	1.2097		7.7563	1.354
						5.1723	1.2152		7.7843	1.361
						5.1984	1.2206		7.8089	1.3679
						5.2293	1.226		7.8393	1.3747
						5.2524	1.2315		7.8727	1.3814
						5.2726	1.2371		7.9056	1.3881
						5.2928	1.2426		7.9326	1.3947
						5.3173	1.2481		7.9597	1.4012
						5.3442	1.2536		7.9918	1.4078
						5.3706	1.259		8.0292	1.4146
						5.3873	1.2645		8.0599	1.4213
						5.4055	1.2699		8.0853	1.4281
						5.4311	1.2754		8.1085	1.4348
						5.4547	1.281		8.1406	1.4415
						5.4843	1.2866		8.1722	1.4482
						5.5106	1.2923		8.2063	1.4548
						5.5275	1.2979		8.2414	1.4614
						5.5453	1.3035		8.2766	1.468
						5.5702	1.3089		8.2997	1.4747
						5.5957	1.3143		8.3183	1.4813
						5.6181	1.3198		8.3397	1.488
						5.6377	1.3254		8.3721	1.4947
						5.6562	1.331		8.4033	1.5014
						5.6792	1.3366		8.4374	1.5081
						5.7039	1.3421		8.4705	1.5148
						5.7302	1.3477		8.5007	1.5215
						5.7515	1.3532		8.5236	1.5281
						5.7677	1.3586		8.5476	1.5348
						5.7884	1.3642		8.5766	1.5414
						5.8132	1.3698		8.6086	1.5481
						5.8417	1.3755		8.6385	1.5549
						5.867	1.3812		8.6653	1.5617
						5.8853	1.3869		8.6903	1.5684
						5.9022	1.3927		8.7208	1.5749
						5.9265	1.3986		8.7407	1.5813
						5.9542	1.4045		8.7635	1.5876
						5.9816	1.4104		8.7885	1.5941
						6.0036	1.4163		8.8168	1.6008
						6.0221	1.4222		8.8474	1.6076
						6.0435	1.4279		8.8813	1.6144
						6.0675	1.4336		8.9141	1.6212
						6.0913	1.4392		8.9421	1.6278
						6.1133	1.4447		8.9644	1.6344
						6.127	1.4502		8.9867	1.641
						6.1418	1.4556		9.0095	1.6473
						6.1669	1.4611		9.0313	1.6533
						6.1902	1.4668		9.0561	1.6595
						6.2148	1.4724		9.0877	1.6659
						6.2311	1.478		9.1144	1.6723
						6.2475	1.4835		9.1381	1.6787
						6.2664	1.4891		9.1577	1.6849
						6.2878	1.4947		9.1794	1.6912
						6.3159	1.5003		9.2038	1.6978
						6.3414	1.5058		9.2369	1.7044
						6.3556	1.5113		9.269	1.7111
						6.3717	1.5168		9.2957	1.7178
						6.3947	1.5224		9.3219	1.7246
						6.416	1.5281		9.3446	1.7312
						6.4353	1.5336		9.3633	1.7379
						6.4559	1.5391		9.387	1.7444
						6.4687	1.5446		9.4148	1.7509
						6.489	1.5502		9.4437	1.7574
						6.5127	1.5558		9.4703	1.7639
						6.5376	1.5615		9.497	1.7706
						6.5613	1.5671		9.5232	1.7774
						6.5759	1.5728		9.5446	1.7841
						6.5924	1.5783		9.5648	1.7908
						6.6134	1.5836		9.5914	1.7975
						6.6312	1.5888		9.6206	1.8041
						6.6495	1.5938		9.6413	1.8107
						6.6657	1.5989		9.6658	1.8173
						6.6794	1.6039		9.6932	1.8241
						6.6947	1.6089		9.7228	1.8309
						6.7146	1.6139		9.7445	1.8377
						6.7319	1.6191		9.7608	1.8444
						6.7559	1.6244		9.7814	1.8513
						6.7729	1.6299		9.8057	1.8581
						6.7927	1.6356		9.8312	1.8648
						6.8159	1.6415		9.8631	1.8715
						6.842	1.6473		9.8882	1.8781
						6.863	1.6528		9.916	1.8847
						6.8828	1.6583		9.9326	1.8913
						6.897	1.6637		9.9499	1.898
						6.9153	1.6693		9.9745	1.9049
						6.9384	1.6751		10.0058	1.9119
						6.9625	1.6809		10.0356	1.9189
						6.982	1.6866		10.059	1.926
						6.998	1.6921		10.0835	1.933
						7.0164	1.6976		10.107	1.9401
						7.0369	1.703		10.1246	1.9471
						7.0563	1.7083		10.1486	1.9541
						7.0776	1.7137		10.1737	1.9611
						7.0918	1.7191		10.1975	1.968
						7.1031	1.7246		10.2221	1.9748
						7.1228	1.7303		10.2449	1.9815
						7.1496	1.736		10.2681	1.988
						7.171	1.7418		10.2897	1.9944
						7.1892	1.7475		10.3034	2.001
						7.2018	1.7532		10.3218	2.0076
						7.2175	1.7589		10.3429	2.0144
						7.2389	1.7644		10.3704	2.0212
						7.2615	1.7699		10.3915	2.0279
						7.2821	1.7754		10.4142	2.0346
						7.2965	1.7809		10.4352	2.0412
						7.3088	1.7864		10.4577	2.0479
						7.3283	1.792		10.4712	2.0547
						7.351	1.7976		10.4904	2.0615
						7.3716	1.8033		10.514	2.0682
						7.3937	1.809		10.5363	2.0748
						7.4052	1.8145		10.5571	2.0813
						7.4186	1.82		10.5815	2.0879
						7.4347	1.8255		10.6042	2.0944
						7.4575	1.831		10.6224	2.101
						7.4782	1.8366		10.6329	2.1074
						7.4918	1.8421		10.6479	2.1139
						7.5069	1.8478		10.6719	2.1206
						7.5264	1.8534		10.6952	2.1271
						7.5448	1.8591		10.7148	2.1335
						7.5659	1.8648		10.7342	2.1399
						7.5851	1.8707		10.7522	2.1463
						7.5978	1.8764		10.7662	2.1527
						7.6099	1.8821		10.7792	2.1591
						7.63	1.8877		10.7964	2.1657
						7.6501	1.8934		10.8191	2.1724
						7.6724	1.8992		10.8433	2.1792
						7.6861	1.9049		10.8691	2.186
						7.7021	1.9108		10.8931	2.1929
						7.72	1.9166		10.912	2.1998
						7.7408	1.9224		10.9282	2.2067
						7.7587	1.9282		10.9446	2.2135
						7.7779	1.9339		10.9665	2.2203
						7.7891	1.9395		10.9863	2.227
						7.8053	1.9451		11.0044	2.2335
						7.8233	1.9507		11.0212	2.2401
						7.8431	1.9562		11.0401	2.2466
						7.8592	1.9618		11.0621	2.2532
						7.8746	1.9674		11.0792	2.2598
						7.8875	1.973		11.0944	2.2664
						7.9016	1.9785		11.112	2.2731
						7.9183	1.9839		11.1271	2.2797
						7.9393	1.9894		11.1456	2.2864
						7.9545	1.995		11.168	2.2931
						7.9636	2.0006		11.1906	2.2999
						7.9781	2.0062		11.2127	2.3065
						7.9965	2.0118		11.2255	2.3132
						8.0164	2.0173		11.2383	2.3199
						8.0342	2.0228		11.2541	2.3266
						8.048	2.0283		11.2729	2.3333
						8.0586	2.034		11.2919	2.3399
						8.074	2.0396		11.311	2.3464
						8.0898	2.0452		11.3278	2.3529
						8.1063	2.0507		11.3484	2.3595
						8.1281	2.0563		11.3583	2.3661
						8.1405	2.0618		11.3679	2.3727
						8.1527	2.0675		11.3859	2.3792
						8.1664	2.073		11.4058	2.3856
						8.1819	2.0785		11.4256	2.3921
						8.1998	2.0839		11.4457	2.3987
						8.2148	2.0893		11.4594	2.4051
						8.2245	2.0948		11.4765	2.4115
						8.2396	2.1004		11.4855	2.418
						8.2564	2.106		11.5007	2.4246
						8.2738	2.1116		11.5183	2.4313
						8.291	2.1172		11.5404	2.438
						8.3014	2.1228		11.5586	2.4447
						8.3131	2.1283		11.5794	2.4514
						8.3285	2.1338		11.5946	2.4582
						8.3468	2.139		11.6123	2.4649
						8.3591	2.1439		11.6187	2.4716
						8.3713	2.1488		11.634	2.4783
						8.3759	2.1537		11.6519	2.485
						8.3862	2.1587		11.6702	2.4917
						8.3993	2.1639		11.6903	2.4984
						8.4167	2.169		11.7087	2.5051
						8.4376	2.1742		11.7274	2.5118
						8.4547	2.1797		11.7456	2.5185
						8.4669	2.1854		11.7568	2.5254
						8.4838	2.1913		11.7765	2.5324
						8.5026	2.1972		11.7988	2.5394
						8.5235	2.2029		11.8167	2.5464
						8.5392	2.2086		11.8358	2.5533
						8.5503	2.2141		11.8554	2.5604
						8.5632	2.2195		11.8714	2.5675
						8.5753	2.2248		11.8861	2.5745
						8.5885	2.2301		11.899	2.5814
						8.6032	2.2355		11.9149	2.5883
						8.6179	2.241		11.9282	2.595
						8.6306	2.2466		11.9467	2.6016
						8.6456	2.2523		11.9611	2.6081
						8.663	2.2581		11.9726	2.6146
						8.6817	2.2637		11.9903	2.6211
						8.6988	2.2693		12.0023	2.6276
						8.7098	2.2749		12.0085	2.6342
						8.7219	2.2804		12.0223	2.6409
						8.7382	2.2859		12.0409	2.6477
						8.7564	2.2915		12.0583	2.6545
						8.7724	2.2971		12.0729	2.661
						8.7847	2.3027		12.0895	2.6673
						8.7932	2.3083		12.103	2.6733
						8.8068	2.3141		12.1041	2.6795
						8.8247	2.3198		12.1137	2.6859
						8.8436	2.3255		12.1328	2.6927
						8.8563	2.3311		12.154	2.6999
						8.8656	2.3366		12.171	2.7071
						8.8748	2.3421		12.1902	2.7142
						8.8894	2.3476		12.2088	2.7211
						8.9054	2.3531		12.2214	2.728
						8.9231	2.3587		12.2272	2.7346
						8.9392	2.3646		12.2359	2.741
						8.9537	2.3704		12.2482	2.7475
						8.9629	2.3763		12.2652	2.7542
						8.9786	2.3821		12.2819	2.7609
						8.9971	2.3879		12.2973	2.7676
						9.0148	2.3936		12.3103	2.7742
						9.0274	2.3994		12.3275	2.781
						9.0323	2.4052		12.3357	2.7877
						9.0431	2.411		12.3464	2.7944
						9.0619	2.4167		12.3587	2.8011
						9.0786	2.4224		12.3734	2.8077
						9.0938	2.428		12.3905	2.8144
						9.1029	2.4335		12.4108	2.821
						9.1102	2.439		12.422	2.8276
						9.1215	2.4445		12.436	2.8341
						9.1377	2.4501		12.4424	2.8407
						9.152	2.4555		12.4519	2.8471
						9.1663	2.4611		12.4626	2.8536
						9.1708	2.4668		12.4751	2.8601
						9.1808	2.4725		12.4888	2.8666
						9.1921	2.4782		12.5034	2.8731
						9.2083	2.4838		12.5171	2.8796
						9.2264	2.4893		12.5296	2.886
						9.2329	2.4948		12.5312	2.8925
						9.2347	2.4999		12.5414	2.899
						9.2435	2.5048		12.5542	2.9055
						9.2534	2.5098		12.5687	2.912
						9.268	2.5151		12.582	2.9185
						9.2811	2.5206		12.5985	2.9251
						9.291	2.5263		12.6104	2.9317
						9.3018	2.5322		12.6219	2.9384
						9.3163	2.5381		12.6292	2.9451
						9.3341	2.544		12.6403	2.9518
						9.3507	2.5499		12.6558	2.9585
						9.3611	2.5557		12.6696	2.9652
						9.3679	2.5613		12.6829	2.9719
						9.3793	2.5669		12.7008	2.9786
						9.3905	2.5724		12.7149	2.9853
						9.4045	2.5779		12.7266	2.9919
						9.4159	2.5836		12.7324	2.9985
						9.4232	2.5892		12.7421	3.005
						9.4351	2.595		12.7541	3.0115
						9.4478	2.6006		12.7664	3.018
						9.4579	2.6061		12.7768	3.0245
						9.4714	2.6115		12.791	3.0312
						9.4801	2.6169		12.8095	3.038
						9.4833	2.6221		12.8212	3.0448
						9.4914	2.6273		12.8249	3.0516
						9.503	2.6326		12.8348	3.0582
						9.5143	2.6379		12.8458	3.0649
						9.5286	2.6434		12.8565	3.0715
						9.5377	2.649		12.8698	3.078
						9.5448	2.6546		12.8846	3.0847
						9.5537	2.6603		12.9024	3.0915
						9.5666	2.666		12.9134	3.0983
						9.5835	2.6716		12.9176	3.1051
						9.596	2.6773		12.9273	3.1118
						9.6019	2.683		12.9416	3.1185
						9.6092	2.6887		12.9545	3.1252
						9.6223	2.6944		12.9701	3.1319
						9.6361	2.7		12.986	3.1387
						9.6484	2.7055		12.9991	3.1454
						9.6575	2.711		13.0076	3.1521
						9.66	2.7162		13.0086	3.1588
						9.6672	2.7214		13.0137	3.1651
						9.6778	2.7265		13.0208	3.171
						9.6915	2.7317		13.0314	3.1768
						9.7013	2.7368		13.0459	3.1829
						9.7061	2.7421		13.0593	3.1894
						9.7138	2.7473		13.0753	3.1965
						9.7264	2.7527		13.0903	3.2038
						9.7377	2.7581		13.1001	3.2112
						9.7511	2.7636		13.1101	3.2185
						9.7591	2.7693		13.124	3.2255
						9.7647	2.7751		13.1365	3.2324
						9.7775	2.7808		13.15	3.2392
						9.7926	2.7866		13.1608	3.2458
						9.8078	2.7922		13.174	3.2524
						9.817	2.7979		13.1863	3.2589
						9.8236	2.8035		13.1905	3.2655
						9.8342	2.809		13.1875	3.272
						9.8426	2.8145		13.1968	3.2786
						9.8565	2.82		13.2088	3.2851
						9.8658	2.8256		13.2217	3.2916
						9.8708	2.8311		13.2322	3.2981
						9.873	2.8367		13.2459	3.3046
						9.8812	2.8423		13.2561	3.3112
						9.8913	2.8479		13.2623	3.3178
						9.9047	2.8535		13.2655	3.3245
						9.917	2.859		13.2757	3.3311
						9.9241	2.8647		13.2886	3.3378
						9.9289	2.8704		13.3054	3.3445
						9.9388	2.8761		13.3192	3.3514
						9.9498	2.8818		13.3326	3.3583
						9.9654	2.8875		13.3411	3.3652
						9.9744	2.8932		13.3525	3.3718
						9.9785	2.8989		13.3537	3.3785
						9.9838	2.9047		13.3585	3.3851
						9.9957	2.9105		13.367	3.3916
						10.0075	2.9163		13.3822	3.3982
						10.0177	2.9221		13.3926	3.4047
						10.0212	2.9279		13.4019	3.4112
						10.0293	2.9338		13.4129	3.418
						10.0384	2.9395		13.4208	3.4248
						10.0476	2.9451		13.4276	3.4315
						10.0599	2.9507		13.4367	3.4382
						10.0639	2.9563		13.4433	3.445
						10.0662	2.9619		13.4567	3.4517
						10.0743	2.9675		13.47	3.4586
						10.0806	2.973		13.4844	3.4655
						10.088	2.9785		13.4962	3.4722
						10.0965	2.9839		13.5053	3.479
						10.0988	2.9892		13.5092	3.4857
						10.1013	2.9943		13.5157	3.4925
						10.1066	2.9995		13.5247	3.4993
						10.1165	3.0049		13.534	3.506
						10.1287	3.0105		13.5488	3.5129
						10.1335	3.0163		13.5594	3.5198
						10.1369	3.0222		13.5732	3.5267
						10.1449	3.0281		13.5845	3.5337
						10.1489	3.0337		13.5871	3.5407
						10.1583	3.0392		13.5914	3.5478
						10.1635	3.0447		13.6024	3.5547
						10.1635	3.0501		13.6136	3.5614
						9.6551	3.0557		13.6237	3.5681
						7.0912	3.0589		13.6325	3.5747
						6.0218	3.0601		13.643	3.5814
									13.6539	3.588
									13.6591	3.5947
									13.6613	3.6013
									13.665	3.608
									13.6746	3.6147
									13.6842	3.6213
									13.6947	3.628
									13.7041	3.6347
									13.7121	3.6413
									13.7126	3.6478
									13.7144	3.6543
									13.7212	3.6608
									13.7352	3.6675
									13.7525	3.6742
									13.7626	3.6809
									13.7716	3.6876
									13.7789	3.6943
									13.7814	3.701
									13.7829	3.7077
									13.7898	3.7143
									13.8028	3.7209
									13.8186	3.7276
									13.8262	3.7343
									13.8337	3.7409
									13.8407	3.7475
									13.8478	3.7541
									13.8513	3.7606
									13.8611	3.7671
									13.8687	3.7735
									13.8757	3.7798
									13.8775	3.7859
									13.8829	3.792
									13.8947	3.7985
									13.9011	3.8051
									13.9092	3.8117
									13.9161	3.8181
									13.923	3.8245
									13.9282	3.8311
									13.9366	3.8377
									13.95	3.8443
									13.9634	3.8508
									13.9659	3.8575
									13.9675	3.8643
									13.9732	3.8711
									13.9844	3.8778
									13.9991	3.8845
									14.0087	3.8912
									14.0168	3.8979
									14.0259	3.9046
									14.0311	3.9114
									14.0315	3.9181
									14.0404	3.9248
									14.0493	3.9313
									14.0557	3.9378
									14.063	3.9444
									14.073	3.9511
									14.0854	3.958
									14.0922	3.9648
									14.0934	3.9715
									14.0935	3.9781
									14.0933	3.9846
									14.1034	3.9912
									14.116	3.9978
									14.13	4.0044
									14.1424	4.0112
									14.1459	4.0181
									11.8376	4.0248
									9.1179	4.0277
									8.4444	4.0284

## Sheet: B-crosslinker (1.0 wt%)
Stress	Strain		Stress	Strain		Stress	Strain		Stress	Strain		Stress	Strain
(MPa)	(%)		(MPa)	(%)		(MPa)	(%)		(MPa)	(%)		(MPa)	(%)
-0.0198	0		0.3101	0.0003		0.2625	0		-0.0033	0		0.1074	0
-0.0257	0.0006		0.3149	0.0006		0.1995	0.0006		0.0069	0.0006		0.1707	0.0005
0.0016	0.0035		0.3582	0.0074		0.2009	0.0089		0.0482	0.0041		0.0821	0.0038
0.085	0.0139		0.4904	0.0317		0.3475	0.0342		0.1214	0.0147		-0.0278	0.0142
0.2319	0.0393		0.5247	0.0417		0.427	0.044		0.1393	0.0396		0.0459	0.0402
0.2522	0.0481		0.5307	0.0465		0.4721	0.0493		0.0002	0.049		0.1353	0.0507
0.2327	0.0533		0.5788	0.0577		0.5349	0.0615		-0.0373	0.0545		0.2023	0.0557
0.2587	0.0663		0.7576	0.0904		0.6786	0.0971		0.0614	0.0673		0.311	0.0669
0.462	0.1039		1.1714	0.175		1.0573	0.1848		0.2461	0.1061		0.5205	0.0992
0.895	0.1939		1.697	0.2992		1.6361	0.312		0.4956	0.1965		0.8916	0.181
1.4089	0.3201		2.1538	0.4189		2.2381	0.4396		0.7466	0.3198		1.4608	0.302
1.8593	0.4404		2.4919	0.5177		2.7375	0.5422		1.0444	0.4415		2.1023	0.4269
2.2103	0.5388		2.7687	0.6025		3.0808	0.6209		1.2951	0.5449		2.6431	0.5353
2.5006	0.6216		3.0154	0.6809		3.3339	0.6889		1.5254	0.6278		3.0734	0.6228
2.7577	0.6972		3.2259	0.7545		3.5997	0.7545		1.7354	0.6975		3.4575	0.6957
2.9926	0.7687		3.4205	0.8247		3.8897	0.8216		1.9117	0.7632		3.8385	0.7622
3.2015	0.8366		3.6205	0.8935		4.1734	0.8905		2.0747	0.8287		4.1955	0.8277
3.384	0.9035		3.8176	0.962		4.4529	0.9598		2.2656	0.8964		4.547	0.8946
3.5608	0.9717		3.987	1.0288		4.7026	1.028		2.4944	0.9655		4.9079	0.9635
3.7485	1.0392		4.1477	1.0935		4.9339	1.0955		2.7649	1.0347		5.2767	1.033
3.9361	1.1037		4.303	1.1559		5.1714	1.1608		3.058	1.103		5.6152	1.1013
4.1074	1.166		4.4619	1.2183		5.4015	1.2244		3.3357	1.1697		5.9485	1.1669
4.2752	1.2287		4.6156	1.2827		5.6313	1.2887		3.5842	1.2343		6.2929	1.2298
4.4391	1.2939		4.7683	1.3487		5.8565	1.3554		3.8347	1.2979		6.6426	1.2927
4.5981	1.3622		4.9334	1.4169		6.0785	1.4247		4.1105	1.3628		6.9616	1.3581
4.7744	1.4327		5.0962	1.4873		6.3031	1.4958		4.4122	1.43		7.3189	1.4265
4.9518	1.5047		5.2471	1.5586		6.523	1.5671		4.7221	1.4998		7.682	1.4973
5.1255	1.5782		5.3987	1.6293		6.7351	1.6363		5.0257	1.5713		8.0068	1.569
5.286	1.6513		5.5388	1.6958		6.9334	1.7029		5.3094	1.6426		8.3324	1.6399
5.4076	1.7182		5.6593	1.7582		7.1123	1.7674		5.5719	1.7111		8.7034	1.7083
5.5117	1.7782		5.7732	1.8201		7.27	1.8294		5.8167	1.7767		9.0101	1.7739
5.6253	1.8358		5.9004	1.8845		7.4268	1.8913		6.0572	1.8402		9.2609	1.8374
5.7434	1.8957		6.0365	1.9517		7.6049	1.9556		6.2921	1.9015		9.5092	1.8988
5.8686	1.9589		6.1722	2.0209		7.7928	2.023		6.5211	1.9637		9.7853	1.9608
5.9919	2.026		6.3074	2.0923		7.9744	2.0922		6.7487	2.0287		10.0538	2.0258
6.111	2.0975		6.4282	2.1653		8.1429	2.1617		6.9894	2.0972		10.359	2.0944
6.2356	2.1722		6.5403	2.2372		8.3091	2.2311		7.2341	2.1669		10.653	2.1643
6.357	2.2459		6.6419	2.3044		8.4603	2.2992		7.4775	2.2368		10.9113	2.2344
6.4623	2.3154		6.7222	2.3649		8.6104	2.3667		7.7088	2.3064		11.1322	2.3035
6.5452	2.3794		6.7916	2.4225		8.7589	2.4338		7.9238	2.3747		11.3715	2.3703
6.6072	2.4392		6.8724	2.4816		8.9047	2.5003		8.1263	2.4424		11.6059	2.4366
6.6635	2.4984		6.9813	2.5458		9.0416	2.567		8.321	2.5092		11.841	2.5029
6.7359	2.5611		7.0935	2.6154		9.1764	2.6347		8.5144	2.5753		12.0329	2.5691
6.8176	2.6284		7.1933	2.6873		9.3079	2.703		8.7157	2.6416		12.2592	2.6365
6.8905	2.7005		7.2891	2.7594		9.4344	2.7695		8.9196	2.7095		12.4635	2.7066
6.6253	2.7746		7.3914	2.8311		9.5593	2.8348		9.1082	2.7778		12.6297	2.7773
4.7405	2.8221		7.4735	2.9003		9.6753	2.9001		9.2742	2.844		12.7866	2.8447
4.0978	2.8366		7.5389	2.9666		9.7824	2.9656		9.4382	2.9091		12.9771	2.9097
			7.593	3.0292		9.8935	3.0322		9.6103	2.9744		13.1345	2.974
			7.6675	3.091		10.0069	3.0993		9.7812	3.0404		13.2778	3.0385
			7.7472	3.1557		10.1175	3.1648		9.9461	3.1078		13.4508	3.1045
			7.8303	3.2246		10.2246	3.2292		10.1078	3.1755		13.5728	3.1705
			7.9002	3.2963		10.3297	3.2949		10.2557	3.2416		13.6981	3.2349
			7.9806	3.3663		10.4314	3.3617		10.3982	3.3066		13.859	3.2985
			8.0513	3.4339		10.5296	3.4291		10.547	3.3725		14.0353	3.3643
			8.0967	3.5003		10.6288	3.4976		10.6947	3.4384		14.1623	3.4317
			8.1372	3.5659		10.7294	3.5669		10.8394	3.5046		14.2574	3.5003
			8.1945	3.6305		10.8332	3.6373		10.9771	3.5722		14.428	3.5709
			8.2464	3.6936		10.9366	3.7084		11.1137	3.6412		14.5916	3.6427
			8.2875	3.7558		11.0206	3.7765		11.2589	3.7124		14.7158	3.7144
			8.3248	3.8185		11.0866	3.8396		11.4079	3.7842		14.8812	3.7848
			8.3863	3.8846		11.1551	3.9008		11.5334	3.8521		14.9972	3.8509
			8.4553	3.9541		11.2375	3.963		11.6334	3.9146		15.0582	3.9121
			8.5136	4.0247		11.3138	4.0263		11.7277	3.9756		15.0822	3.9721
			8.5631	4.0952		11.3939	4.092		11.8297	4.038		15.1635	4.0338
			8.6017	4.1655		11.4798	4.1619		11.9331	4.1016		15.2691	4.0973
			8.6334	4.2354		11.5714	4.2341		12.0475	4.1682		15.3788	4.1635
			5.8269	4.3038		11.6476	4.3041		12.1728	4.2387		15.4821	4.2337
			0.9457	4.3668		11.7176	4.371		12.2925	4.3106		15.602	4.3055
						11.7758	4.4344		12.3902	4.3799		15.6773	4.375
						11.8308	4.4954		12.4754	4.4462		15.7535	4.4418
						11.8862	4.557		12.5503	4.5091		15.8524	4.5058
						11.9569	4.6233		12.6265	4.5702		15.9034	4.5684
						12.0406	4.6953		12.7101	4.6326		15.9262	4.6318
						12.1259	4.7696		12.806	4.6998		15.9955	4.6989
						12.2	4.8422		12.9045	4.772		16.0963	4.7698
						12.2606	4.9119		12.9983	4.8458		16.1752	4.8419
						12.3043	4.9779		13.086	4.9184		16.0967	4.9142
						12.3491	5.0409		13.1633	4.9886		16.056	4.9857
						12.3952	5.1014		13.2209	5.0549		16.0517	5.0532
						12.4411	5.1617		13.2699	5.1173		16.0447	5.1153
						12.4915	5.225		13.3161	5.1769		16.0497	5.1732
						12.5423	5.2918		13.3701	5.237		16.0931	5.2313
						12.597	5.3605		13.4318	5.3008		16.1473	5.2939
						12.6538	5.4296		13.5058	5.3684		16.1885	5.3614
						12.7046	5.4985		13.582	5.4376		16.231	5.4315
						12.7535	5.5673		13.6486	5.5068		16.3071	5.5023
						12.8034	5.6365		13.7081	5.5755		16.3508	5.5731
						12.8444	5.7042		13.7704	5.6446		16.4097	5.6436
						12.8691	5.7678		13.8347	5.7139		16.4695	5.713
						12.8964	5.8295		13.8895	5.7809		16.5014	5.7788
						12.9343	5.8935		13.929	5.844		16.4942	5.8407
						12.9751	5.9601		13.9693	5.9057		16.533	5.9022
						13.0139	6.0282		14.0207	5.9697		16.582	5.9668
						13.0424	6.0967		14.0743	6.0363		16.6232	6.034
						13.0667	6.1639		14.1257	6.1042		16.6354	6.1022
						13.0968	6.231		14.1762	6.1723		16.6725	6.1696
						13.126	6.2994		14.2218	6.2397		16.6915	6.2355
						13.147	6.3674		14.268	6.3072		16.7097	6.3015
						13.1536	6.4317		14.3139	6.3763		16.7268	6.37
						13.1571	6.4932		14.3552	6.4449		16.7717	6.4392
						13.1607	6.5556		14.3884	6.51		16.782	6.5052
						13.157	6.62		14.4167	6.5724		16.7817	6.5677
						13.1055	6.6874		14.4448	6.6353		11.7972	6.6298
						12.5866	6.7572		14.4737	6.7
						11.7995	6.829		14.5073	6.7677
						10.2119	6.8657		14.5457	6.8378
						8.4712	6.8954		14.5791	6.9091
						7.8239	6.9066		14.5989	6.9799
									14.6135	7.0492
									14.6208	7.1156
									14.6175	7.1778
									14.6113	7.2385
									14.6035	7.3
									13.3473	7.363
									11.6753	7.3892
									10.1126	7.4164
									8.6917	7.4516

[truncated: 3 more sheets: EG-crosslinker (1.0 wt%), M-crosslinker (1.0 wt%), Fitted lines]
