# Supplementary material for: Self-growing photonic composites with programmable colors and mechanical properties
Source: Nat Commun. 2022 Dec 19;13:7823. doi: 10.1038/s41467-022-35555-0 (PMC9763393; doi:10.1038/s41467-022-35555-0)
Supplement: Supplementary file 4 — Source Data [file 41467_2022_35555_MOESM4_ESM.zip › Source of Data/Figure 3f.xlsx]

## Sheet: Sheet1
as-prepared EG48.1				Grown sample EG40-EG10.6
Stress	Strain			Stress	Strain
(MPa)	(%)			(MPa)	(%)
-0.0007	0			0.00061	0
0.0103	0.0005			0.00131	0.0007
0.0476	0.0038			0.00534	0.0041
0.1029	0.0121			0.00988	0.0146
0.1673	0.0271			0.03121	0.0406
0.1701	0.0522			0.07215	0.0507
0.1845	0.0745			0.08123	0.0554
0.2084	0.0776			0.09232	0.0666
0.22685	0.0817			0.13438	0.0985
0.2495	0.0959			0.24545	0.1804
0.4743	0.1352			0.35436	0.3027
0.808	0.2251			0.57681	0.4288
1.1054	0.3526			0.68953	0.5382
1.4245	0.4846			1.00843	0.6261
1.8054	0.5993			1.19301	0.698
2.1959	0.6917			1.309	0.7632
2.5376	0.765			1.4014	0.828
2.8307	0.8281			1.52688	0.8948
3.0964	0.8905			1.63818	0.9635
3.3724	0.9553			1.74138	1.0328
3.6934	1.0222			1.86463	1.1006
4.0415	1.0907			1.9302	1.1668
4.3733	1.1596			2.039	1.231
4.6828	1.2287			2.10074	1.2946
4.9824	1.2988			2.2195	1.36
5.296	1.3691			2.53936	1.4281
5.6095	1.4368			2.76029	1.4983
5.9156	1.5022			2.8716	1.5695
6.1859	1.5671			2.9957	1.6402
6.4203	1.6314			3.1485	1.7087
6.644	1.697			3.219	1.7743
6.8953	1.7634			3.3882	1.8372
7.1371	1.8296			3.4718	1.8985
7.3714	1.8971			3.5824	1.9611
7.5975	1.9674			3.6589	2.027
7.8105	2.038			3.7522	2.0962
8.0077	2.1037			3.96915	2.166
8.1931	2.1644			4.11552	2.2352
8.3692	2.2249			4.2377	2.3031
8.5527	2.2877			4.3206	2.37
8.7385	2.3537			4.4765	2.4371
8.9308	2.4236			4.5267	2.5042
9.1249	2.4965			4.6755	2.5705
9.3149	2.5706			4.7802	2.6374
9.5074	2.6447			4.875	2.7064
9.6699	2.7143			4.9666	2.7768
9.7878	2.7765			5.0437	2.8451
9.897	2.8347			5.2008	2.9107
10.021	2.8931			5.3579	2.9743
10.1526	2.9533			5.5108	3.0378
10.29	3.0184			5.6537	3.1038
10.4352	3.0897			5.8219	3.1711
10.5893	3.1642			5.9822	3.237
10.7308	3.2369			6.1343	3.3019
10.8475	3.3057			6.273	3.3679
10.9477	3.3704			6.4257	3.4342
11.0427	3.4317			6.5696	3.501
11.1432	3.4925			6.7171	3.5702
11.2457	3.5557			6.8672	3.641
11.3594	3.6229			7.0278	3.7128
11.4835	3.6946			7.1687	3.7838
11.6025	3.7685			7.2857	3.8507
11.7039	3.84			7.3857	3.9123
11.7883	3.9081			7.4907	3.9725
11.8604	3.9731			7.5994	4.0346
11.9384	4.0354			7.7298	4.0985
12.0159	4.0958			7.8642	4.1651
12.0973	4.1576			8.0065	4.2351
12.1803	4.2225			8.1372	4.3068
12.2644	4.2896			8.2733	4.3766
12.3539	4.3576			8.39	4.4437
12.4419	4.4263			8.4855	4.5075
12.5226	4.496			8.5687	4.5697
12.5989	4.5657			8.675	4.6323
12.6837	4.6351			8.7931	4.698
12.7559	4.7039			8.911	4.7684
12.8134	4.7704			9.0371	4.8415
12.8712	4.8347			9.1727	4.915
12.9397	4.8973			9.2738	4.9868
12.9994	4.9598			9.3444	5.0538
13.059	5.0232			9.4071	5.1154
13.1087	5.0883			9.4692	5.1733
13.179	5.1555			9.5342	5.2319
13.2564	5.2262			9.6328	5.2951
13.3311	5.2988			9.7534	5.363
13.3876	5.369			9.8696	5.4334
13.4313	5.433			9.9602	5.5045
13.4679	5.4925			10.0617	5.5756
13.5127	5.5524			10.1539	5.6456
13.5647	5.6159			10.2288	5.7136
13.6294	5.6831			10.2993	5.7785
13.6998	5.7539			10.3764	5.8403
13.7677	5.8279			10.4458	5.9019
13.8271	5.9034			10.5278	5.9661
13.8793	5.9763			10.605	6.0326
13.9195	6.0426			10.6905	6.1009
13.9506	6.1023			10.7711	6.1699
13.9762	6.1599			10.8378	6.2376
11.056	6.2108			10.9072	6.3041
8.1209	6.236			10.985	6.372
				11.0652	6.4399
				11.1288	6.5053
				11.1995	6.5679
				11.2547	6.6307
				11.3132	6.6951
				11.3811	6.7616
				11.4655	6.8306
				11.5437	6.9023
				11.6114	6.976
				11.684	7.049
				11.7461	7.1177
				11.7813	7.1809
				11.8174	7.2411
				11.8628	7.3021
				11.9127	7.3643
				11.9509	7.428
				12.0229	7.4952
				12.0907	7.5668
				12.1572	7.6401
				12.201	7.7109
				12.2433	7.7763
				12.2618	7.8374
				12.2809	7.8972
				12.3116	7.9593
				12.3841	8.0266
				12.4476	8.0993
				12.5148	8.1748
				12.5637	8.2477
				12.5965	8.3164
				12.5992	8.3818
				12.6149	8.4437
				12.6379	8.504
				12.6678	8.5659
				12.699	8.6308
				12.7507	8.6977
				12.7952	8.7661
				12.8284	8.835
				12.8587	8.9048
				12.9117	8.9755
				12.9405	9.0459
				12.9604	9.1128
				12.9816	9.1768
				13.0166	9.2411
				13.0375	9.3057
				13.0588	9.3713
				13.093	9.4387
				13.1249	9.5065
				13.139	9.5737
				13.1742	9.6416
				13.2078	9.7101
				13.2291	9.7764
				13.2249	9.839
				13.248	9.9009
				13.2727	9.9643
				13.2972	10.0296
				13.3246	10.0979
				13.3779	10.1701
				13.4166	10.2447
				13.4533	10.3197
				13.4826	10.3908
				13.4884	10.4536
				12.4682	10.511
				11.3025	10.5679
				9.1345	10.5826
