# Supplementary material for: Self-growing photonic composites with programmable colors and mechanical properties
Source: Nat Commun. 2022 Dec 19;13:7823. doi: 10.1038/s41467-022-35555-0 (PMC9763393; doi:10.1038/s41467-022-35555-0)
Supplement: Supplementary file 4 — Source Data [file 41467_2022_35555_MOESM4_ESM.zip › Source of Data/Figure 4a.xlsx]

## Sheet: Sheet1
X	Y	Z
0	3	0
0.0977	3	-0.339
0.195	3	-0.145
0.293	3	-0.292
0.391	3	0.995
0.489	3	0.403
0.586	3	0.464
0.684	3	-0.092
0.782	3	0.202
0.879	3	0.614
0.977	3	-0.579
1.075	3	0.196
1.173	3	-0.723
1.27	3	0.24
1.368	3	-0.492
1.466	3	0.136
1.563	3	0.03256
1.661	3	0.157
1.759	3	0.424
1.857	3	0.317
1.954	3	0.45
2.052	3	0.144
2.15	3	-0.177
2.247	3	-0.428
2.345	3	0.827
2.443	3	0.076
2.541	3	0.258
2.638	3	-0.13
2.736	3	0.753
2.834	3	0.319
2.931	3	0.563
3.029	3	0.137
3.127	3	0.495
3.225	3	0.665
3.322	3	0.176
3.42	3	0.707
3.518	3	0.566
3.615	3	0.176
3.713	3	0.752
3.811	3	0.443
3.908	3	0.624
4.006	3	0.857
4.104	3	-0.85
4.202	3	0.178
4.299	3	-0.318
4.397	3	0.558
4.495	3	0.618
4.592	3	0.125
4.69	3	0.315
4.788	3	0.994
4.886	3	0.689
4.983	3	0.292
5.081	3	0.784
5.179	3	0.767
5.276	3	0.414
5.374	3	0.14
5.472	3	0.67
5.57	3	0.059
5.667	3	0.72
5.765	3	0.562
5.863	3	0.105
5.96	3	0.678
6.058	3	0.483
6.156	3	0.674
6.254	3	0.178
6.351	3	0.746
6.449	3	0.22
6.547	3	0.515
6.644	3	0.705
6.742	3	0.436
6.84	3	0.686
6.938	3	0.993
7.035	3	0.837
7.133	3	0.684
7.231	3	0.643
7.328	3	0.406
7.426	3	0.112
7.524	3	0.747
7.622	3	0.609
7.719	3	0.448
7.817	3	0.554
7.915	3	0.692
8.012	3	0.293
8.11	3	0.381
8.208	3	0.288
8.306	3	0.246
8.403	3	0.12
8.501	3	0.498
8.599	3	0.107
8.696	3	0.06866
8.794	3	-0.139
8.892	3	0.593
8.99	3	0.546
9.087	3	0.715
9.185	3	0.24
9.283	3	0.262
9.38	3	0.108
9.478	3	0.113
9.576	3	0.937
9.674	3	0.751
9.771	3	0.808
9.869	3	0.124
9.967	3	0.687
10.064	3	0.108
10.162	3	0.104
10.26	3	0.855
10.357	3	0.806
10.455	3	0.875
10.553	3	0.108
10.651	3	0.09475
10.748	3	0.115
10.846	3	0.122
10.944	3	0.126
11.041	3	0.124
11.139	3	0.07133
11.237	3	0.07762
11.335	3	0.101
11.432	3	0.09668
11.53	3	0.116
11.628	3	0.135
11.725	3	0.05702
11.823	3	0.0907
11.921	3	0.82
12.019	3	0.121
12.116	3	0.118
12.214	3	0.123
12.312	3	0.108
12.409	3	0.113
12.507	3	0.09391
12.605	3	0.965
12.703	3	0.132
12.8	3	0.135
12.898	3	0.13
12.996	3	0.15
13.093	3	0.12
13.191	3	0.914
13.289	3	0.139
13.387	3	0.126
13.484	3	0.103
13.582	3	0.136
13.68	3	0.131
13.777	3	0.152
13.875	3	0.135
13.973	3	0.168
14.071	3	0.157
14.168	3	0.116
14.266	3	0.125
14.364	3	0.154
14.461	3	0.104
14.559	3	0.164
14.657	3	0.894
14.755	3	0.995
14.852	3	0.181
14.95	3	0.121
15.048	3	0.124
15.145	3	0.173
15.243	3	0.141
15.341	3	0.155
15.439	3	0.123
15.536	3	0.143
15.634	3	0.153
15.732	3	0.144
15.829	3	0.168
15.927	3	0.176
16.025	3	0.132
16.123	3	0.129
16.22	3	0.188
16.318	3	0.155
16.416	3	0.199
16.513	3	0.964
16.611	3	0.103
16.709	3	0.15
16.806	3	0.103
16.904	3	0.92
17.002	3	0.101
17.1	3	0.116
17.197	3	0.177
17.295	3	0.143
17.393	3	0.137
17.49	3	0.105
17.588	3	0.163
17.686	3	0.157
17.784	3	0.136
17.881	3	0.129
17.979	3	0.143
18.077	3	0.129
18.174	3	0.223
18.272	3	0.179
18.37	3	0.161
18.468	3	0.182
18.565	3	0.179
18.663	3	0.17
18.761	3	0.208
18.858	3	0.121
18.956	3	0.155
19.054	3	0.172
19.152	3	0.131
19.249	3	0.191
19.347	3	1.166
19.445	3	2.177
19.542	3	3.919
19.64	3	6.681
19.738	3	8.497
19.836	3	9.863
19.933	3	10.615
20.031	3	10.302
20.129	3	10.564
20.226	3	10.187
20.324	3	10.512
20.422	3	10.803
20.52	3	10.81
20.617	3	10.153
20.715	3	10.133
20.813	3	10.822
20.91	3	10.643
21.008	3	10.459
21.106	3	10.726
21.204	3	10.118
21.301	3	10.963
21.399	3	10.488
21.497	3	10.635
21.594	3	10.762
21.692	3	10.899
21.79	3	10.377
21.888	3	10.245
21.985	3	10.235
22.083	3	10.212
22.181	3	10.545
22.278	3	10.243
22.376	3	10.353
22.474	3	10.807
22.572	3	10.206
22.669	3	10.979
22.767	3	10.907
22.865	3	10.21
22.962	3	10.205
23.06	3	10.788
23.158	3	10.883
23.255	3	10.901
23.353	3	10.806
23.451	3	10.791
23.549	3	10.821
23.646	3	10.786
23.744	3	10.942
23.842	3	10.947
23.939	3	10.208
24.037	3	10.949
24.135	3	10.662
24.233	3	10.204
24.33	3	10.215
24.428	3	10.947
24.526	3	10.835
24.623	3	10.2
24.721	3	10.226
24.819	3	10.712
24.917	3	10.994
25.014	3	10.208
25.112	3	10.977
25.21	3	10.756
25.307	3	10.229
25.405	3	10.252
25.503	3	10.237
25.601	3	10.209
25.698	3	10.848
25.796	3	10.554
25.894	3	10.221
25.991	3	10.437
26.089	3	10.798
26.187	3	10.847
26.285	3	10.212
26.382	3	10.208
26.48	3	10.22
26.578	3	10.203
26.675	3	10.209
26.773	3	10.972
26.871	3	10.21
26.969	3	10.206
27.066	3	10.236
27.164	3	10.919
27.262	3	10.205
27.359	3	10.621
27.457	3	10.904
27.555	3	10.209
27.653	3	10.601
27.75	3	10.302
27.848	3	10.883
27.946	3	10.947
28.043	3	10.758
28.141	3	10.867
28.239	3	10.965
28.337	3	10.233
28.434	3	10.884
28.532	3	10.822
28.63	3	10.788
28.727	3	10.217
28.825	3	10.838
28.923	3	10.778
29.021	3	10.585
29.118	3	10.216
29.216	3	10.243
29.314	3	10.213
29.411	3	10.54
29.509	3	10.85
29.607	3	10.22
29.704	3	10.23
29.802	3	10.223
29.9	3	10.256
29.998	3	10.201
30.095	3	10.218
30.193	3	10.212
30.291	3	10.97
30.388	3	10.207
30.486	3	10.55
30.584	3	10.824
30.682	3	10.897
30.779	3	10.236
30.877	3	10.215
30.975	3	10.615
31.072	3	10.744
31.17	3	10.433
31.268	3	10.764
31.366	3	10.208
31.463	3	10.226
31.561	3	10.219
31.659	3	10.694
31.756	3	10.708
31.854	3	10.753
31.952	3	10.24
32.05	3	10.962
32.147	3	10.545
32.245	3	10.625
32.343	3	10.255
32.44	3	10.223
32.538	3	10.929
32.636	3	10.53
32.734	3	10.697
32.831	3	10.703
32.929	3	10.644
33.027	3	10.734
33.124	3	10.935
33.222	3	10.208
33.32	3	10.233
33.418	3	10.544
33.515	3	10.516
33.613	3	10.748
33.711	3	10.859
33.808	3	10.664
33.906	3	10.646
34.004	3	10.883
34.102	3	10.201
34.199	3	10.747
34.297	3	10.797
34.395	3	10.21
34.492	3	10.21
34.59	3	10.674
34.688	3	10.746
34.786	3	10.979
34.883	3	10.217
34.981	3	10.471
35.079	3	10.204
35.176	3	10.7
35.274	3	10.202
35.372	3	10.456
35.47	3	10.683
35.567	3	10.68
35.665	3	10.767
35.763	3	10.654
35.86	3	10.911
35.958	3	10.36
36.056	3	10.413
36.153	3	10.736
36.251	3	10.225
36.349	3	10.624
36.447	3	10.938
36.544	3	10.862
36.642	3	10.806
36.74	3	10.429
36.837	3	10.22
36.935	3	10.75
37.033	3	10.871
37.131	3	10.773
37.228	3	10.211
37.326	3	10.857
37.424	3	10.514
37.521	3	11.229
37.619	3	10.178
37.717	3	10.539
37.815	3	10.121
37.912	3	10.635
38.01	3	10.833
38.108	3	10.833
38.205	3	11.2
38.303	3	11.121
38.401	3	10.158
38.499	3	11.207
38.596	3	11.521
38.694	3	10.163
38.792	3	10.895
38.889	3	10.82
38.987	3	10.707
39.085	3	10.19
39.183	3	10.928
39.28	3	10.663
39.378	3	10.636
39.476	3	10.651
39.573	3	11.211
39.671	3	11.206
39.769	3	10.948
39.867	3	11.24
39.964	3	11.209
40.062	3	11.225
40.16	3	9.027
40.257	3	7.069
40.355	3	6.004
40.453	3	3.687
40.551	3	2.138
40.648	3	1.644
40.746	3	0.496
40.844	3	0.256
40.941	3	0.147
41.039	3	0.162
41.137	3	0.199
41.235	3	0.175
41.332	3	0.169
41.43	3	0.22
41.528	3	0.199
41.625	3	0.167
41.723	3	0.181
41.821	3	0.166
41.919	3	0.175
42.016	3	0.167
42.114	3	0.204
42.212	3	0.151
42.309	3	0.215
42.407	3	0.226
42.505	3	0.16
42.602	3	0.196
42.7	3	0.196
42.798	3	0.993
42.896	3	0.123
42.993	3	0.154
43.091	3	0.12
43.189	3	0.119
43.286	3	0.167
43.384	3	0.13
43.482	3	0.153
43.58	3	0.147
43.677	3	0.141
43.775	3	0.203
43.873	3	0.213
43.97	3	0.165
44.068	3	0.956
44.166	3	0.157
44.264	3	0.155
44.361	3	0.112
44.459	3	0.168
44.557	3	0.159
44.654	3	0.198
44.752	3	0.159
44.85	3	0.125
44.948	3	0.132
45.045	3	0.976
45.143	3	0.155
45.241	3	0.138
45.338	3	0.966
45.436	3	0.153
45.534	3	0.2
45.632	3	0.178
45.729	3	0.159
45.827	3	0.102
45.925	3	0.136
46.022	3	0.152
46.12	3	0.128
46.218	3	0.15
46.316	3	0.102
46.413	3	0.147
46.511	3	0.162
46.609	3	0.106
46.706	3	0.178
46.804	3	0.167
46.902	3	0.155
47	3	0.132
47.097	3	0.126
47.195	3	0.137
47.293	3	0.149
47.39	3	0.174
47.488	3	0.142
47.586	3	0.132
47.684	3	0.132
47.781	3	0.168
47.879	3	0.144
47.977	3	0.164
48.074	3	0.131
48.172	3	0.112
48.27	3	0.145
48.368	3	0.101
48.465	3	0.105
48.563	3	0.175
48.661	3	0.162
48.758	3	0.1
48.856	3	0.115
48.954	3	0.143
49.051	3	0.103
49.149	3	0.944
49.247	3	0.138
49.345	3	0.117
49.442	3	0.987
49.54	3	0.865
49.638	3	0.184
49.735	3	0.975
49.833	3	0.6
49.931	3	0.117
50.029	3	0.133
50.126	3	0.409
50.224	3	0.101
50.322	3	0.1
50.419	3	0.143
50.517	3	0.12
50.615	3	0.719
50.713	3	0.576
50.81	3	0.109
50.908	3	0.681
51.006	3	0.144
51.103	3	0.102
51.201	3	0.488
51.299	3	0.109
51.397	3	0.117
51.494	3	0.113
51.592	3	0.109
51.69	3	0.124
51.787	3	0.129
51.885	3	0.115
51.983	3	0.138
52.081	3	0.387
52.178	3	0.108
52.276	3	0.102
52.374	3	0.675
52.471	3	0.966
52.569	3	0.101
52.667	3	0.131
52.765	3	0.788
52.862	3	0.912
52.96	3	0.102
53.058	3	0.612
53.155	3	0.227
53.253	3	0.12
53.351	3	0.8
53.449	3	0.127
53.546	3	0.822
53.644	3	0.835
53.742	3	0.833
53.839	3	0.462
53.937	3	0.534
54.035	3	0.909
54.133	3	0.795
54.23	3	0.33
54.328	3	0.661
54.426	3	0.124
54.523	3	0.83
54.621	3	0.145
54.719	3	0.313
54.817	3	0.461
54.914	3	0.122
55.012	3	0.619
55.11	3	0.362
55.207	3	0.102
55.305	3	0.898
55.403	3	0.551
55.501	3	0.682
55.598	3	0.627
55.696	3	0.408
55.794	3	0.397
55.891	3	0.708
55.989	3	0.769
56.087	3	0.697
56.184	3	0.475
56.282	3	0.201
56.38	3	0.606
56.478	3	0.67
56.575	3	0.398
56.673	3	0.331
56.771	3	0.234
56.868	3	0.502
56.966	3	0.344
57.064	3	0.53
57.162	3	0.101
57.259	3	0.204
57.357	3	0.468
57.455	3	0.284
57.552	3	0.818
57.65	3	0.11
57.748	3	-0.974
57.846	3	0.201
57.943	3	0.798
58.041	3	0.24
58.139	3	0.451
58.236	3	0.188
58.334	3	0.294
58.432	3	0.445
58.53	3	0.823
58.627	3	-0.145
58.725	3	0.191
58.823	3	0.749
58.92	3	0.339
59.018	3	0.104
59.116	3	-0.749
59.214	3	0.198
59.311	3	0.241
59.409	3	0.151
59.507	3	-0.152
59.604	3	-0.403
59.702	3	0.474
59.8	3	0.51
59.898	3	0.561
59.995	3	0.377
60.093	3	0.565
60.191	3	0.175
60.288	3	0.411
60.386	3	0.188
60.484	3	-0.258
60.582	3	0.539
60.679	3	-0.268
60.777	3	0.487
60.875	3	0.585
60.972	3	0.102
61.07	3	0.435
61.168	3	0.665
61.266	3	0.2
61.363	3	-0.234
61.461	3	0.955
61.559	3	0.401
61.656	3	-0.4
61.754	3	-0.12
61.852	3	0.612
61.949	3	0.43
62.047	3	-0.12
62.145	3	0.263
62.243	3	-0.486
62.34	3	-0.162
62.438	3	-0.392
