# Supplementary material for: Self-growing photonic composites with programmable colors and mechanical properties
Source: Nat Commun. 2022 Dec 19;13:7823. doi: 10.1038/s41467-022-35555-0 (PMC9763393; doi:10.1038/s41467-022-35555-0)
Supplement: Supplementary file 4 — Source Data [file 41467_2022_35555_MOESM4_ESM.zip › Source of Data/Figure 4d.xlsx]

## Sheet: Sheet1
Scratched sample				Healed sample				EG50.3 sample
Stress	Strain			Stress	Strain			Stress	Strain
(MPa)	(%)			(MPa)	(%)			(MPa)	(%)
0.0128	0			0.0265	0			0.2883	0
0.0117	0.0006			0.0289	0.0004			0.288	0.0003
0.0115	0.0041			0.0344	0.0034			0.2988	0.0032
0.0284	0.0132			0.0659	0.0127			0.3262	0.0129
0.096	0.0376			0.123	0.0301			0.3639	0.0283
0.1273	0.0487			0.1509	0.0341			0.3784	0.0318
0.1352	0.053			0.1643	0.0384			0.3932	0.0366
0.1539	0.0637			0.2013	0.05			0.4265	0.0498
0.2301	0.0933			0.3229	0.083			0.5346	0.0874
0.4073	0.1714			0.5789	0.1518			0.726	0.1592
0.6508	0.2884			0.8884	0.2361			0.9493	0.2415
0.8761	0.4041			1.1707	0.3132			1.1547	0.3155
1.0543	0.5057			1.4066	0.381			1.336	0.382
1.1977	0.5975			1.6267	0.444			1.4948	0.4449
1.3302	0.6815			1.8326	0.5027			1.6528	0.5039
1.4421	0.7583			2.0178	0.5561			1.7937	0.5577
1.5439	0.8301			2.1816	0.6061			1.9181	0.6075
1.6463	0.8985			2.3386	0.6543			2.0426	0.6552
1.7337	0.9626			2.4936	0.7005			2.1656	0.7014
1.8143	1.0248			2.6526	0.7465			2.2847	0.7477
1.9072	1.0895			2.819	0.794			2.4129	0.7961
1.9983	1.1573			2.9908	0.8437			2.5502	0.8466
2.0891	1.2261			3.158	0.8937			2.6825	0.8966
2.1752	1.2944			3.3225	0.9422			2.8151	0.9451
2.2502	1.3617			3.4802	0.9895			2.9437	0.9925
2.321	1.428			3.6338	1.0362			3.0647	1.0392
2.3937	1.4948			3.7894	1.0835			3.1883	1.0863
2.4607	1.5616			3.9528	1.1315			3.3216	1.1335
2.5249	1.6265			4.1134	1.1788			3.4489	1.1799
2.5863	1.6894			4.2682	1.2248			3.5729	1.2254
2.6421	1.7519			4.4224	1.2712			3.7035	1.2716
2.6922	1.8156			4.5772	1.3179			3.8448	1.3192
2.7418	1.8828			4.7338	1.3649			3.9807	1.3678
2.7888	1.9542			4.8972	1.4135			4.1213	1.4174
2.8329	2.0272			5.0628	1.4639			4.2704	1.4681
2.859	2.0995			5.234	1.5153			4.4197	1.5191
2.8655	2.1712			5.4059	1.5665			4.5611	1.5697
2.7966	2.2407			5.5695	1.6152			4.7035	1.6178
1.3919	2.3047			5.7138	1.6604			4.8303	1.6622
0.5449	2.341			5.8483	1.7033			4.9529	1.7047
				5.9832	1.7464			5.0756	1.7478
				6.1327	1.7913			5.2111	1.7927
				6.2867	1.8388			5.3496	1.8397
				6.4479	1.8885			5.5053	1.8893
				6.6095	1.9398			5.6651	1.9414
				6.776	1.9912			5.8258	1.9936
				6.9346	2.0413			5.9727	2.0434
				7.0795	2.0877			6.1161	2.0892
				7.2116	2.1307			6.2434	2.1321
				7.343	2.1737			6.3781	2.175
				7.4869	2.2194			6.5205	2.2206
				7.6442	2.2684			6.6896	2.27
				7.815	2.3198			6.8584	2.3225
				7.9866	2.3727			7.0396	2.3766
				8.1544	2.4257			7.212	2.4296
				8.3122	2.476			7.3758	2.4798
				8.4491	2.5228			7.5184	2.526
				8.5698	2.5662			7.6509	2.5681
				8.6853	2.6076			7.7734	2.6086
				8.811	2.6501			7.9134	2.6513
				8.9492	2.6956			8.0719	2.6974
				9.1031	2.744			8.2386	2.7457
				9.2596	2.7949			8.4087	2.7959
				9.424	2.847			8.5927	2.8468
				9.5802	2.8977			8.7639	2.897
				9.7209	2.9464			8.9345	2.9466
				9.8572	2.994			9.1028	2.9955
				9.9912	3.0398			9.269	3.0419
				10.1229	3.0841			9.4146	3.0861
				10.2578	3.1292			9.5806	3.1312
				10.4037	3.1763			9.7475	3.1785
				10.5506	3.2248			9.928	3.2269
				10.7	3.2737			10.1001	3.2755
				10.8447	3.3214			10.2755	3.3238
				10.986	3.3691			10.4421	3.3713
				11.1234	3.4171			10.615	3.4189
				11.2684	3.4656			10.7908	3.4674
				11.412	3.5131			10.9648	3.5149
				11.5467	3.5582			11.1289	3.5603
				11.6773	3.6024			11.2965	3.6051
				11.8105	3.6474			11.463	3.6498
				11.9485	3.6933			11.6326	3.6954
				12.0942	3.741			11.811	3.7429
				12.2495	3.7914			12.008	3.793
				12.4158	3.8436			12.2065	3.8448
				12.5798	3.8965			12.4138	3.898
				12.7386	3.9484			12.6164	3.9505
				12.8727	3.9959			12.7941	3.9983
				12.9919	4.0394			12.9451	4.0413
				13.0995	4.081			13.0959	4.0821
				13.2184	4.1233			13.2545	4.1246
				13.3487	4.1682			13.4302	4.17
				13.4941	4.2166			13.6234	4.2185
				13.6584	4.2687			13.8312	4.2705
				13.8232	4.3218			14.0394	4.3234
				13.9719	4.3729			14.2376	4.3747
				14.1108	4.4221			14.4213	4.4237
				14.2328	4.4681			14.5895	4.4691
				14.3413	4.5114			14.7512	4.5128
				14.4552	4.555			14.9222	4.5571
				14.5805	4.6005			15.101	4.603
				14.7128	4.6488			15.2905	4.6512
				14.8578	4.7006			15.4989	4.7024
				14.5292	4.7541			15.7106	4.7553
				13.2427	4.7701			15.9092	4.8072
				11.8481	4.7833			16.0938	4.8569
				10.3433	4.7966			16.2644	4.9032
				8.9083	4.8098			16.4108	4.9458
				8.6419	4.8124			16.5631	4.9875
								16.7306	5.0319
								16.9175	5.0794
								17.1055	5.1283
								17.3029	5.1778
								17.4915	5.2277
								17.679	5.2777
								17.8659	5.3277
								18.0473	5.3768
								18.2074	5.4234
								17.4672	5.4688
								15.9575	5.4803
								14.4739	5.4897
								12.8728	5.4992
								11.2799	5.509
								10.5234	5.5139
