# Supplementary material for: Self-growing photonic composites with programmable colors and mechanical properties
Source: Nat Commun. 2022 Dec 19;13:7823. doi: 10.1038/s41467-022-35555-0 (PMC9763393; doi:10.1038/s41467-022-35555-0)
Supplement: Supplementary file 4 — Source Data [file 41467_2022_35555_MOESM4_ESM.zip › Source of Data/Supplementary Figure 10.xlsx]

## Sheet: Sheet1
B			M
time（min）	swelling ratio（%）		time（min）	swelling ratio（%）
0	0		0	0
5	0.54289		5	0.21075
10	1.08578		10	0.73762
15	1.73724		15	1.36986
20	2.17155		20	1.89673
25	2.82302		25	2.8451
30	3.25733		30	3.58272
35	3.69164		35	4.00421
40	4.23453		40	4.21496
45	4.45168		45	4.42571
50	4.77742		50	5.47945
55	5.21173		55	5.6902
60	5.75461		60	6.00632
65	6.18893		65	6.32244
70	6.51466		70	6.42782
75	7.2747		75	6.53319
80	7.70901		80	6.74394
85	8.03474		85	6.84932
90	8.46906		90	6.84932
95	8.90337		95	6.95469
100	9.01194		100	6.95469
105	9.12052		105	6.95469
110	9.12052		110	6.95469
115	9.12052		115	6.95469
120	9.12052		120	6.95469
150	9.12052		150	7.06006
180	9.12052		180	7.06006
240	9.12052		240	7.06006
300	9.12052		300	7.06006
360	9.12052		360	7.06006
420	9.12052		420	7.06006
480	9.12052		480	7.06006
540	9.12052		540	7.06006
600	9.12052		600	7.06006
720	9.12052		720	7.06006
840	9.12052		840	7.06006
