# Supplementary material for: Self-growing photonic composites with programmable colors and mechanical properties
Source: Nat Commun. 2022 Dec 19;13:7823. doi: 10.1038/s41467-022-35555-0 (PMC9763393; doi:10.1038/s41467-022-35555-0)
Supplement: Supplementary file 4 — Source Data [file 41467_2022_35555_MOESM4_ESM.zip › Source of Data/Supplementary Figure 11.xlsx]

## Sheet: Sheet1
EG40			Swell EG40 sample
Stress	Strain		Stress	Strain
(MPa)	(%)		(MPa)	(%)
0.03	0		0.0443	0
0.0301	0.0003		0.0413	0.0001
0.0412	0.0039		0.0516	0.0057
0.09148	0.014		0.0766	0.0286
0.1554	0.032		0.0872	0.0389
0.3123	0.0621		0.0842	0.0429
0.4876	0.0987		0.0877	0.0525
0.5018	0.1076		0.11	0.0795
0.5298	0.1206		0.1814	0.1545
0.7865	0.1387		0.2734	0.28
0.9565	0.1702		0.352	0.4163
1.0761	0.253		0.4037	0.5287
1.4646	0.3714		0.4343	0.6107
1.8323	0.4851		0.4605	0.6762
2.1324	0.5803		0.4909	0.7395
2.3852	0.6645		0.5169	0.8065
2.6191	0.7455		0.5439	0.8765
2.8463	0.8276		0.5717	0.9472
3.0523	0.9043		0.6049	1.0158
3.2599	0.9745		0.6371	1.0832
3.4523	1.0445		0.6644	1.15
3.6253	1.1068		0.6868	1.2146
3.7845	1.1784		0.7112	1.2779
3.9493	1.2245		0.7451	1.3428
4.1262	1.3097		0.78	1.4105
4.3167	1.3435		0.8123	1.4815
4.5003	1.4387		0.8406	1.5543
4.6206	1.5587		0.8631	1.6256
4.8819	1.6011		0.8924	1.6942
5.0183	1.6461		0.9227	1.7599
5.1807	1.7098		0.9454	1.8225
5.3165	1.7801		0.9637	1.883
5.5523	1.8441		0.9855	1.9457
5.7623	1.9096		1.0165	2.0123
6.0107	1.9751		1.0496	2.0804
6.2338	2.0417		1.0773	2.1492
6.4315	2.1061		1.1035	2.2179
6.67903	2.1707		1.128	2.2856
6.9126	2.2382		1.1568	2.3533
7.1254	2.3079		1.1845	2.4221
7.4126	2.3781		1.2101	2.4905
7.6134	2.4459		1.234	2.5573
7.9765	2.5101		1.2617	2.6233
8.0623	2.5723		1.2897	2.688
8.3028	2.6331		1.3159	2.7527
8.5876	2.6964		1.3409	2.8182
8.7423	2.7642		1.363	2.8839
8.94364	2.8379		1.3864	2.9506
9.2423	2.9138		1.4179	3.0192
9.4897	2.9889		1.4476	3.0883
9.7763	3.0602		1.4695	3.1545
9.9265	3.1236		1.4885	3.2175
10.1654	3.1805		1.5079	3.2792
10.3398	3.2376		1.5339	3.341
10.5432	3.2969		1.5596	3.4057
10.7342	3.3611		1.5863	3.4749
11.0432	3.4302		1.6118	3.5472
11.2583	3.5029		1.6402	3.6204
11.4614	3.5579		1.6712	3.6933
11.6022	3.5981		1.6979	3.7642
11.7923	3.6519		1.7199	3.8293
11.8625	3.6768		1.7366	3.8889
11.9324	3.6951		1.7533	3.9474
12.0856	3.7433		1.7786	4.0095
12.2768	3.7934		1.8051	4.0766
12.4423	3.8445		1.8347	4.1476
12.7583	3.8979		1.857	4.22
12.8234	3.9501		1.8834	4.2909
12.9623	3.9982		1.9115	4.3591
13.1532	4.0418		1.933	4.4249
13.2783	4.082		1.951	4.4879
13.434	4.1244		1.9684	4.5498
13.5345	4.1708		1.9932	4.6134
13.7299	4.2181		2.0225	4.6803
13.9343	4.2709		2.0473	4.7505
14.0543	4.3232		2.0717	4.8211
14.2753	4.375		2.0926	4.8901
14.4453	4.4233		2.1175	4.9577
14.5567	4.469		2.1408	5.0239
14.7345	4.513		2.1627	5.0883
14.8734	4.5569		2.1802	5.1513
15.0324	4.6033		2.2012	5.2139
15.2786	4.6511		2.2242	5.2777
15.4043	4.7021		2.2474	5.3423
15.5821	4.7557		2.2699	5.409
15.7534	4.8068		2.2954	5.4773
15.9294	4.8572		2.3135	5.546
16.1023	4.903		2.3427	5.6153
16.2176	4.946		2.369	5.685
16.3834	4.9871		2.3913	5.7545
16.5363	5.0325		2.4115	5.822
16.6968	5.0791		2.4256	5.8869
16.8707	5.1285		2.4445	5.9494
17.0311	5.1779		2.4705	6.011
17.2176	5.2279		2.4881	6.0738
17.3925	5.2771		2.5105	6.1383
17.4582	5.3279		2.5298	6.2047
17.7642	5.368		2.557	6.2743
17.3251	5.4231		2.5848	6.3462
15.7323	5.4691		2.6088	6.4177
12.5235	5.4799		2.622	6.4848
11.5235	5.499		2.6354	6.547
10.6432	5.5039		2.657	6.6085
			2.6799	6.6727
			2.702	6.7406
			2.7272	6.8111
			2.7475	6.8829
			2.7761	6.9552
			2.799	7.026
			2.8183	7.0935
			2.8305	7.1561
			2.8422	7.2149
			2.8636	7.2737
			2.8854	7.336
			2.9067	7.4036
			2.9307	7.4747
			2.9534	7.5465
			2.9817	7.6188
			3.0014	7.6887
			3.0122	7.7551
			3.0228	7.8181
			3.0411	7.8803
			3.0652	7.9454
			3.0913	8.0141
			3.1127	8.0851
			3.128	8.1553
			3.1476	8.2223
			3.1702	8.2871
			3.186	8.3512
			3.1987	8.4158
			3.2124	8.4803
			3.229	8.5447
			3.2529	8.6087
			3.2709	8.674
			3.2887	8.7411
			3.3071	8.8094
			3.3338	8.8789
			3.3582	8.9496
			3.3796	9.0208
			3.3942	9.0907
			3.4076	9.1573
			3.4211	9.2195
			3.4433	9.2801
			3.4589	9.342
			3.4739	9.4066
			3.4859	9.4732
			3.5128	9.5428
			3.5364	9.6148
			3.2995	9.686
			1.2545	9.7549
