# Supplementary material for: Self-growing photonic composites with programmable colors and mechanical properties
Source: Nat Commun. 2022 Dec 19;13:7823. doi: 10.1038/s41467-022-35555-0 (PMC9763393; doi:10.1038/s41467-022-35555-0)
Supplement: Supplementary file 4 — Source Data [file 41467_2022_35555_MOESM4_ESM.zip › Source of Data/Supplementary Figure 12.xlsx]

## Sheet: Sheet1
EG40				Treated EG40
Stress	Strain			Stress	Strain
（MPa）	（%）			（MPa）	（%）
0.03	0			0.0213	0.0002
0.0301	0.0003			0.01503	0.0006
0.0412	0.0039			0.02872	0.0036
0.09148	0.014			0.06515	0.0153
0.1554	0.032			0.1085	0.0413
0.3123	0.0621			0.13216	0.0513
0.4876	0.0987			0.1352	0.0571
0.5018	0.1076			0.1639	0.0698
0.5298	0.1206			0.2777	0.1092
0.7865	0.1387			0.5083	0.1997
0.9565	0.1702			0.8168	0.3208
1.0761	0.253			1.1195	0.4371
1.4646	0.3714			1.3809	0.536
1.8323	0.4851			1.6124	0.6229
2.1324	0.5803			1.8279	0.7038
2.3852	0.6645			2.0233	0.7777
2.6191	0.7455			2.1962	0.8433
2.8463	0.8276			2.3433	0.9042
3.0523	0.9043			2.5812	0.966
3.2599	0.9745			2.8425	1.031
3.4523	1.0445			3.1407	1.0992
3.6253	1.1068			3.5123	1.1702
3.7845	1.1784			3.9286	1.2439
3.9493	1.2245			4.2836	1.3183
4.1262	1.3097			4.5226	1.3883
4.3167	1.3435			4.8262	1.4508
4.5003	1.4387			5.0956	1.5091
4.6206	1.5587			5.3449	1.5679
4.8819	1.6011			5.5327	1.6305
5.0183	1.6461			5.7163	1.6979
5.1807	1.7098			5.902	1.7689
5.3165	1.7801			6.0936	1.8404
5.5523	1.8441			6.3278	1.9106
5.7623	1.9096			6.5478	1.98
6.0107	1.9751			6.7767	2.0469
6.2338	2.0417			7.0213	2.1098
6.4315	2.1061			7.2711	2.1713
6.67903	2.1707			7.5043	2.2342
6.9126	2.2382			7.7392	2.3007
7.1254	2.3079			8.0008	2.3729
7.4126	2.3781			8.1979	2.4488
7.6134	2.4459			8.3663	2.5219
7.9765	2.5101			8.5419	2.5908
8.0623	2.5723			8.8088	2.6557
8.3028	2.6331			9.0166	2.7163
8.5876	2.6964			9.2045	2.7757
8.7423	2.7642			9.3446	2.8381
8.94364	2.8379			9.5038	2.9031
9.2423	2.9138			9.6185	2.9705
9.4897	2.9889			9.7849	3.0392
9.7763	3.0602			9.9469	3.1085
9.9265	3.1236			10.1288	3.1781
10.1654	3.1805			10.2477	3.2486
10.3398	3.2376			10.411	3.32
10.5432	3.2969			10.496	3.3884
10.7342	3.3611			10.6052	3.4535
11.0432	3.4302			10.7207	3.5185
11.2583	3.5029			10.9221	3.5838
11.4614	3.5579			11.1038	3.6492
11.6022	3.5981			11.2818	3.7152
11.7923	3.6519			11.4615	3.7819
11.8625	3.6768			11.6029	3.8501
11.9324	3.6951			11.7461	3.9204
12.0856	3.7433			11.8627	3.9905
12.2768	3.7934			11.9292	4.0553
12.4423	3.8445			11.9767	4.1144
12.7583	3.8979			12.0395	4.1729
12.8234	3.9501			12.1506	4.2343
12.9623	3.9982			12.234	4.2994
13.1532	4.0418			12.3708	4.3685
13.2783	4.082			12.4856	4.442
13.434	4.1244			12.5803	4.5176
13.5345	4.1708			12.7014	4.594
13.7299	4.2181			12.8474	4.6665
13.9343	4.2709			12.9466	4.7295
14.0543	4.3232			12.9774	4.7872
14.2753	4.375			13.0276	4.8438
14.4453	4.4233			13.1102	4.9023
14.5567	4.469			13.1811	4.9661
14.7345	4.513			13.2233	5.0367
14.8734	4.5569			13.2479	5.1114
15.0324	4.6033			13.3378	5.1868
15.2786	4.6511			13.4628	5.2583
15.4043	4.7021			13.5619	5.3241
15.5821	4.7557			13.5975	5.3853
15.7534	4.8068			13.6244	5.5068
15.9294	4.8572			13.6645	5.5755
16.1023	4.903			13.7325	5.6446
16.2176	4.946			13.7954	5.7139
16.3834	4.9871			13.8488	5.7809
16.5363	5.0325			13.8907	5.844
16.6968	5.0791			13.9322	5.9057
16.8707	5.1285			13.9815	5.9697
17.0311	5.1779			14.035	6.0363
17.2176	5.2279			14.0873	6.1042
17.3925	5.2771			14.1366	6.1723
17.4582	5.3279			14.1836	6.2397
17.7642	5.368			14.2295	6.3072
17.3251	5.4231			14.2751	6.3763
15.7323	5.4691			14.3158	6.4449
12.5235	5.4799			14.3495	6.51
11.5235	5.499			14.3782	6.5724
10.6432	5.5039			14.4058	6.6353
				14.4352	6.7
				14.4694	6.7677
				14.5068	6.8378
				14.5389	6.9091
				14.561	6.9799
				14.5748	7.0492
				14.5811	7.1156
				14.5792	7.1778
				14.6795	7.2385
				14.3865	7.3
				13.3349	7.363
				11.6787	7.3892
				10.1572	7.4164
				8.6042	7.4516
