# Supplementary material for: Self-growing photonic composites with programmable colors and mechanical properties
Source: Nat Commun. 2022 Dec 19;13:7823. doi: 10.1038/s41467-022-35555-0 (PMC9763393; doi:10.1038/s41467-022-35555-0)
Supplement: Supplementary file 4 — Source Data [file 41467_2022_35555_MOESM4_ESM.zip › Source of Data/Supplementary Figure 13.xlsx]

## Sheet: Sheet1
Intensity		Intensity		Intensity
20	（mW/cm2）	10	（mW/cm2）	5	（mW/cm2）
nm	%R	nm	%R	nm	%R
800	4.53322	800	2.86701	800	5.33008
799	4.43135	799	2.86773	799	5.32368
798	4.34068	798	2.8685	798	5.31938
797	4.26123	797	2.86933	797	5.31719
796	4.19298	796	2.87021	796	5.3171
795	4.13594	795	2.87115	795	5.31912
794	4.09011	794	2.87215	794	5.32324
793	4.05549	793	2.8732	793	5.32946
792	3.99424	792	2.89105	792	5.3817
791	3.98952	791	2.91207	791	5.37021
790	4.07966	790	2.93009	790	5.40403
789	4.06864	789	2.89319	789	5.47627
788	4.03715	788	2.87726	788	5.5496
787	4.01423	787	2.81949	787	5.49263
786	3.95205	786	2.86371	786	5.41952
785	3.93189	785	2.94489	785	5.46385
784	3.90739	784	3.02597	784	5.50151
783	3.85255	783	2.9961	783	5.47622
782	3.80009	782	2.9844	782	5.42709
781	3.78292	781	3.00558	781	5.3902
780	3.8443	780	3.02515	780	5.41558
779	3.82888	779	2.9931	779	5.36552
778	3.84075	778	2.98117	778	5.34946
777	3.81504	777	2.97283	777	5.31329
776	3.79047	776	2.96269	776	5.33232
775	3.70454	775	2.88709	775	5.32071
774	3.68214	774	2.87128	774	5.32027
773	3.58638	773	2.81293	773	5.23528
772	3.5164	772	2.87603	772	5.22912
771	3.47808	771	2.90581	771	5.21045
770	3.434	770	2.89437	770	5.19882
769	3.36501	769	2.84399	769	5.18482
768	3.32626	768	2.82498	768	5.14681
767	3.33452	767	2.85193	767	5.16708
766	3.28848	766	2.88045	766	5.23781
765	3.29911	765	2.8318	765	5.25429
764	3.28898	764	2.84236	764	5.30347
763	3.29459	763	2.85186	763	5.26759
762	3.27096	762	2.89548	762	5.28773
761	3.25104	761	2.93846	761	5.28095
760	3.269	760	2.96637	760	5.26093
759	3.27609	759	2.96831	759	5.2125
758	3.33722	758	2.9568	758	5.20901
757	3.41649	757	2.96187	757	5.17434
756	3.53013	756	2.95846	756	5.16438
755	3.59209	755	2.91775	755	5.13223
754	3.62919	754	2.86598	754	5.06611
753	3.65131	753	2.83647	753	5.06566
752	3.62797	752	2.79911	752	5.05863
751	3.72008	751	2.80163	751	5.07638
750	3.72337	750	2.81847	750	5.09297
749	3.7272	749	2.8503	749	5.08204
748	3.67952	748	2.90839	748	5.12493
747	3.62719	747	2.90368	747	5.08415
746	3.60351	746	2.84707	746	5.04351
745	3.57132	745	2.81897	745	4.99329
744	3.56147	744	2.83557	744	4.9959
743	3.58166	743	2.89505	743	5.004
742	3.48919	742	2.91289	742	4.97817
741	3.55297	741	2.89785	741	4.94285
740	3.41667	740	2.895	740	4.91808
739	3.32559	739	2.92709	739	4.92708
738	3.25012	738	2.95487	738	4.92478
737	3.24691	737	2.98703	737	4.95248
736	3.32502	736	2.97364	736	4.96639
735	3.3766	735	3.00711	735	4.98987
734	3.38579	734	3.06781	734	5.02634
733	3.36278	733	3.04783	733	5.0124
732	3.33895	732	2.98389	732	5.01033
731	3.31518	731	2.94512	731	4.98292
730	3.31707	730	2.93089	730	4.98608
729	3.24822	729	2.91552	729	4.96246
728	3.18909	728	2.86587	728	4.90159
727	3.27854	727	2.80747	727	4.84628
726	3.18498	726	2.77627	726	4.82441
725	3.23988	725	2.75369	725	4.75939
724	3.32766	724	2.72947	724	4.76232
723	3.43544	723	2.69589	723	4.74472
722	3.61106	722	2.69199	722	4.77118
721	3.67039	721	2.71356	721	4.80112
720	3.61443	720	2.76218	720	4.84265
719	3.56656	719	2.77001	719	4.84168
718	3.56401	718	2.75298	718	4.86219
717	3.59123	717	2.76591	717	4.9059
716	3.58567	716	2.78663	716	4.92043
715	3.45991	715	2.83712	715	4.9111
714	3.43539	714	2.83763	714	4.88393
713	3.45949	713	2.82426	713	4.8364
712	3.49339	712	2.81209	712	4.80169
711	3.53386	711	2.779	711	4.75532
710	3.5945	710	2.77326	710	4.77337
709	3.58608	709	2.7771	709	4.73918
708	3.58432	708	2.76008	708	4.73574
707	3.53282	707	2.74426	707	4.7139
706	3.45375	706	2.75181	706	4.70685
705	3.43446	705	2.73023	705	4.67617
704	3.45344	704	2.71399	704	4.6863
703	3.46603	703	2.68477	703	4.70276
702	3.45359	702	2.68212	702	4.69487
701	3.39729	701	2.66922	701	4.68133
700	3.41411	700	2.61808	700	4.64065
699	3.45727	699	2.59359	699	4.60474
698	3.49107	698	2.5764	698	4.61243
697	3.52764	697	2.57613	697	4.6326
696	3.55233	696	2.58265	696	4.62446
695	3.53535	695	2.55531	695	4.57895
694	3.54301	694	2.53615	694	4.58149
693	3.5507	693	2.52462	693	4.5471
692	3.55571	692	2.52364	692	4.53312
691	3.5587	691	2.51993	691	4.5225
690	3.56563	690	2.53154	690	4.49947
689	3.57408	689	2.509	689	4.48415
688	3.58347	688	2.48609	688	4.45936
687	3.59228	687	2.46726	687	4.43605
686	3.59585	686	2.48546	686	4.43481
685	3.59561	685	2.5147	685	4.4383
684	3.59204	684	2.52993	684	4.4617
683	3.58575	683	2.52049	683	4.4562
682	3.57654	682	2.49585	682	4.42731
681	3.5673	681	2.47336	681	4.41509
680	3.55862	680	2.47541	680	4.42725
679	3.55127	679	2.46719	679	4.40127
678	3.54684	678	2.47983	678	4.41814
677	3.54972	677	2.47028	677	4.42068
676	3.56557	676	2.45658	676	4.3996
675	3.58082	675	2.43051	675	4.38249
674	3.59286	674	2.39454	674	4.35412
673	3.59865	673	2.37573	673	4.33783
672	3.59628	672	2.38097	672	4.32013
671	3.59013	671	2.3594	671	4.2717
670	3.57923	670	2.32095	670	4.2359
669	3.56402	669	2.26841	669	4.2018
668	3.54256	668	2.23984	668	4.18923
667	3.51963	667	2.20512	667	4.17715
666	3.49678	666	2.14975	666	4.16462
665	3.47815	665	2.11942	665	4.16566
664	3.46844	664	2.12492	664	4.19023
663	3.46822	663	2.13359	663	4.20344
662	3.47643	662	2.14456	662	4.19796
661	3.48527	661	2.15656	661	4.19433
660	3.4971	660	2.17578	660	4.19962
659	3.50692	659	2.19363	659	4.21515
658	3.51629	658	2.20162	658	4.20278
657	3.52515	657	2.18494	657	4.16642
656	3.53199	656	2.15594	656	4.13742
655	3.53551	655	2.12201	655	4.11436
654	3.53369	654	2.0893	654	4.10641
653	3.52982	653	2.0321	653	4.08749
652	3.52578	652	2.00102	652	4.05773
651	3.52284	651	1.99256	651	4.05595
650	3.52158	650	1.9864	650	4.06592
649	3.52144	649	1.98379	649	4.04644
648	3.52135	648	1.9546	648	4.0216
647	3.52002	647	1.95516	647	4.01552
646	3.51505	646	1.97034	646	4.00813
645	3.5021	645	2.00471	645	4.01446
644	3.48445	644	2.00086	644	3.9966
643	3.46158	643	2.02013	643	3.97728
642	3.43345	642	2.01134	642	3.96802
641	3.39966	641	2.01751	641	3.95673
640	3.36052	640	2.02018	640	3.94638
639	3.31691	639	2.04722	639	3.92711
638	3.26953	638	2.07976	638	3.89947
637	3.20424	637	2.08744	637	3.90342
636	3.13865	636	2.09867	636	3.91751
635	3.08091	635	2.1189	635	3.89103
634	3.03396	634	2.12387	634	3.87488
633	2.98888	633	2.16003	633	3.86817
632	2.94013	632	2.19052	632	3.85541
631	2.89719	631	2.23641	631	3.85501
630	2.87197	630	2.24738	630	3.85156
629	2.86018	629	2.28531	629	3.84272
628	2.84278	628	2.27655	628	3.8293
627	2.84252	627	2.2988	627	3.81122
626	2.84049	626	2.31144	626	3.80267
625	2.81395	625	2.35262	625	3.81094
624	2.77819	624	2.37197	624	3.8226
623	2.74016	623	2.3699	623	3.85052
622	2.68232	622	2.39267	622	3.87486
621	2.65813	621	2.41385	621	3.86964
620	2.64627	620	2.42407	620	3.87589
619	2.61592	619	2.44233	619	3.88378
618	2.57629	618	2.4492	618	3.87205
617	2.54132	617	2.46395	617	3.86402
616	2.54836	616	2.47496	616	3.8637
615	2.53301	615	2.50771	615	3.8565
614	2.51675	614	2.52144	614	3.82916
613	2.51879	613	2.54282	613	3.80569
612	2.50511	612	2.56617	612	3.80308
611	2.49153	611	2.59365	611	3.79983
610	2.479	610	2.61939	610	3.78842
609	2.46882	609	2.63308	609	3.79417
608	2.44759	608	2.66857	608	3.77763
607	2.47029	607	2.69993	607	3.75964
606	2.485	606	2.73185	606	3.74762
605	2.46831	605	2.74609	605	3.7391
604	2.46799	604	2.75688	604	3.73247
603	2.47012	603	2.77159	603	3.73661
602	2.48631	602	2.79972	602	3.75359
601	2.46235	601	2.82872	601	3.77669
600	2.45156	600	2.83253	600	3.78659
599	2.46144	599	2.82437	599	3.79496
598	2.47782	598	2.82856	598	3.80904
597	2.49006	597	2.83044	597	3.83075
596	2.48513	596	2.84433	596	3.8469
595	2.49352	595	2.85752	595	3.86988
594	2.50752	594	2.86345	594	3.86584
593	2.53353	593	2.87811	593	3.88477
592	2.54084	592	2.89955	592	3.90155
591	2.54197	591	2.90235	591	3.91396
590	2.56763	590	2.92038	590	3.92523
589	2.58515	589	2.9357	589	3.94169
588	2.6101	588	2.94739	588	3.95243
587	2.63968	587	2.95462	587	3.97841
586	2.66934	586	2.95641	586	3.97407
585	2.7111	585	2.95991	585	3.96443
584	2.74255	584	2.96919	584	3.96083
583	2.74717	583	2.98483	583	3.96416
582	2.7586	582	3.00155	582	3.96434
581	2.76668	581	3.01835	581	3.97192
580	2.77586	580	3.02713	580	3.98373
579	2.78189	579	3.05071	579	4.00187
578	2.77503	578	3.07755	578	4.02309
577	2.77463	577	3.09644	577	4.06029
576	2.77765	576	3.10684	576	4.09537
575	2.7816	575	3.12027	575	4.12648
574	2.80501	574	3.12832	574	4.15474
573	2.82474	573	3.14491	573	4.18682
572	2.83718	572	3.15702	572	4.19926
571	2.84613	571	3.17302	571	4.22725
570	2.85499	570	3.18255	570.917	4.25736
569	2.85827	569	3.19989	569.991	4.27684
568	2.86389	568	3.21915	568.833	4.30479
567	2.86972	567	3.23777	567.907	4.32638
566	2.88364	566	3.2583	566.981	4.34908
565	2.89294	565	3.28123	565.824	4.35951
564	2.90489	564	3.30332	564.898	4.38367
563	2.91605	563	3.32971	563.972	4.40667
562	2.90558	562	3.34605	562.815	4.41181
561	2.90448	561	3.3719	561	4.41888
560	2.91385	560	3.39694	560	4.43363
559	2.92033	559	3.42531	559	4.43883
558	2.93516	558	3.44653	558	4.44812
557	2.9428	557	3.47131	557	4.45695
556	2.96235	556	3.48707	556	4.4683
555	2.9906	555	3.51407	555	4.4752
554	3.02141	554	3.54663	554	4.4895
553	3.05639	553	3.5829	553	4.50421
552	3.08411	552	3.61402	552	4.52395
551	3.11998	551	3.64535	551	4.53638
550	3.1538	550	3.69244	550	4.55608
549	3.18229	549	3.73963	549	4.57208
548	3.19602	548	3.79265	548	4.58801
547	3.22247	547	3.85572	547	4.61582
546	3.24969	546	3.93342	546	4.64337
545	3.27378	545	4.01953	545	4.67259
544	3.31754	544	4.11018	544	4.70811
543	3.36166	543	4.21334	543	4.73497
542	3.42251	542	4.32737	542	4.77147
541	3.50808	541	4.4527	541	4.80909
540	3.58859	540	4.58179	540	4.8579
539	3.6888	539	4.71059	539	4.90826
538	3.81006	538	4.84337	538	4.96358
537	3.97119	537	4.99276	537	5.02089
536	4.15272	536	5.14961	536	5.0923
535	4.35518	535	5.30981	535	5.17114
534	4.58237	534	5.496	534	5.27215
533	4.86197	533	5.69907	533	5.39326
532	5.16878	532	5.91947	532	5.52927
531	5.52735	531	6.17816	531	5.68107
530	5.93436	530	6.44435	530	5.8673
529	6.40693	529	6.73301	529	6.07774
528	6.98014	528	7.05426	528	6.33375
527	7.62911	527	7.41009	527	6.63259
526	8.38812	526	7.79582	526	6.98229
525	9.21323	525	8.21411	525	7.36409
524	10.1149	524	8.69895	524	7.81332
523	11.1031	523	9.24146	523	8.32835
522	12.113	522	9.83062	522	8.90674
521	13.1908	521	10.4872	521	9.61286
520	14.2828	520	11.2165	520	10.4708
519	15.4183	519	12.0114	519	11.4297
518	16.6006	518	12.9066	518	12.5412
517	17.798	517	13.9367	517	13.777
516	19.0826	516	15.0828	516	15.1107
515	20.4151	515	16.4047	515	16.5646
514	21.8434	514	17.9218	514	18.14
513	23.5332	513	19.6152	513	19.7594
512	25.4269	512	21.5037	512	21.4757
511	27.7018	511	23.6021	511	23.2712
510	30.2843	510	25.8757	510	25.0953
509	33.1949	509	28.3866	509	27.098
508	37.7724	508	32.4191	508	30.0807
507	42.8793	507	37.385	507	33.8447
506	47.7483	506	42.0936	506	37.7178
505	52.0924	505	46.2774	505	41.3236
504	55.4483	504	49.4673	504	44.4099
503	57.3225	503	51.3801	503	46.5832
502	57.7347	502	51.8353	502	47.6902
501	56.4559	501	50.7581	501	47.6401
500	53.7501	500	48.1915	500	46.3692
499	49.8237	499	44.3377	499	43.8545
498	44.8467	498	39.5412	498	40.3489
497	39.5229	497	34.193	497	36.0959
496	34.1434	496	28.8666	496	31.4803
495	29.596	495	24.4126	495	27.2431
494	26.7901	494	21.7934	494	24.0717
493	24.2291	493	19.8193	493	21.4412
492	22.1435	492	18.0324	492	19.0956
491	20.6076	491	16.8225	491	17.2259
490	19.3914	490	15.8957	490	15.7703
489	18.3154	489	15.1761	489	14.5922
488	17.4301	488	14.5552	488	13.6648
487	16.5663	487	13.9424	487	12.8572
486	15.7958	486	13.3415	486	12.1366
485	15.0234	485	12.7786	485	11.4322
484	14.277	484	12.248	484	10.7872
483	13.6311	483	11.7472	483	10.1867
482	13.0282	482	11.297	482	9.61608
481	12.5491	481	10.9107	481	9.13086
480	12.1747	480	10.6007	480	8.74357
479	11.9235	479	10.36	479	8.44787
478	11.8316	478	10.2267	478	8.25312
477	11.8335	477	10.201	477	8.1967
476	11.8979	476	10.229	476	8.21008
475	11.9389	475	10.2669	475	8.24807
474	11.9498	474	10.2962	474	8.27785
473	11.9601	473	10.3043	473	8.31273
472	11.982	472	10.3103	472	8.40469
471	12.0335	471	10.3034	471	8.54452
470	12.1196	470	10.3128	470	8.7102
469	12.2614	469	10.338	469	8.8906
468	12.4585	468	10.3741	468	9.10424
467	12.6608	467	10.4258	467	9.35882
466	12.8945	466	10.4961	466	9.63997
465	13.1514	465	10.5829	465	9.98284
464	13.4303	464	10.7013	464	10.4012
463	13.7367	463	10.8465	463	10.882
462	14.0844	462	11.0163	462	11.4046
461	14.498	461	11.2068	461	11.9456
460	14.9727	460	11.4185	460	12.493
459	15.5123	459	11.6514	459	13.0402
458	16.0806	458	11.9028	458	13.5576
457	16.6685	457	12.1607	457	13.9965
456	17.2354	456	12.446	456	14.32
455	17.7674	455	12.7553	455	14.5339
454	18.2293	454	13.0929	454	14.6517
453	18.5853	453	13.4539	453	14.672
452	18.859	452	13.8849	452	14.6141
451	19.0358	451	14.3704	451	14.5384
450	19.1356	450	14.8953	450	14.4502
449	19.1793	449	15.4451	449	14.3482
448	19.1962	448	16.0059	448	14.2319
447	19.2184	447	16.5637	447	14.1062
446	19.2341	446	17.1082	446	13.9791
445	19.2461	445	17.6234	445	13.855
444	19.2397	444	18.0926	444	13.746
443	19.2147	443	18.51	443	13.6535
442	19.1668	442	18.8807	442	13.5742
441	19.1027	441	19.2192	441	13.5157
440	19.0352	440	19.5328	440	13.4835
439	18.972	439	19.8359	439	13.4824
438	18.918	438	20.166	438	13.5161
437	18.8747	437	20.49	437	13.589
436	18.838	436	20.806	436	13.7007
435	18.8064	435	21.1122	435	13.8526
434	18.775	434	21.403	434	14.0419
433	18.7388	433	21.6789	433	14.2655
432	18.6953	432	21.9397	432	14.5362
431	18.642	431	22.1843	431	14.843
430	18.5752	430	22.411	430	15.1775
429	18.5027	429	22.6231	429	15.5195
428	18.4228	428	22.8206	428	15.8538
427	18.336	427	23.0028	427	16.1751
426	18.2575	426	23.1666	426	16.4734
425	18.2138	425	23.3096	425	16.7416
424	18.2068	424	23.4292	424	16.9754
423	18.2282	423	23.5231	423	17.172
422	18.2763	422	23.5745	422	17.3292
421	18.3473	421	23.5987	421	17.449
420	18.4268	420	23.6074	420	17.5341
419	18.5176	419	23.614	419	17.5942
418	18.6021	418	23.625	418	17.6435
417	18.6744	417	23.6408	417	17.6745
416	18.7295	416	23.6649	416	17.691
415	18.7551	415	23.6985	415	17.6939
414	18.768	414	23.7441	414	17.6868
413	18.7801	413	23.7941	413	17.6731
412	18.8037	412	23.8348	412	17.6487
411	18.8498	411	23.8592	411	17.6371
410	18.9264	410	23.8576	410	17.6478
409	19.0348	409	23.8196	409	17.6861
408	19.1734	408	23.7355	408	17.7525
407	19.3381	407	23.6223	407	17.854
406	19.51	406	23.4862	406	17.9849
405	19.6897	405	23.3298	405	18.1336
404	19.8463	404	23.1565	404	18.296
403	19.9763	403	22.9697	403	18.465
402	20.0569	402	22.7895	402	18.6314
401	20.0809	401	22.6167	401	18.7831
400	20.0688	400	22.4509	400	18.9107
399	20.0269	399	22.2844	399	19.0053
398	19.948	398	22.1117	398	19.0613
397	19.8373	397	21.9334	397	19.0949
396	19.7215	396	21.7455	396	19.1008
395	19.6066	395	21.5452	395	19.0791
394	19.4872	394	21.3299	394	19.0319
393	19.3602	393	21.1014	393	18.9561
392	19.2299	392	20.8639	392	18.8599
391	19.0996	391	20.6182	391	18.7517
390	18.9597	390	20.3685	390	18.6464
389	18.8178	389	20.1216	389	18.5496
388	18.6557	388	19.8879	388	18.4545
387	18.4855	387	19.661	387	18.373
386	18.3005	386	19.4426	386	18.3117
385	18.1147	385	19.235	385	18.2677
384	17.9597	384	19.0406	384	18.2452
383	17.847	383	18.8668	383	18.2435
382	17.7767	382	18.7154	382	18.2591
381	17.7469	381	18.5888	381	18.2992
380	17.7571	380	18.4897	380	18.349
379	17.7998	379	18.4217	379	18.3927
378	17.869	378	18.3826	378	18.4335
377	17.9479	377	18.3736	377	18.4598
376	18.0151	376	18.3957	376	18.4611
375	18.0615	375	18.4505	375	18.4271
374	18.0602	374	18.5394	374	18.3559
373	18.0174	373	18.6653	373	18.2586
372	17.9296	372	18.8309	372	18.1334
371	17.833	371	19.0598	371	17.9802
370	17.7525	370	19.3449	370	17.8114
369	17.6783	369	19.6791	369	17.6349
368	17.6185	368	20.0498	368	17.463
367	17.593	367	20.4465	367	17.3122
366	17.6176	366	20.8635	366	17.1782
365	17.6896	365	21.2895	365	17.0664
364	17.8064	364	21.7155	364	16.9832
363	17.9727	363	22.1336	363	16.9363
362	18.1913	362	22.5385	362	16.9486
361	18.4646	361	22.9317	361	17.0234
360	18.788	360	23.3119	360	17.1653
359	19.1663	359	23.6822	359	17.3671
358	19.5951	358	24.0501	358	17.6251
357	20.082	357	24.4296	357	17.9482
356	20.6253	356	24.8066	356	18.3253
355	21.2387	355	25.1773	355	18.744
354	21.9219	354	25.5396	354	19.1992
353	22.6647	353	25.8916	353	19.6758
352	23.4461	352	26.2332	352	20.1602
351	24.2492	351	26.5588	351	20.6408
350	25.0587	350	26.8673	350	21.1094
349	25.8615	349	27.1579	349	21.5638
348	26.6477	348	27.4316	348	22.0077
347	27.4006	347	27.6907	347	22.4259
346	28.1113	346	27.9317	346	22.8148
345	28.7745	345	28.1553	345	23.1751
344	29.3903	344	28.3625	344	23.5132
343	29.9658	343	28.5556	343	23.8415
342	30.5153	342	28.7388	342	24.1523
341	31.0483	341	28.909	341	24.4497
340	31.5591	340	29.0664	340	24.7398
339	32.0425	339	29.2111	339	25.0179
338	32.4994	338	29.3403	338	25.2843
337	32.9295	337	29.458	337	25.5393
336	33.3327	336	29.5678	336	25.7832
335	33.7093	335	29.6726	335	26.0163
334	34.0602	334	29.7751	334	26.2392
333	34.3872	333	29.8775	333	26.451
332	34.692	332	29.9817	332	26.651
331	34.9781	331	30.0886	331	26.8388
330	35.248	330	30.1983	330	27.015
329	35.5035	329	30.3108	329	27.1796
328	35.7458	328	30.4255	328	27.3267
327	35.9782	327	30.5404	327	27.4598
326	36.203	326	30.6532	326	27.5734
325	36.4238	325	30.7614	325	27.6577
324	36.6439	324	30.862	324	27.7759
323	36.8652	323	30.9586	323	27.92
322	37.0906	322	31.0512	322	28.0886
321	37.3223	321	31.1397	321	28.2853
320	37.5614	320	31.2242	320	28.5073
319	37.809	319	31.3047	319	28.7525
318	38.0668	318	31.3811	318	29.0215
317	38.3359	317	31.4535	317	29.3093
316	38.6151	316	31.5219	316	29.6032
315	38.9023	315	31.5863	315	29.9032
314	39.1952	314	31.6466	314	30.2044
313	39.4926	313	31.6306	313	30.491
312	39.7908	312	31.6531	312	30.7541
311	40.0859	311	31.7244	311	30.9955
310	40.3741	310	31.8425	310	31.2699
309	40.653	309	32.0062	309	31.5297
308	40.9194	308	32.2178	308	31.7715
307	41.1685	307	32.4646	307	31.9887
306	41.3972	306	32.7391	306	32.1826
305	41.6034	305	33.0312	305	32.3492
304	41.786	304	33.3324	304	32.4878
303	41.9439	303	33.6213	303	32.5915
302	42.0773	302	33.8796	302	32.6665
301	42.1864	301	34.0919	301	32.7297
300	42.272	300	34.2343	300	32.7767
299	42.3364	299	34.2951	299	32.8028
298	42.3817	298	34.3906	298	32.8158
297	42.4115	297	34.4745	297	32.8173
296	42.4281	296	34.5428	296	32.8236
295	42.4365	295	34.592	295	32.822
294	42.4394	294	34.627	294	32.8153
293	42.4392	293	34.6445	293	32.8081
292	42.4383	292	34.6508	292	32.8103
291	42.438	291	34.6506	291	32.8141
290	42.4387	290	34.6477	290	32.8179
289	42.4408	289	34.6349	289	32.8262
288	42.4445	288	34.6185	288	32.8402
287	42.4483	287	34.5999	287	32.8539
286	42.4516	286	34.5814	286	32.8683
285	42.4536	285	34.5695	285	32.8861
284	42.4537	284	34.5578	284	32.8993
283	42.4516	283	34.5543	283	32.9075
282	42.4461	282	34.5458	282	32.9128
281	42.4371	281	34.5191	281	32.9098
280	42.4251	280	34.483	280	32.8985
279	42.4088	279	34.4428	279	32.8843
278	42.3892	278	34.4008	278	32.8732
277	42.3746	277	34.362	277	32.8676
276	42.3642	276	34.3243	276	32.8617
275	42.359	275	34.2891	275	32.8613
274	42.3626	274	34.2603	274	32.8619
273	42.3744	273	34.2396	273	32.8631
272	42.3994	272	34.2279	272	32.8767
271	42.4246	271	34.2183	271	32.8937
270	42.4388	270	34.2125	270	32.9017
269	42.4571	269	34.2089	269	32.9091
268	42.4704	268	34.1944	268	32.9185
267	42.4701	267	34.1641	267	32.9202
266	42.4635	266	34.1306	266	32.9145
265	42.4494	265	34.0951	265	32.9062
264	42.4315	264	34.0542	264	32.8999
263	42.4106	263	34.0081	263	32.8957
262	42.3829	262	33.9559	262	32.8836
261	42.3547	261	33.8999	261	32.8693
260	42.3243	260	33.8365	260	32.8536
259	42.2912	259	33.7708	259	32.8347
258	42.2552	258	33.698	258	32.8135
257	42.1999	257	33.6193	257	32.7811
256	42.1283	256	33.5366	256	32.7345
255	42.0585	255	33.4413	255	32.6901
254	41.9738	254	33.3366	254	32.6382
253	41.8767	253	33.2227	253	32.5731
252	41.7784	252	33.1034	252	32.5094
251	41.6737	251	32.9758	251	32.4436
250	41.5602	250	32.8411	250	32.3708
249	41.437	249	32.7021	249	32.2905
248	41.3054	248	32.5559	248	32.1977
247	41.1708	247	32.4064	247	32.092
246	41.0265	246	32.2582	246	31.9819
245	40.8701	245	32.1236	245	31.8685
244	40.7121	244	32.0012	244	31.7472
243	40.5534	243	31.895	243	31.6236
242	40.3973	242	31.8096	242	31.5086
241	40.257	241	31.737	241	31.4064
240	40.1306	240	31.6794	240	31.3102
239	40.0149	239	31.6348	239	31.226
238	39.9138	238	31.5965	238	31.1582
237	39.8318	237	31.5668	237	31.104
236	39.7619	236	31.5453	236	31.0549
235	39.6977	235	31.5152	235	31.0063
234	39.6407	234	31.4731	234	30.9535
233	39.5877	233	31.4263	233	30.8969
232	39.5295	232	31.374	232	30.8411
231	39.4614	231	31.3171	231	30.7717
230	39.3842	230	31.2516	230	30.6857
229	39.2978	229	31.181	229	30.5965
228	39.2024	228	31.1081	228	30.5007
227	39.1023	227	31.0202	227	30.3988
226	38.9858	226	30.9199	226	30.2889
225	38.8492	225	30.8132	225	30.1734
224	38.7064	224	30.6967	224	30.0565
223	38.5579	223	30.5764	223	29.9405
222	38.4014	222	30.4474	222	29.8105
221	38.2326	221	30.295	221	29.6677
220	38.0641	220	30.1347	220	29.5185
219	37.8843	219	29.9597	219	29.3626
218	37.6961	218	29.776	218	29.2036
217	37.498	217	29.58	217	29.0357
216	37.2864	216	29.3725	216	28.8625
215	37.0834	215	29.1631	215	28.6926
214	36.8813	214	28.9479	214	28.5246
213	36.6817	213	28.7284	213	28.3569
212	36.4741	212	28.5019	212	28.1858
211	36.2665	211	28.2829	211	28.0216
210	36.0683	210	28.0663	210	27.8673
209	35.8686	209	27.8404	209	27.7164
208	35.6807	208	27.6043	208	27.5623
207	35.4915	207	27.3688	207	27.4231
206	35.304	206	27.1496	206	27.2883
205	35.1183	205	26.9328	205	27.1597
204	34.9347	204	26.7182	204	27.0374
203	34.753	203	26.506	203	26.9213
202	34.5732	202	26.2962	202	26.8114
201	34.3954	201	26.0886	201	26.7078
200	34.2196	200	25.8834	200	26.6104
