# Supplementary material for: Self-growing photonic composites with programmable colors and mechanical properties
Source: Nat Commun. 2022 Dec 19;13:7823. doi: 10.1038/s41467-022-35555-0 (PMC9763393; doi:10.1038/s41467-022-35555-0)
Supplement: Supplementary file 4 — Source Data [file 41467_2022_35555_MOESM4_ESM.zip › Source of Data/Supplementary Figure 15.xlsx]

## Sheet: Sheet1
one step sample			grown sample
nm	%R		nm	%R
800	20.0945		800	19.7367
799	20.0833		799	19.7365
798	20.072		798	19.7363
797	20.0615		797	19.7362
796	20.0514		796	19.736
795	20.0419		795	19.7358
794	20.0328		794	19.7356
793	20.0242		793	19.7355
792	20.0161		792	19.7353
791	20.0084		791	19.7351
790	20.0013		790	19.7349
789	19.9947		789	19.7347
788	19.9886		788	19.7345
787	19.983		787	19.7343
786	19.9779		786	19.7341
785	19.9732		785	19.734
784	19.9688		784	19.7338
783	19.9647		783	19.7337
782	19.9609		782	19.7335
781	19.9574		781	19.7334
780	19.9542		780	19.7332
779	19.9513		779	19.7331
778	19.9489		778	19.7329
777	19.9469		777	19.7328
776	19.9456		776	19.7326
775	19.9449		775	19.7325
774	19.945		774	19.7324
773	19.946		773	19.7323
772	19.948		772	19.7323
771	19.9509		771	19.7323
770	19.955		770	19.7324
769	19.9602		769	19.7324
768	19.9664		768	19.7322
767	19.9738		767	19.7321
766	19.982		766	19.7319
765	19.9912		765	19.7317
764	20.0008		764	19.7315
763	20.0111		763	19.7315
762	20.0217		762	19.7312
761	20.0326		761	19.7304
760	20.0438		760	19.7296
759	20.055		759	19.7285
758	20.0662		758	19.7272
757	20.0772		757	19.7259
756	20.0879		756	19.7254
755	20.0981		755	19.723
754	20.1077		754	19.7197
753	20.1166		753	19.7154
752	20.1246		752	19.7102
751	20.1319		751	19.7049
750	20.1383		750	19.6975
749	20.144		749	19.6892
748	20.1489		748	19.6799
747	20.1532		747	19.6699
746	20.1568		746	19.6603
745	20.16		745	19.6498
744	20.1627		744	19.6392
743	20.1651		743	19.6296
742	20.1673		742	19.6209
741	20.1696		741	19.612
740	20.1721		740	19.6035
739	20.175		739	19.5947
738	20.1784		738	19.5865
737	20.1823		737	19.5788
736	20.1868		736	19.5708
735	20.192		735	19.5626
734	20.1979		734	19.5531
733	20.2042		733	19.5435
732	20.2111		732	19.5337
731	20.2185		731	19.5234
730	20.2263		730	19.5119
729	20.2344		729	19.5006
728	20.2426		728	19.4897
727	20.2507		727	19.4794
726	20.2585		726	19.4686
725	20.2658		725	19.4578
724	20.2726		724	19.4482
723	20.2786		723	19.4396
722	20.2836		722	19.4322
721	20.2876		721	19.4247
720	20.2905		720	19.4178
719	20.2921		719	19.4127
718	20.2923		718	19.4087
717	20.2911		717	19.4057
716	20.2882		716	19.4023
715	20.2838		715	19.3999
714	20.2777		714	19.3984
713	20.2701		713	19.3973
712	20.261		712	19.3967
711	20.2506		711	19.3962
710	20.2392		710	19.3953
709	20.227		709	19.3942
708	20.2141		708	19.3929
707	20.2009		707	19.3911
706	20.1876		706	19.3883
705	20.1745		705	19.3852
704	20.1618		704	19.3827
703	20.1497		703	19.3802
702	20.1385		702	19.3781
701	20.1285		701	19.3762
700	20.1198		700	19.3772
699	20.1125		699	19.3802
698	20.1069		698	19.3853
697	20.1028		697	19.3925
696	20.1002		696	19.4008
695	20.0992		695	19.4102
694	20.0997		694	19.4197
693	20.1015		693	19.4285
692	20.1045		692	19.4358
691	20.1084		691	19.4411
690	20.1129		690	19.4473
689	20.1177		689	19.4534
688	20.1224		688	19.4597
687	20.1266		687	19.4669
686	20.1299		686	19.4767
685	20.132		685	19.4853
684	20.1326		684	19.493
683	20.1313		683	19.4989
682	20.1281		682	19.5024
681	20.1226		681	19.5037
680	20.1149		680	19.5043
679	20.1048		679	19.5056
678	20.0923		678	19.5105
677	20.0774		677	19.5211
676	20.0602		676	19.5404
675	20.0408		675	19.5656
674	20.0194		674	19.5936
673	19.9963		673	19.6203
672	19.9719		672	19.6399
671	19.9463		671	19.6461
670	19.9201		670	19.6357
669	19.8934		669	19.61
668	19.8667		668	19.5694
667	19.8404		667	19.5193
666	19.8148		666	19.4668
665	19.7901		665	19.4177
664	19.7668		664	19.3776
663	19.7451		663	19.3498
662	19.7252		662	19.3341
661	19.7074		661	19.3302
660	19.6916		660	19.3263
659	19.6778		659	19.3205
658	19.6662		658	19.3096
657	19.6564		657	19.291
656	19.6483		656	19.2638
655	19.6415		655	19.2334
654	19.6358		654	19.2009
653	19.6308		653	19.1709
652	19.6259		652	19.1472
651	19.6208		651	19.1329
650	19.615		650	19.1231
649	19.6081		649	19.1192
648	19.5997		648	19.1187
647	19.5896		647	19.1182
646	19.5775		646	19.1107
645	19.5633		645	19.0983
644	19.5472		644	19.0804
643	19.5292		643	19.0583
642	19.5095		642	19.0334
641	19.4884		641	19.0105
640	19.4664		640	18.9871
639	19.4438		639	18.9644
638	19.4212		638	18.9448
637	19.3989		637	18.9276
636	19.3777		636	18.9079
635	19.3579		635	18.889
634	19.3402		634	18.8703
633	19.325		633	18.8514
632	19.3129		632	18.8338
631	19.3041		631	18.8167
630	19.2994		630	18.8071
629	19.2979		629	18.8044
628	19.3008		628	18.8092
627	19.3078		627	18.8201
626	19.3188		626	18.8339
625	19.3335		625	18.8447
624	19.3517		624	18.8519
623	19.3729		623	18.8535
622	19.3898		622	18.848
621	19.4128		621	18.8352
620	19.4496		620	18.8176
619	19.4991		619	18.7964
618	19.5585		618	18.7749
617	19.6213		617	18.7559
616	19.6796		616	18.743
615	19.7271		615	18.7335
614	19.7605		614	18.7287
613	19.7776		613	18.7276
612	19.777		612	18.7287
611	19.7752		611	18.7273
610	19.7768		610	18.7251
609	19.7808		609	18.7217
608	19.7856		608	18.7162
607	19.7881		607	18.7094
606	19.7852		606	18.7011
605	19.7758		605	18.6934
604	19.7631		604	18.6865
603	19.748		603	18.6784
602	19.7328		602	18.6812
601	19.7173		601	18.6797
600	19.6997		600	18.6805
599	19.6806		599	18.6823
598	19.6588		598	18.6836
597	19.636		597	18.6828
596	19.6128		596	18.6752
595	19.5903		595	18.6658
594	19.5709		594	18.6567
593	19.5536		593	18.6474
592	19.539		592	18.6398
591	19.5237		591	18.6384
590	19.5054		590	18.6424
589	19.4854		589	18.6528
588	19.4669		588	18.6692
587	19.453		587	18.6896
586	19.4477		586	18.7079
585	19.4543		585	18.7231
584	19.4728		584	18.7314
583	19.5023		583	18.732
582	19.539		582	18.7246
581	19.5757		581	18.7153
580	19.6065		580	18.7017
579	19.6281		579	18.6833
578	19.6437		578	18.6645
577	19.6539		577	18.6467
576	19.6644		576	18.6286
575	19.6809		575	18.6155
574	19.7027		574	18.6076
573	19.7341		573	18.6041
572	19.7758		572	18.606
571	19.8227		571	18.6114
570	19.8731		570	18.6228
569	19.9225		569	18.6395
568	19.9728		568	18.6591
567	20.0218		567	18.6796
566	20.0706		566	18.6977
565	20.1183		565	18.7132
564	20.1599		564	18.7259
563	20.197		563	18.7345
562	20.2293		562	18.7391
561	20.257		561	18.7419
560	20.2868		560	18.743
559	20.3178		559	18.7459
558	20.3567		558	18.7488
557	20.4012		557	18.7536
556	20.4536		556	18.7592
555	20.5122		555	18.7746
554	20.5706		554	18.7971
553	20.627		553	18.8255
552	20.6766		552	18.8596
551	20.7224		551	18.8988
550	20.7689		550	18.9412
549	20.8124		549	18.9826
548	20.8583		548	19.0207
547	20.9026		547	19.0521
546	20.9503		546	19.078
545	21.0069		545	19.0942
544	21.067		544	19.0975
543	21.1329		543	19.0911
542	21.2072		542	19.0775
541	21.2868		541	19.0656
540	21.3801		540	19.0524
539	21.4785		539	19.0404
538	21.5965		538	19.0322
537	21.7247		537	19.0287
536	21.8752		536	19.0321
535	22.0287		535	19.0411
534	22.2684		534	19.0444
533	22.5743		533	19.0525
532	22.9474		532	19.0592
531	23.3946		531	19.0618
529	23.8855		530	19.0327
528	24.4324		529	18.9705
527	25.0064		528	18.8798
526	25.602		527	18.7648
525	26.2509		526	18.6027
524	26.9101		525	18.4764
523	27.6751		524	18.3942
522	28.4516		523	18.3283
521	29.2517		522	18.2981
520	30.0953		521	18.1405
519	30.9089		520	18.3162
518	31.7364		519	18.8585
517	32.5102		518	19.595
516	33.2732		517	20.5987
515	34.0752		516	21.6106
514	34.846		515	23.4905
513	35.663		514	25.9986
512	36.4516		513	28.9337
511	37.3147		512	32.2924
510	38.3111		511	35.9857
509	39.3094		510	40.2056
508	40.4674		509	44.4807
507	41.7482		508	48.705
506	43.4147		507	52.6586
505	45.554		506	56.7538
504	47.9807		505	59.8544
503	50.3301		504	61.6257
502	52.2096		503	62.3842
501	53.5946		502	62.03
500	54.2812		501	61.4047
499	53.996		500	59.2156
498	53.0799		499	56.0615
497	51.6261		498	52.2777
496	49.891		497	48.1136
495	48.2069		496	44.1013
494	46.5196		495	39.9667
493	44.6467		494	36.1883
492	42.7679		493	32.9236
491	41.0525		492	30.2772
490	39.4583		491	27.7389
489	38.0355		490	25.7764
488	36.9866		489	24.5887
487	36.1868		488	23.9084
486	35.5633		487	23.6553
485	35.232		486	23.2627
484	34.9633		485	23.3287
483	34.7055		484	23.5431
482	34.5123		483	23.8324
481	34.2675		482	24.1405
480	33.9862		481	24.319
479	33.7046		480	24.4584
478	33.4007		479	24.5394
477	33.1124		478	24.5534
476	32.8644		477	24.509
475	32.6237		476	24.4695
474	32.385		475	24.3815
473	32.175		474	24.249
472	31.9596		473	24.095
471	31.7491		472	23.9332
470	31.563		471	23.769
469	31.3711		470	23.608
468	31.1833		469	23.4622
467	31.0164		468	23.3362
466	30.8438		467	23.242
465	30.6745		466	23.177
464	30.5233		465	23.1464
463	30.3665		464	23.1472
462	30.2124		463	23.1728
461	30.0744		462	23.2139
460	29.9308		461	23.2373
459	29.7895		460	23.2305
458	29.6626		459	23.2043
457	29.5302		458	23.1477
456	29.3998		457	23.0589
455	29.2823		456	22.9504
454	29.1595		455	22.8403
453	29.0384		454	22.7353
452	28.9291		453	22.6541
451	28.8146		452	22.6016
450	28.7017		451	22.5872
449	28.5993		450	22.5699
448	28.4921		449	22.541
447	28.3863		448	22.5077
446	28.2902		447	22.4531
445	28.1893		446	22.3707
444	28.0897		445	22.2382
443	27.9991		444	22.0571
442	27.9039		443	21.8463
441	27.8098		442	21.6215
440	27.7242		441	21.4021
439	27.634		440	21.1945
438	27.5448		439	21.0111
437	27.4635		438	20.8548
436	27.3779		437	20.7299
435	27.2931		436	20.5941
434	27.2158		435	20.474
433	27.1343		434	20.3853
432	27.0535		433	20.3154
431	26.9797		432	20.2666
430	26.9018		431	20.2101
429	26.8247		430	20.1708
428	26.7542		429	20.1446
427	26.6797		428	20.1256
426	26.6058		427	20.1167
425	26.5382		426	20.1119
424	26.4668		425	20.1061
423	26.3959		424	20.0966
422	26.3315		423	20.0838
421	26.2624		422	20.0707
420	26.1942		421	20.0567
419	26.1319		420	20.045
418	26.0658		419	19.9987
417	26.0002		418	19.9967
416	25.9399		417	20.0245
415	25.8764		416	20.0677
414	25.8133		415	20.1162
413	25.7554		414	20.1591
412	25.694		413	20.1914
411	25.6329		412	20.2074
410	25.5768		411	20.2008
409	25.5173		410	20.17
408	25.4581		409	20.1137
407	25.4037		408	20.0316
406	25.3459		407	19.9235
405	25.2888		406	19.7916
404	25.2362		405	19.6381
403	25.1804		404	19.5386
402	25.1249		403	19.4458
401	25.0714		402	19.3598
400	25.0204		401	19.2806
399	24.969		400	19.2082
398	24.9187		399	19.1426
397	24.8702		398	19.0848
396	24.8206		397	19.034
395	24.7714		396	18.9871
394	24.7233		395	18.946
393	24.6732		394	18.9118
392	24.6228		393	18.8854
391	24.5726		392	18.867
390	24.5265		391	18.8564
389	24.4774		390	18.8537
388	24.4285		389	18.8563
387	24.3835		388	18.8664
386	24.3356		387	18.8854
385	24.2879		386	18.9143
384	24.244		385	18.9527
383	24.1973		384	19.0088
382	24.1507		383	19.0741
381	24.1079		382	19.1448
380	24.0622		381	19.2211
379	24.0167		380	19.2996
378	23.9748		379	19.3761
377	23.9302		378	19.4465
376	23.9157		377	19.5067
375	23.8947		376	19.5531
374	23.861		375	19.5829
373	23.8475		374	19.5986
372	23.8174		373	19.6011
371	23.7947		372	19.5927
370	23.762		371	19.5771
369	23.7327		370	19.5617
368	23.7008		369	19.54
367	23.6891		368	19.5162
366	23.6706		367	19.4921
365	23.6495		366	19.4691
364	23.6085		365	19.4487
363	23.5707		364	19.4351
362	23.5404		363	19.4282
361	23.5103		362	19.4273
360	23.5093		361	19.4319
359	23.4874		360	19.4413
358	23.4533		359	19.455
357	23.4408		358	19.4723
356	23.117		357	19.4931
355	23.0954		356	19.5167
354	23.0499		355	19.5464
353	23.0136		354	19.5807
352	22.9301		353	19.6194
351	22.8931		352	19.6618
350	22.8555		351	19.7088
349	22.8181		350	19.7596
348	22.7835		349	19.8158
347	22.7465		348	19.8786
346	22.7096		347	19.9458
345	22.6755		346	20.0148
344	22.639		345	20.0837
343	22.6027		344	20.1513
342	22.5691		343	20.2176
341	22.5332		342	20.2858
340	22.4974		341	20.3563
339	22.4644		340	20.4249
338	22.429		339	20.4898
337	22.3938		338	20.5489
336	22.3612		337	20.6014
335	22.3264		336	20.6472
334	22.2917		335	20.6908
333	22.2595		334	20.7311
332	22.2252		333	20.765
331	22.1909		332	20.7923
330	22.1591		331	20.8133
329	22.1252		330	20.8289
328	22.0916		329	20.8407
327	22.0611		328	20.8515
326	22.0282		327	20.8595
325	21.9954		326	20.8654
324	21.9642		325	20.8698
323	21.9288		324	20.8733
322	21.8912		323	20.8767
321	21.8536		322	20.8801
320	21.814		321	20.8835
319	21.7744		320	20.887
318	21.7403		319	20.8902
317	21.7128		318	20.8929
316	21.6923		317	20.8949
315	21.6835		316	20.8954
314	21.6807		315	20.8943
313	21.6852		314	20.8924
312	21.6871		313	20.8902
311	21.6929		312	20.8876
310	21.6715		311	20.8852
309	21.6401		310	20.8832
308	21.5863		309	20.8839
307	21.4957		308	20.8825
306	21.3853		307	20.879
305	21.2633		306	20.8728
304	21.1368		305	20.8639
303	21.0104		304	20.8525
302	20.8872		303	20.8388
301	20.7793		302	20.8227
300	20.6721		301	20.8051
299	20.5843		300	20.7866
298	20.503		299	20.7671
297	20.4254		298	20.749
296	20.3699		297	20.7302
295	20.3324		296	20.7092
294	20.3098		295	20.6857
293	20.2946		294	20.6554
292	20.2884		293	20.6206
291	20.2852		292	20.5822
290	20.2851		291	20.5419
289	20.2803		290	20.5008
288	20.2773		289	20.4628
287	20.2753		288	20.4277
286	20.2742		287	20.3959
285	20.274		286	20.3678
284	20.2748		285	20.3446
283	20.2766		284	20.3274
282	20.2793		283	20.3174
281	20.283		282	20.3093
280	20.2876		281	20.3004
279	20.2932		280	20.2894
278	20.2998		279	20.2756
277	20.3073		278	20.2603
276	20.3158		277	20.2455
275	20.3252		276	20.234
274	20.3376		275	20.2289
273	20.3506		274	20.2301
272	20.3622		273	20.2391
271	20.3708		272	20.2578
270	20.3715		271	20.2878
269	20.3681		270	20.3303
268	20.3643		269	20.3864
267	20.3635		268	20.4476
266	20.3689		267	20.512
265	20.3836		266	20.5772
264	20.4104		265	20.6414
263	20.4465		264	20.7028
262	20.49		263	20.76
261	20.5376		262	20.8117
260	20.5848		261	20.8568
259	20.6349		260	20.8941
258	20.6879		259	20.9225
257	20.7439		258	20.9413
256	20.8028		257	20.9469
255	20.8647		256	20.94
254	20.9295		255	20.9213
253	20.9973		254	20.8913
252	21.068		253	20.8495
251	21.1417		252	20.7965
250	21.2183		251	20.7309
249	21.2979		250	20.654
248	21.3804		249	20.5684
247	21.4659		248	20.4753
246	21.5543		247	20.3763
245	21.5377		246	20.272
244	21.6378		245	20.1633
243	21.8582		244	20.0499
242	22.1872		243	19.9302
241	22.5994		242	19.8064
240	23.0524		241	19.6786
239	23.5126		240	19.5459
238	23.9416		239	19.4064
237	24.2994		238	19.2596
236	24.5463		237	19.1035
235	24.6444		236	18.94
234	24.8128		235	18.7691
233	24.9771		234	18.5907
232	25.1346		233	18.405
231	25.2802		232	18.2119
230	25.4108		231	17.9643
229	25.5379		230	17.716
228	25.6653		229	17.519
227	25.8068		228	17.4492
226	25.954		227	17.2908
225	26.1064		226	17.1038
224	26.2391		225	16.9874
223	26.3444		224	16.8254
222	26.3735		223	16.6569
221	26.3319		222	16.4727
220	26.1881		221	16.3182
219	25.9298		220	16.1171
218	25.5464		219	15.941
217	25.101		218	15.8353
216	24.6074		217	15.7395
215	24.1286		216	15.7179
214	23.7143		215	15.664
213	23.4134		214	15.679
212	23.238		213	15.5355
211	23.2281		212	15.5839
210	23.3588		211	15.5324
209	23.6197		210	15.6905
208	23.9956		209	15.804
207	24.5115		208	15.9451
206	25.1414		207	16.0527
205	25.8969		206	16.7025
204	26.7768		205	17.5319
203	27.7812		204	18.5408
202	28.9101		203	19.7294
201	30.1633		202	21.0976
200	31.541		201	22.6454
			200	24.3727
