# Supplementary material for: Self-growing photonic composites with programmable colors and mechanical properties
Source: Nat Commun. 2022 Dec 19;13:7823. doi: 10.1038/s41467-022-35555-0 (PMC9763393; doi:10.1038/s41467-022-35555-0)
Supplement: Supplementary file 4 — Source Data [file 41467_2022_35555_MOESM4_ESM.zip › Source of Data/Supplementary Figure 16.xlsx]

## Sheet: Sheet1
Intact nanoparticle			Ethyl decanoate-treated nanoparticle
wavelength （nm）	T（%）		wavelength （nm）	T（%）
400	0		400	0
400	31.6		400	18
401	31		401	17.6
401	30.3		401	16.9
402	29.7		402	16.3
402	29.5		402	16
403	29.6		403	16.2
403	30		403	16.7
404	30.4		404	17.3
404	30.6		404	17.7
405	30.4		405	17.8
405	30		405	17.5
405	29.5		405	17.2
406	29.1		406	16.9
406	28.9		406	16.9
407	28.9		407	17.1
407	28.8		407	17.4
408	28.6		408	17.5
408	28.2		408	17.3
409	27.5		409	16.8
409	26.9		409	16.4
410	26.5		410	16.1
410	26.4		410	16.1
411	26.5		411	16.3
411	26.6		411	16.5
412	26.6		412	16.6
412	26.4		412	16.4
413	25.9		413	16
413	25.4		413	15.6
414	25.2		414	15.3
414	25.1		414	15.3
415	25.3		415	15.4
415	25.6		415	15.6
416	25.7		416	15.7
416	25.5		416	15.5
417	25.1		417	15.2
417	24.5		417	14.7
418	23.9		418	14.3
418	23.5		418	14.2
418	23.3		418	14.3
419	23.2		419	14.6
419	23		419	14.7
420	22.8		420	14.5
420	22.4		420	14.3
421	22.1		421	14
421	21.9		421	13.9
422	22		422	14
422	22.1		422	14.3
423	22.3		423	14.6
423	22.2		423	14.8
424	22		424	14.7
424	21.6		424	14.4
425	21.2		425	14.1
425	20.9		425	14
426	20.8		426	14
426	20.8		426	14.1
427	20.9		427	14.3
427	20.8		427	14.3
428	20.6		428	14.2
428	20.3		428	14
429	19.9		429	13.7
429	19.7		429	13.6
430	19.6		430	13.6
430	19.7		430	13.7
431	19.8		431	13.8
431	19.8		431	13.8
432	19.7		432	13.6
432	19.4		432	13.4
432	19.1		432	13.1
433	19		433	12.9
433	18.9		433	12.9
434	19		434	13.1
434	19.1		434	13.3
435	19.1		435	13.4
435	19		435	13.4
436	18.7		436	13.2
436	18.5		436	13.1
437	18.3		437	13.1
437	18.3		437	13.2
438	18.4		438	13.5
438	18.5		438	13.8
439	18.5		439	14
439	18.4		439	14.1
440	18.1		440	14
440	17.8		440	13.9
441	17.6		441	13.9
441	17.7		441	13.9
442	17.8		442	14.1
442	18		442	14.3
443	18.1		443	14.3
443	18.1		443	14.2
444	17.9		444	14.1
444	17.7		444	13.9
445	17.6		445	13.9
445	17.7		445	14
445	17.8		445	14.3
446	18		446	14.6
446	18.2		446	14.9
447	18.2		447	15
447	18.1		447	15
448	18.1		448	15
448	18.1		448	15
449	18.3		449	15.2
449	18.5		449	15.5
450	18.8		450	15.9
450	18.9		450	16.1
451	19		451	16.2
451	18.9		451	16.2
452	18.9		452	16.3
452	19		452	16.4
453	19.2		453	16.7
453	19.6		453	17.1
454	19.9		454	17.5
454	20.1		454	17.8
455	20.2		455	18
455	20.1		455	18.1
456	20.1		456	18.1
456	20.2		456	18.3
457	20.5		457	18.5
457	20.9		457	18.9
458	21.4		458	19.4
458	21.8		458	19.8
459	22		459	20.1
459	22		459	20.3
459	22.1		459	20.6
460	22.2		460	20.9
460	22.5		460	21.3
461	22.9		461	21.8
461	23.4		461	22.3
462	23.8		462	22.7
462	24.1		462	22.9
463	24.4		463	23.1
463	24.6		463	23.3
464	25		464	23.6
464	25.5		464	24
465	26		465	24.5
465	26.6		465	25
466	27.1		466	25.5
466	27.5		466	26
467	27.8		467	26.4
467	28.1		467	26.8
468	28.4		468	27.3
468	28.9		468	27.9
469	29.6		469	28.5
469	30.2		469	29.1
470	30.7		470	29.6
470	31.1		470	30
471	31.5		471	30.3
471	31.8		471	30.6
472	32.2		472	31
472	32.7		472	31.5
472	33.4		472	32.2
473	34.1		473	32.9
473	34.8		473	33.6
474	35.3		474	34.2
474	35.8		474	34.7
475	36.2		475	35.1
475	36.8		475	35.7
476	37.4		476	36.4
476	38.2		476	37.1
477	39		477	38
477	39.8		477	38.8
478	40.5		478	39.5
478	41.1		478	40.2
479	41.7		479	40.8
479	42.4		479	41.4
480	43.1		480	42.1
480	43.8		480	42.8
481	44.5		481	43.5
481	45.1		481	44.2
482	45.7		482	44.7
482	46.1		482	45.3
483	46.5		483	45.8
483	47.1		483	46.3
484	47.7		484	47
484	48.3		484	47.7
485	49.1		485	48.4
485	49.7		485	49
485	50.4		485	49.6
486	50.9		486	50.1
486	51.5		486	50.6
487	52.1		487	51.1
487	52.7		487	51.7
488	53.4		488	52.3
488	54.1		488	52.9
489	54.7		489	53.5
489	55.2		489	54
490	55.7		490	54.5
490	56.1		490	54.9
491	56.5		491	55.4
491	57.1		491	55.9
492	57.6		492	56.4
492	58.2		492	56.9
493	58.8		493	57.4
493	59.4		493	57.9
494	59.8		494	58.3
494	60.3		494	58.7
495	60.7		495	59.1
495	61.2		495	59.6
496	61.7		496	60
496	62.1		496	60.5
497	62.5		497	60.9
497	62.8		497	61.2
498	63		498	61.4
498	63.3		498	61.7
499	63.6		499	61.9
499	63.9		499	62.2
499	64.3		499	62.6
500	64.7		500	63
500	65		500	63.3
501	65.3		501	63.7
501	65.6		501	64
502	65.9		502	64.2
502	66.2		502	64.5
503	66.6		503	64.8
503	66.9		503	65.1
504	67.3		504	65.4
504	67.5		504	65.6
505	67.8		505	65.7
505	67.9		505	65.8
506	68.1		506	65.9
506	68.2		506	66
507	68.4		507	66.2
507	68.6		507	66.4
508	68.9		508	66.6
508	69.1		508	66.7
509	69.3		509	66.9
509	69.4		509	66.9
510	69.6		510	67
510	69.7		510	67
511	69.9		511	67.1
511	70.1		511	67.2
512	70.3		512	67.3
512	70.4		512	67.4
512	70.5		512	67.5
513	70.6		513	67.5
513	70.7		513	67.6
514	70.8		514	67.6
514	71		514	67.7
515	71.2		515	67.8
515	71.4		515	68
516	71.5		516	68.1
516	71.6		516	68.2
517	71.7		517	68.2
517	71.7		517	68.1
518	71.7		518	68.1
518	71.7		518	68.1
519	71.7		519	68.1
519	71.8		519	68.1
520	71.8		520	68
520	71.8		520	68
521	71.7		521	68
521	71.7		521	67.9
522	71.8		522	67.9
522	71.8		522	67.9
523	71.9		523	67.9
523	72		523	67.9
524	72.1		524	67.9
524	72.1		524	67.9
525	72.1		525	67.9
525	72.1		525	67.8
526	72.1		526	67.7
526	72.1		526	67.7
526	72.2		526	67.6
527	72.2		527	67.6
527	72.2		527	67.5
528	72.2		528	67.4
528	72.2		528	67.3
529	72.2		529	67.1
529	72.1		529	67
530	72.1		530	66.9
530	72.1		530	66.8
531	72.1		531	66.8
531	72.1		531	66.7
532	72.1		532	66.7
532	72.1		532	66.6
533	72.1		533	66.5
533	72.1		533	66.4
534	72.1		534	66.3
534	72.2		534	66.2
535	72.2		535	66.2
535	72.2		535	66.1
536	72.3		536	66
536	72.2		536	65.9
537	72.2		537	65.8
537	72.2		537	65.8
538	72.2		538	65.7
538	72.2		538	65.7
539	72.2		539	65.6
539	72.2		539	65.6
539	72.1		539	65.5
540	72.1		540	65.4
540	72		540	65.2
541	71.9		541	65.1
541	71.9		541	65.1
542	71.9		542	65
542	72		542	65
543	72		543	64.9
543	72		543	64.9
544	72		544	64.8
544	72		544	64.7
545	72		545	64.6
545	72		545	64.5
546	72		546	64.4
546	72.1		546	64.3
547	72.1		547	64.2
547	72.1		547	64.1
548	72.1		548	64
548	72.1		548	63.9
549	72.1		549	63.9
549	72.2		549	63.8
550	72.3		550	63.8
550	72.3		550	63.8
551	72.4		551	63.8
551	72.5		551	63.8
552	72.5		552	63.8
552	72.5		552	63.7
553	72.5		553	63.7
553	72.5		553	63.6
553	72.6		553	63.6
554	72.7		554	63.6
554	72.7		554	63.6
555	72.8		555	63.6
555	72.8		555	63.5
556	72.8		556	63.4
556	72.9		556	63.3
557	72.9		557	63.3
557	73		557	63.3
558	73.1		558	63.3
558	73.1		558	63.3
559	73.2		559	63.3
559	73.2		559	63.3
560	73.2		560	63.2
560	73.2		560	63.2
561	73.2		561	63.2
561	73.2		561	63.2
562	73.3		562	63.2
562	73.4		562	63.2
563	73.4		563	63.3
563	73.5		563	63.3
564	73.5		564	63.3
564	73.6		564	63.4
565	73.7		565	63.4
565	73.9		565	63.5
566	74		566	63.6
566	74.1		566	63.7
566	74.2		566	63.8
567	74.3		567	63.9
567	74.3		567	63.9
568	74.3		568	64
568	74.4		568	64.1
569	74.5		569	64.2
569	74.5		569	64.3
570	74.6		570	64.4
570	74.7		570	64.6
571	74.7		571	64.7
571	74.8		571	64.7
572	74.9		572	64.8
572	74.9		572	64.9
573	75		573	65
573	75.1		573	65.1
574	75.2		574	65.2
574	75.3		574	65.2
575	75.3		575	65.3
575	75.4		575	65.4
576	75.5		576	65.5
576	75.6		576	65.6
577	75.8		577	65.7
577	75.9		577	65.8
578	76		578	65.9
578	76.1		578	66
579	76.1		579	66.1
579	76.2		579	66.1
580	76.2		580	66.2
580	76.3		580	66.3
580	76.4		580	66.4
581	76.4		581	66.5
581	76.5		581	66.6
582	76.6		582	66.7
582	76.7		582	66.8
583	76.8		583	66.9
583	76.9		583	67
584	77		584	67.1
584	77.1		584	67.2
585	77.1		585	67.3
585	77.2		585	67.4
586	77.3		586	67.4
586	77.3		586	67.5
587	77.3		587	67.6
587	77.4		587	67.6
588	77.5		588	67.7
588	77.5		588	67.8
589	77.7		589	67.9
589	77.8		589	68.1
590	77.9		590	68.2
590	78		590	68.3
591	78.1		591	68.4
591	78.1		591	68.6
592	78.2		592	68.7
592	78.3		592	68.8
593	78.4		593	68.9
593	78.5		593	69
593	78.6		593	69.1
594	78.6		594	69.1
594	78.7		594	69.1
595	78.7		595	69.2
595	78.7		595	69.2
596	78.7		596	69.3
596	78.8		596	69.5
597	78.8		597	69.6
597	78.8		597	69.7
598	78.8		598	69.8
598	78.9		598	69.8
599	78.9		599	69.9
599	79		599	70
600	79.1		600	70.1
600	79.2		600	70.2
601	79.3		601	70.3
601	79.4		601	70.3
602	79.4		602	70.4
602	79.5		602	70.4
603	79.5		603	70.4
603	79.5		603	70.5
604	79.6		604	70.6
604	79.6		604	70.6
605	79.6		605	70.7
605	79.7		605	70.7
606	79.7		606	70.7
606	79.8		606	70.7
607	79.9		607	70.7
607	80		607	70.7
607	80.1		607	70.7
608	80.2		608	70.7
608	80.3		608	70.6
609	80.3		609	70.5
609	80.4		609	70.4
610	80.4		610	70.2
610	80.4		610	70.1
611	80.5		611	69.9
611	80.5		611	69.8
612	80.5		612	69.6
612	80.5		612	69.5
613	80.5		613	69.5
613	80.5		613	69.5
614	80.5		614	69.5
614	80.6		614	69.7
615	80.6		615	69.9
615	80.7		615	70.3
616	80.7		616	70.6
616	80.8		616	71
617	80.8		617	71.4
617	80.9		617	71.7
618	81		618	72
618	81		618	72.4
619	81.1		619	72.6
619	81.2		619	72.9
620	81.2		620	73.1
620	81.3		620	73.3
620	81.3		620	73.5
621	81.3		621	73.6
621	81.3		621	73.7
622	81.3		622	73.8
622	81.3		622	73.9
623	81.3		623	74.1
623	81.4		623	74.2
624	81.4		624	74.3
624	81.5		624	74.4
625	81.5		625	74.5
625	81.6		625	74.5
626	81.6		626	74.6
626	81.7		626	74.6
627	81.8		627	74.7
627	81.8		627	74.8
628	81.9		628	74.9
628	81.9		628	74.9
629	82		629	75
629	82		629	75.1
630	82		630	75.2
630	82		630	75.3
631	82.1		631	75.4
631	82.1		631	75.4
632	82.2		632	75.5
632	82.2		632	75.6
633	82.2		633	75.6
633	82.2		633	75.6
634	82.2		634	75.7
634	82.2		634	75.7
634	82.2		634	75.8
635	82.3		635	75.9
635	82.3		635	76
636	82.4		636	76
636	82.4		636	76.1
637	82.4		637	76.1
637	82.5		637	76.2
638	82.5		638	76.2
638	82.5		638	76.2
639	82.5		639	76.2
639	82.5		639	76.2
640	82.6		640	76.2
640	82.6		640	76.3
641	82.6		641	76.3
641	82.7		641	76.4
642	82.7		642	76.4
642	82.8		642	76.5
643	82.9		643	76.6
643	83		643	76.7
644	83		644	76.7
644	83.1		644	76.8
645	83.1		645	76.8
645	83.1		645	76.8
646	83.2		646	76.9
646	83.2		646	76.9
647	83.3		647	76.9
647	83.3		647	76.9
647	83.3		647	77
648	83.3		648	77
648	83.4		648	77
649	83.4		649	77
649	83.4		649	77.1
650	83.4		650	77.1
650	83.5		650	77.2
651	83.5		651	77.2
651	83.5		651	77.2
652	83.5		652	77.2
652	83.6		652	77.3
653	83.6		653	77.3
653	83.6		653	77.3
654	83.6		654	77.3
654	83.6		654	77.3
655	83.6		655	77.3
655	83.6		655	77.4
656	83.6		656	77.4
656	83.7		656	77.4
657	83.7		657	77.4
657	83.7		657	77.4
658	83.8		658	77.4
658	83.8		658	77.5
659	83.8		659	77.5
659	83.8		659	77.5
660	83.8		660	77.4
660	83.8		660	77.4
661	83.8		661	77.4
661	83.8		661	77.3
661	83.8		661	77.3
662	83.8		662	77.3
662	83.8		662	77.3
663	83.8		663	77.3
663	83.8		663	77.3
664	83.8		664	77.3
664	83.8		664	77.3
665	83.8		665	77.3
665	83.8		665	77.3
666	83.8		666	77.3
666	83.8		666	77.4
667	83.9		667	77.4
667	83.9		667	77.5
668	83.9		668	77.5
668	83.9		668	77.5
669	84		669	77.6
669	84		669	77.6
670	84		670	77.6
670	84		670	77.6
671	84.1		671	77.6
671	84.1		671	77.6
672	84		672	77.6
672	84		672	77.6
673	84		673	77.6
673	84		673	77.5
674	84		674	77.5
674	84		674	77.5
674	84		674	77.6
675	84		675	77.6
675	84		675	77.6
676	84		676	77.7
676	84		676	77.8
677	84		677	77.9
677	84		677	78
678	84		678	78.1
678	84		678	78.2
679	83.9		679	78.3
679	83.9		679	78.3
680	83.9		680	78.4
680	83.9		680	78.5
681	84		681	78.6
681	84		681	78.7
682	84		682	78.8
682	84		682	78.9
683	84		683	78.9
683	84		683	79
684	84		684	79.1
684	84		684	79.1
685	84		685	79.1
685	84		685	79.2
686	84		686	79.2
686	84		686	79.2
687	84		687	79.2
687	84		687	79.2
688	84		688	79.2
688	84		688	79.1
688	84		688	79.1
689	84		689	79
689	84		689	79
690	84		690	78.9
690	84		690	78.8
691	84		691	78.7
691	84		691	78.6
692	84		692	78.4
692	84		692	78.3
693	84		693	78.2
693	84		693	78.1
694	84		694	78
694	84		694	77.9
695	83.9		695	77.9
695	83.9		695	77.8
696	83.9		696	77.8
696	83.9		696	77.8
697	83.9		697	77.8
697	83.9		697	77.8
698	83.9		698	77.9
698	83.9		698	78
699	83.9		699	78.1
699	83.9		699	78.2
700	83.9		700	78.3
700	83.9		700	78.4
701	83.9		701	78.5
701	83.9		701	78.6
701	83.9		701	78.6
702	83.9		702	78.7
702	83.9		702	78.7
703	83.9		703	78.7
703	83.9		703	78.7
704	83.9		704	78.7
704	83.9		704	78.7
705	83.9		705	78.7
705	83.9		705	78.8
706	83.9		706	78.8
706	83.9		706	78.7
707	83.9		707	78.7
707	83.9		707	78.7
708	83.9		708	78.7
708	83.8		708	78.7
709	83.8		709	78.6
709	83.8		709	78.6
710	83.8		710	78.6
710	83.8		710	78.5
711	83.8		711	78.5
711	83.8		711	78.5
712	83.8		712	78.5
712	83.8		712	78.4
713	83.8		713	78.4
713	83.8		713	78.4
714	83.8		714	78.3
714	83.8		714	78.2
715	83.7		715	78.2
715	83.7		715	78.1
715	83.7		715	78.1
716	83.7		716	78.1
716	83.7		716	78
717	83.7		717	78
717	83.7		717	78
718	83.7		718	77.9
718	83.7		718	77.8
719	83.7		719	77.8
719	83.7		719	77.7
720	83.7		720	77.6
720	83.7		720	77.4
721	83.7		721	77.3
721	83.6		721	77.1
722	83.6		722	76.8
722	83.6		722	76.6
723	83.6		723	76.4
723	83.6		723	76.2
724	83.6		724	75.9
724	83.5		724	75.7
725	83.5		725	75.5
725	83.5		725	75.3
726	83.5		726	75.1
726	83.4		726	74.9
727	83.4		727	74.8
727	83.4		727	74.8
728	83.4		728	74.9
728	83.4		728	75
728	83.4		728	75.2
729	83.4		729	75.4
729	83.4		729	75.5
730	83.4		730	75.7
730	83.4		730	75.9
731	83.4		731	76
731	83.4		731	76.1
732	83.4		732	76.2
732	83.3		732	76.2
733	83.3		733	76.2
733	83.3		733	76.2
734	83.2		734	76.2
734	83.2		734	76.2
735	83.2		735	76.1
735	83.2		735	76.1
736	83.2		736	76.1
736	83.1		736	76
737	83.1		737	76
737	83.1		737	75.9
738	83.1		738	75.9
738	83.1		738	75.8
739	83.1		739	75.7
739	83.1		739	75.7
740	83		740	75.6
740	83		740	75.5
741	83		741	75.5
741	82.9		741	75.4
742	82.9		742	75.3
742	82.9		742	75.2
742	82.9		742	75.1
743	82.9		743	75.1
743	82.9		743	75
744	82.9		744	75
744	82.8		744	74.9
745	82.8		745	74.8
745	82.7		745	74.7
746	82.7		746	74.6
746	82.7		746	74.5
747	82.6		747	74.4
747	82.6		747	74.3
748	82.6		748	74.2
748	82.6		748	74.1
749	82.6		749	74
749	82.5		749	73.9
750	82.5		750	73.7
750	82.5		750	73.6
751	82.5		751	73.5
751	82.5		751	73.4
752	82.5		752	73.3
752	82.4		752	73.2
753	82.4		753	73
753	82.3		753	72.8
754	82.3		754	72.7
754	82.2		754	72.5
755	82.2		755	72.3
755	82.2		755	72.2
755	82.2		755	72
756	82.1		756	71.8
756	82.1		756	71.6
757	82.1		757	71.4
757	82		757	71.3
758	82		758	71.1
758	82		758	71
759	82		759	70.9
759	81.9		759	70.8
760	81.9		760	70.6
760	81.8		760	70.5
761	81.7		761	70.4
761	81.7		761	70.3
762	81.6		762	70.2
762	81.5		762	70
763	81.5		763	69.9
763	81.4		763	69.7
764	81.4		764	69.6
764	81.3		764	69.4
765	81.2		765	69.2
765	81.1		765	68.9
766	81.1		766	68.7
766	81		766	68.5
767	80.9		767	68.2
767	80.8		767	67.9
768	80.6		768	67.5
768	80.5		768	67.1
769	80.3		769	66.7
769	80.1		769	66.3
769	80		769	65.9
770	79.8		770	65.5
770	79.6		770	65.1
771	79.4		771	64.6
771	79.1		771	64.1
772	78.9		772	63.7
772	78.6		772	63.2
773	78.3		773	62.7
773	78		773	62.2
774	77.8		774	61.7
774	77.5		774	61.3
775	77.2		775	60.8
775	76.9		775	60.3
776	76.6		776	59.9
776	76.3		776	59.4
777	76		777	59
777	75.7		777	58.6
778	75.5		778	58.2
778	75.2		778	57.8
779	74.9		779	57.5
779	74.6		779	57.1
780	74.3		780	56.7
780	74		780	56.4
781	73.7		781	56.1
781	73.4		781	55.8
782	73.2		782	55.5
782	72.9		782	55.2
782	72.7		782	55
783	72.4		783	54.7
783	72.2		783	54.4
784	72		784	54.2
784	71.8		784	53.9
785	71.6		785	53.7
785	71.4		785	53.6
786	71.2		786	53.4
786	71		786	53.3
787	70.8		787	53.1
787	70.6		787	52.9
788	70.5		788	52.8
788	70.3		788	52.6
789	70.2		789	52.5
789	70.1		789	52.4
790	70		790	52.3
790	69.9		790	52.2
791	69.8		791	52.1
791	69.7		791	52
792	69.6		792	51.9
792	69.6		792	51.8
793	69.5		793	51.8
793	69.5		793	51.7
794	69.4		794	51.7
794	69.4		794	51.7
795	69.3		795	51.6
795	69.3		795	51.5
796	69.3		796	51.5
796	69.2		796	51.4
796	69.3		796	51.4
797	69.3		797	51.4
797	69.3		797	51.4
798	69.3		798	51.3
798	69.3		798	51.2
799	69.4		799	51.1
799	69.4		799	51.1
800	69.4		800	51
800	69.5		800	50.9
801	69.6		801	50.8
801	69.6		801	50.6
802	69.7		802	50.5
802	69.8		802	50.3
803	69.9		803	50.1
803	69.9		803	49.9
804	70		804	49.6
804	70.1		804	49.4
805	70.2		805	49.2
805	70.3		805	48.9
806	70.4		806	48.7
806	70.4		806	48.4
807	70.5		807	48.1
807	70.6		807	47.9
808	70.7		808	47.8
808	70.8		808	47.7
809	71		809	47.8
809	71.1		809	47.9
809	71.3		809	48.1
810	71.4		810	48.3
810	71.6		810	48.7
811	71.7		811	49.1
811	71.9		811	49.6
812	72		812	50.2
812	72.2		812	50.8
813	72.4		813	51.5
813	72.6		813	52.2
814	72.7		814	52.8
814	72.9		814	53.5
815	73		815	54.2
815	73.2		815	54.8
816	73.4		816	55.5
816	73.5		816	56.1
817	73.7		817	56.7
817	73.9		817	57.3
818	74		818	57.8
818	74.2		818	58.3
819	74.4		819	58.8
819	74.6		819	59.2
820	74.8		820	59.6
820	75		820	60.1
821	75.2		821	60.4
821	75.4		821	60.8
822	75.6		822	61.1
822	75.8		822	61.4
823	76		823	61.6
823	76.2		823	61.9
823	76.4		823	62.2
824	76.6		824	62.4
824	76.8		824	62.7
825	76.9		825	62.9
825	77.1		825	63.1
826	77.3		826	63.3
826	77.5		826	63.5
827	77.8		827	63.7
827	78		827	63.9
828	78.2		828	64.1
828	78.5		828	64.3
829	78.7		829	64.5
829	78.9		829	64.7
830	79.1		830	64.8
830	79.3		830	65
831	79.5		831	65.1
831	79.7		831	65.3
832	79.9		832	65.4
832	80.1		832	65.6
833	80.3		833	65.7
833	80.5		833	65.9
834	80.6		834	66
834	80.8		834	66.1
835	81		835	66.2
835	81.2		835	66.4
836	81.4		836	66.5
836	81.6		836	66.6
836	81.8		836	66.7
837	82		837	66.8
837	82.2		837	66.9
838	82.4		838	67
838	82.6		838	67
839	82.8		839	67.1
839	83		839	67.2
840	83.3		840	67.3
840	83.5		840	67.3
841	83.6		841	67.3
841	83.8		841	67.3
842	84		842	67.3
842	84.1		842	67.3
843	84.3		843	67.3
843	84.4		843	67.3
844	84.6		844	67.3
844	84.7		844	67.3
845	84.9		845	67.3
845	85		845	67.3
846	85.2		846	67.2
846	85.3		846	67.2
847	85.4		847	67.2
847	85.6		847	67.1
848	85.7		848	67
848	85.8		848	67
849	85.9		849	66.9
849	85.9		849	66.8
850	86		850	66.6
850	86.1		850	66.5
850	86.2		850	66.4
851	86.3		851	66.3
851	86.4		851	66.2
852	86.5		852	66.1
852	86.6		852	65.9
853	86.6		853	65.8
853	86.7		853	65.6
854	86.7		854	65.4
854	86.8		854	65.2
855	86.8		855	65
855	86.9		855	64.8
856	86.9		856	64.7
856	87		856	64.5
857	87		857	64.3
857	87		857	64.2
858	87.1		858	64
858	87.1		858	63.9
859	87.2		859	63.7
859	87.2		859	63.6
860	87.2		860	63.4
860	87.2		860	63.3
861	87.2		861	63.1
861	87.2		861	63
862	87.2		862	62.9
862	87.2		862	62.8
863	87.2		863	62.8
863	87.2		863	62.7
863	87.2		863	62.7
864	87.2		864	62.7
864	87.2		864	62.6
865	87.3		865	62.6
865	87.3		865	62.6
866	87.3		866	62.7
866	87.2		866	62.7
867	87.2		867	62.8
867	87.2		867	62.8
868	87.2		868	62.8
868	87.2		868	62.8
869	87.1		869	62.9
869	87.1		869	62.9
870	87.1		870	62.9
870	87.1		870	63
871	87.1		871	63
871	87		871	63
872	87		872	63
872	87		872	63
873	86.9		873	62.9
873	86.9		873	62.9
874	86.8		874	62.9
874	86.8		874	62.9
875	86.8		875	62.8
875	86.7		875	62.8
876	86.7		876	62.8
876	86.7		876	62.7
877	86.6		877	62.6
877	86.6		877	62.6
877	86.5		877	62.5
878	86.5		878	62.4
878	86.4		878	62.4
879	86.4		879	62.3
879	86.3		879	62.2
880	86.2		880	62.1
880	86.2		880	62
881	86.1		881	61.8
881	86.1		881	61.7
882	86		882	61.6
882	85.9		882	61.5
883	85.9		883	61.4
883	85.8		883	61.2
884	85.7		884	61.1
884	85.6		884	60.9
885	85.6		885	60.7
885	85.5		885	60.5
886	85.4		886	60.4
886	85.3		886	60.2
887	85.2		887	60
887	85.1		887	59.8
888	85		888	59.6
888	84.9		888	59.4
889	84.8		889	59.2
889	84.7		889	59
890	84.6		890	58.8
890	84.5		890	58.6
890	84.4		890	58.4
891	84.3		891	58.1
891	84.2		891	57.9
892	84		892	57.6
892	83.9		892	57.4
893	83.8		893	57.2
893	83.7		893	56.9
894	83.6		894	56.7
894	83.5		894	56.4
895	83.3		895	56.1
895	83.2		895	55.8
896	83.1		896	55.5
896	83		896	55.2
897	82.9		897	55
897	82.8		897	54.7
898	82.7		898	54.4
898	82.5		898	54.1
899	82.4		899	53.8
899	82.3		899	53.5
900	82.1		900	53.2
900	82		900	52.9
901	81.8		901	52.6
901	81.7		901	52.3
902	81.6		902	52
902	81.5		902	51.8
903	81.4		903	51.4
903	81.3		903	51.1
904	81.1		904	50.8
904	81		904	50.5
904	80.9		904	50.2
905	80.8		905	49.9
905	80.7		905	49.6
906	80.5		906	49.3
906	80.4		906	49
907	80.2		907	48.7
907	80.1		907	48.4
908	80		908	48.1
908	79.8		908	47.9
909	79.7		909	47.6
909	79.6		909	47.3
910	79.5		910	47.1
910	79.3		910	46.8
911	79.2		911	46.5
911	79.1		911	46.2
912	78.9		912	45.9
912	78.8		912	45.7
913	78.7		913	45.4
913	78.6		913	45.2
914	78.4		914	45
914	78.3		914	44.7
915	78.1		915	44.4
915	78		915	44.2
916	77.8		916	43.9
916	77.7		916	43.7
917	77.5		917	43.4
917	77.4		917	43.2
917	77.3		917	43
918	77.1		918	42.8
918	77		918	42.5
919	76.9		919	42.3
919	76.7		919	42
920	76.6		920	41.8
920	76.5		920	41.6
921	76.3		921	41.4
921	76.2		921	41.2
922	76		922	41
922	75.9		922	40.7
923	75.7		923	40.5
923	75.5		923	40.3
924	75.4		924	40.1
924	75.3		924	39.9
925	75.1		925	39.7
925	75		925	39.5
926	74.8		926	39.3
926	74.7		926	39.1
927	74.5		927	38.9
927	74.4		927	38.7
928	74.2		928	38.6
928	74.1		928	38.4
929	74		929	38.3
929	73.8		929	38.1
930	73.7		930	37.9
930	73.5		930	37.8
931	73.4		931	37.6
931	73.3		931	37.4
931	73.1		931	37.3
932	73		932	37.2
932	72.9		932	37
933	72.7		933	36.9
933	72.6		933	36.8
934	72.5		934	36.6
934	72.3		934	36.5
935	72.2		935	36.3
935	72.1		935	36.2
936	72		936	36.1
936	71.9		936	36
937	71.7		937	35.9
937	71.6		937	35.8
938	71.5		938	35.7
938	71.4		938	35.6
939	71.2		939	35.5
939	71.1		939	35.4
940	71		940	35.3
940	70.9		940	35.3
941	70.8		941	35.2
941	70.7		941	35.2
942	70.6		942	35.1
942	70.5		942	35
943	70.4		943	35
943	70.3		943	34.9
944	70.2		944	34.9
944	70.1		944	34.9
944	70		944	34.9
945	69.9		945	34.9
945	69.8		945	34.9
946	69.7		946	34.9
946	69.6		946	34.9
947	69.6		947	34.9
947	69.5		947	35
948	69.4		948	35
948	69.4		948	35.1
949	69.3		949	35.1
949	69.2		949	35.1
950	69.2		950	35.2
950	69.1		950	35.3
951	69		951	35.4
951	69		951	35.5
952	68.9		952	35.6
952	68.9		952	35.7
953	68.8		953	35.8
953	68.8		953	35.9
954	68.7		954	36
954	68.7		954	36.2
955	68.6		955	36.3
955	68.6		955	36.5
956	68.6		956	36.7
956	68.5		956	36.8
957	68.5		957	37
957	68.5		957	37.1
957	68.4		957	37.2
958	68.4		958	37.4
958	68.4		958	37.6
959	68.4		959	37.8
959	68.4		959	37.9
960	68.4		960	38.1
960	68.4		960	38.3
961	68.4		961	38.4
961	68.4		961	38.5
962	68.4		962	38.6
962	68.4		962	38.8
963	68.4		963	38.9
963	68.4		963	39.1
964	68.4		964	39.2
964	68.4		964	39.3
965	68.4		965	39.4
965	68.4		965	39.5
966	68.4		966	39.5
966	68.4		966	39.6
967	68.4		967	39.7
967	68.5		967	39.8
968	68.5		968	39.9
968	68.5		968	39.9
969	68.5		969	39.9
969	68.6		969	39.9
970	68.6		970	40
970	68.6		970	40
971	68.7		971	40
971	68.7		971	40.1
971	68.8		971	40.1
972	68.8		972	40.1
972	68.9		972	40
973	68.9		973	40
973	69		973	39.9
974	69.1		974	39.8
974	69.2		974	39.8
975	69.3		975	39.7
975	69.4		975	39.6
976	69.4		976	39.5
976	69.5		976	39.3
977	69.6		977	39.2
977	69.7		977	39
978	69.8		978	38.8
978	69.9		978	38.7
979	70		979	38.5
979	70		979	38.3
980	70.1		980	38
980	70.2		980	37.8
981	70.3		981	37.5
981	70.4		981	37.3
982	70.5		982	37.1
982	70.5		982	36.9
983	70.6		983	36.7
983	70.7		983	36.4
984	70.7		984	36.2
984	70.7		984	36
984	70.8		984	35.9
985	70.8		985	35.7
985	70.8		985	35.6
986	70.8		986	35.5
986	70.8		986	35.4
987	70.8		987	35.3
987	70.7		987	35.2
988	70.6		988	35.1
988	70.5		988	35
989	70.5		989	34.9
989	70.4		989	34.8
990	70.3		990	34.7
990	70.1		990	34.6
991	70		991	34.5
991	69.9		991	34.3
992	69.7		992	34.2
992	69.5		992	34
993	69.2		993	33.8
993	69		993	33.6
994	68.7		994	33.5
994	68.5		994	33.3
995	68.2		995	33
995	67.9		995	32.8
996	67.5		996	32.5
996	67.2		996	32.2
997	66.9		997	32
997	66.5		997	31.8
998	66.2		998	31.6
998	65.8		998	31.3
998	65.5		998	31.1
999	65.1		999	30.8
999	64.6		999	30.5
1000	64.2		1000	30.2
1000	63.7		1000	29.9
1000	63.2		1000	29.5
1000	62.8		1000	29.2
1000	62.3		1000	28.8
1000	61.7		1000	28.4
1000	61.2		1000	28
1000	60.6		1000	27.6
1000	60		1000	27.1
1000	59.4		1000	26.7
1000	58.9		1000	26.2
1010	58.3		1010	25.8
1010	57.7		1010	25.4
1010	57		1010	24.9
1010	56.4		1010	24.4
1010	55.7		1010	24
1010	55		1010	23.5
1010	54.3		1010	23
1010	53.7		1010	22.5
1010	53		1010	22.1
1010	52.3		1010	21.6
1010	51.7		1010	21.2
1010	51		1010	20.7
1010	50.2		1010	20.2
1010	49.5		1010	19.7
1010	48.8		1010	19.3
1010	48.1		1010	18.9
1010	47.4		1010	18.5
1010	46.7		1010	18.1
1010	46		1010	17.7
1010	45.3		1010	17.3
1010	44.6		1010	16.9
1020	43.8		1020	16.6
1020	43.1		1020	16.2
1020	42.4		1020	16
1020	41.7		1020	15.8
1020	41		1020	15.5
1020	40.3		1020	15.3
1020	39.6		1020	15.1
1020	38.9		1020	14.8
1020	38.2		1020	14.6
1020	37.6		1020	14.4
1020	36.9		1020	14.2
1020	36.3		1020	14
1020	35.6		1020	13.8
1020	35		1020	13.6
1020	34.3		1020	13.3
1020	33.6		1020	13.1
1020	33		1020	12.9
1020	32.4		1020	12.7
1020	31.8		1020	12.5
1020	31.2		1020	12.3
1020	30.6		1020	12.2
1030	30		1030	12
1030	29.4		1030	11.8
1030	28.9		1030	11.6
1030	28.3		1030	11.5
1030	27.8		1030	11.3
1030	27.2		1030	11.2
1030	26.8		1030	11.1
1030	26.3		1030	11
1030	25.8		1030	10.9
1030	25.3		1030	10.8
1030	24.8		1030	10.6
1030	24.4		1030	10.5
1030	23.9		1030	10.5
1030	23.5		1030	10.4
1030	23.1		1030	10.4
1030	22.8		1030	10.4
1030	22.4		1030	10.3
1030	22		1030	10.3
1030	21.6		1030	10.2
1030	21.3		1030	10.2
1040	20.9		1040	10.2
1040	20.7		1040	10.2
1040	20.4		1040	10.2
1040	20.1		1040	10.2
1040	19.9		1040	10.2
1040	19.6		1040	10.2
1040	19.3		1040	10.2
1040	19		1040	10.1
1040	18.8		1040	10.1
1040	18.6		1040	10.1
1040	18.4		1040	10.2
1040	18.2		1040	10.2
1040	18.1		1040	10.2
1040	17.9		1040	10.2
1040	17.7		1040	10.2
1040	17.5		1040	10.1
1040	17.4		1040	10.1
1040	17.3		1040	10.2
1040	17.2		1040	10.2
1040	17.1		1040	10.3
1040	17		1040	10.3
1050	16.9		1050	10.3
1050	16.8		1050	10.3
1050	16.7		1050	10.2
1050	16.6		1050	10.2
1050	16.6		1050	10.3
1050	16.6		1050	10.3
1050	16.5		1050	10.3
1050	16.5		1050	10.4
1050	16.5		1050	10.3
1050	16.4		1050	10.3
1050	16.4		1050	10.3
1050	16.3		1050	10.3
1050	16.4		1050	10.3
1050	16.4		1050	10.4
1050	16.4		1050	10.4
1050	16.4		1050	10.5
1050	16.4		1050	10.5
1050	16.4		1050	10.5
1050	16.4		1050	10.5
1050	16.4		1050	10.5
1050	16.5		1050	10.5
1060	16.6		1060	10.6
1060	16.6		1060	10.7
1060	16.7		1060	10.7
1060	16.7		1060	10.8
1060	16.8		1060	10.8
1060	16.8		1060	10.8
1060	16.8		1060	10.9
1060	16.9		1060	11
1060	17		1060	11.1
1060	17.1		1060	11.2
1060	17.2		1060	11.3
1060	17.3		1060	11.4
1060	17.3		1060	11.4
1060	17.3		1060	11.5
1060	17.4		1060	11.6
1060	17.5		1060	11.8
1060	17.6		1060	11.9
1060	17.8		1060	12.1
1060	17.9		1060	12.2
1060	18		1060	12.3
1070	18.1		1070	12.4
1070	18.1		1070	12.5
1070	18.2		1070	12.6
1070	18.4		1070	12.7
1070	18.5		1070	12.9
1070	18.7		1070	13
1070	18.8		1070	13.2
1070	18.9		1070	13.3
1070	19		1070	13.4
1070	19.1		1070	13.4
1070	19.2		1070	13.5
1070	19.3		1070	13.7
1070	19.5		1070	13.8
1070	19.7		1070	13.9
1070	19.8		1070	14
1070	20		1070	14.1
1070	20.1		1070	14.2
1070	20.2		1070	14.3
1070	20.4		1070	14.4
1070	20.5		1070	14.5
1070	20.7		1070	14.7
1080	20.9		1080	14.8
1080	21.1		1080	15
1080	21.2		1080	15
1080	21.4		1080	15.1
1080	21.5		1080	15.2
1080	21.7		1080	15.3
1080	21.9		1080	15.5
1080	22.1		1080	15.6
1080	22.3		1080	15.8
1080	22.5		1080	16
1080	22.7		1080	16.1
1080	22.8		1080	16.2
1080	23		1080	16.4
1080	23.2		1080	16.5
1080	23.4		1080	16.7
1080	23.6		1080	16.9
1080	23.8		1080	17.2
1080	24.1		1080	17.4
1080	24.2		1080	17.6
1080	24.4		1080	17.8
1080	24.6		1080	18
1090	24.8		1090	18.2
1090	25		1090	18.4
1090	25.2		1090	18.7
1090	25.5		1090	19
1090	25.7		1090	19.2
1090	25.9		1090	19.5
1090	26.1		1090	19.7
1090	26.2		1090	19.9
1090	26.5		1090	20.2
1090	26.7		1090	20.5
1090	27		1090	20.9
1090	27.2		1090	21.2
1090	27.4		1090	21.5
1090	27.7		1090	21.8
1090	27.9		1090	22.1
1090	28.1		1090	22.4
1090	28.3		1090	22.8
1090	28.6		1090	23.2
1090	28.9		1090	23.6
1090	29.2		1090	24
1090	29.5		1090	24.4
1100	29.7		1100	24.8
1100	30		1100	25.1
1100	30.2		1100	25.5
1100	30.5		1100	26
1100	30.8		1100	26.4
1100	31.1		1100	26.9
1100	31.5		1100	27.4
1100	31.8		1100	27.8
1100	32.1		1100	28.3
1100	32.4		1100	28.8
1100	32.7		1100	29.2
1100	33		1100	29.7
1100	33.4		1100	30.2
1100	33.8		1100	30.7
1100	34.1		1100	31.3
1100	34.5		1100	31.8
1100	34.8		1100	32.3
1100	35.1		1100	32.8
1100	35.5		1100	33.3
1100	35.8		1100	33.8
1110	36.2		1110	34.3
1110	36.6		1110	34.8
1110	37		1110	35.3
1110	37.4		1110	35.8
1110	37.8		1110	36.2
1110	38.1		1110	36.6
1110	38.5		1110	37
1110	38.9		1110	37.5
1110	39.3		1110	37.9
1110	39.7		1110	38.3
1110	40.1		1110	38.7
1110	40.5		1110	39.1
1110	40.9		1110	39.5
1110	41.2		1110	39.8
1110	41.6		1110	40.2
1110	42		1110	40.5
1110	42.4		1110	40.8
1110	42.8		1110	41.2
1110	43.2		1110	41.5
1110	43.5		1110	41.8
1110	43.9		1110	42
1120	44.2		1120	42.3
1120	44.6		1120	42.5
1120	44.9		1120	42.7
1120	45.2		1120	43
1120	45.6		1120	43.2
1120	46		1120	43.4
1120	46.3		1120	43.6
1120	46.6		1120	43.8
1120	46.9		1120	43.9
1120	47.2		1120	44.1
1120	47.4		1120	44.2
1120	47.7		1120	44.4
1120	48.1		1120	44.6
1120	48.3		1120	44.7
1120	48.6		1120	44.9
1120	48.9		1120	45
1120	49.1		1120	45.1
1120	49.4		1120	45.2
1120	49.6		1120	45.3
1120	49.9		1120	45.5
1120	50.1		1120	45.6
1130	50.3		1130	45.8
1130	50.6		1130	45.9
1130	50.8		1130	46.1
1130	51		1130	46.2
1130	51.2		1130	46.3
1130	51.4		1130	46.4
1130	51.6		1130	46.5
1130	51.8		1130	46.7
1130	52		1130	46.8
1130	52.2		1130	46.9
1130	52.4		1130	47
1130	52.5		1130	47.1
1130	52.7		1130	47.1
1130	52.9		1130	47.2
1130	53		1130	47.3
1130	53.2		1130	47.4
1130	53.4		1130	47.5
1130	53.6		1130	47.6
1130	53.7		1130	47.7
1130	53.9		1130	47.8
1130	54		1130	47.9
1140	54.1		1140	48
1140	54.3		1140	48.1
1140	54.5		1140	48.2
1140	54.6		1140	48.3
1140	54.8		1140	48.4
1140	54.9		1140	48.5
1140	55		1140	48.6
1140	55.2		1140	48.7
1140	55.3		1140	48.8
1140	55.4		1140	49
1140	55.6		1140	49.1
1140	55.7		1140	49.3
1140	55.9		1140	49.4
1140	56		1140	49.5
1140	56.1		1140	49.7
1140	56.2		1140	49.8
1140	56.3		1140	50
1140	56.5		1140	50.1
1140	56.6		1140	50.3
1140	56.8		1140	50.5
1150	56.9		1150	50.7
1150	57		1150	50.9
1150	57.1		1150	51.1
1150	57.2		1150	51.3
1150	57.3		1150	51.5
1150	57.5		1150	51.7
1150	57.6		1150	51.9
1150	57.7		1150	52.1
1150	57.8		1150	52.3
1150	58		1150	52.5
1150	58		1150	52.8
1150	58.1		1150	53
1150	58.3		1150	53.2
1150	58.4		1150	53.4
1150	58.5		1150	53.6
1150	58.6		1150	53.9
1150	58.7		1150	54.1
1150	58.8		1150	54.3
1150	58.9		1150	54.5
1150	59		1150	54.7
1150	59.2		1150	54.9
1160	59.3		1160	55.1
1160	59.4		1160	55.3
1160	59.5		1160	55.4
1160	59.7		1160	55.6
1160	59.8		1160	55.8
1160	59.9		1160	55.9
1160	60		1160	56
1160	60.1		1160	56.2
1160	60.2		1160	56.3
1160	60.3		1160	56.4
1160	60.4		1160	56.6
1160	60.5		1160	56.7
1160	60.6		1160	56.7
1160	60.7		1160	56.8
1160	60.8		1160	56.9
1160	60.9		1160	56.9
1160	61		1160	57
1160	61.1		1160	57.1
1160	61.2		1160	57.2
1160	61.3		1160	57.2
1160	61.4		1160	57.3
1170	61.4		1170	57.3
1170	61.5		1170	57.3
1170	61.6		1170	57.4
1170	61.7		1170	57.4
1170	61.8		1170	57.5
1170	62		1170	57.5
1170	62.1		1170	57.5
1170	62.1		1170	57.6
1170	62.2		1170	57.6
1170	62.3		1170	57.6
1170	62.4		1170	57.6
1170	62.5		1170	57.6
1170	62.6		1170	57.7
1170	62.8		1170	57.7
1170	62.9		1170	57.7
1170	63		1170	57.7
1170	63.1		1170	57.7
1170	63.2		1170	57.6
1170	63.3		1170	57.6
1170	63.4		1170	57.6
1170	63.5		1170	57.5
1180	63.6		1180	57.5
1180	63.7		1180	57.4
1180	63.8		1180	57.4
1180	63.9		1180	57.3
1180	64		1180	57.2
1180	64.1		1180	57.1
1180	64.3		1180	57
1180	64.4		1180	56.9
1180	64.5		1180	56.8
1180	64.6		1180	56.6
1180	64.7		1180	56.5
1180	64.8		1180	56.3
1180	64.9		1180	56.2
1180	65		1180	56
1180	65.2		1180	55.9
1180	65.3		1180	55.8
1180	65.4		1180	55.6
1180	65.5		1180	55.5
1180	65.6		1180	55.3
1180	65.7		1180	55.2
1190	65.8		1190	55.1
1190	65.9		1190	54.9
1190	66		1190	54.9
1190	66.1		1190	54.8
1190	66.2		1190	54.7
1190	66.3		1190	54.7
1190	66.4		1190	54.7
1190	66.5		1190	54.6
1190	66.6		1190	54.6
1190	66.7		1190	54.7
1190	66.8		1190	54.7
1190	66.9		1190	54.8
1190	67.1		1190	54.9
1190	67.2		1190	55
1190	67.3		1190	55.2
1190	67.3		1190	55.3
1190	67.4		1190	55.5
1190	67.5		1190	55.7
1190	67.6		1190	55.9
1190	67.7		1190	56.1
1190	67.9		1190	56.4
1200	68		1200	56.7
1200	68.1		1200	56.9
1200	68.2		1200	57.2
1200	68.3		1200	57.5
1200	68.4		1200	57.8
1200	68.5		1200	58.2
1200	68.6		1200	58.5
1200	68.7		1200	58.9
1200	68.8		1200	59.3
1200	68.9		1200	59.6
1200	69		1200	60
1200	69.1		1200	60.4
1200	69.2		1200	60.8
1200	69.3		1200	61.2
1200	69.4		1200	61.6
1200	69.5		1200	62.1
1200	69.7		1200	62.5
1200	69.8		1200	62.9
1200	69.9		1200	63.3
1200	70		1200	63.7
1200	70.1		1200	64.1
1210	70.2		1210	64.6
1210	70.3		1210	65
1210	70.5		1210	65.4
1210	70.6		1210	65.9
1210	70.7		1210	66.3
1210	70.8		1210	66.7
1210	70.9		1210	67.1
1210	71		1210	67.5
1210	71.1		1210	67.8
1210	71.3		1210	68.2
1210	71.4		1210	68.6
1210	71.5		1210	69
1210	71.6		1210	69.3
1210	71.7		1210	69.7
1210	71.9		1210	70
1210	72		1210	70.3
1210	72.1		1210	70.7
1210	72.2		1210	71
1210	72.4		1210	71.3
1210	72.5		1210	71.6
1210	72.6		1210	71.9
1220	72.8		1220	72.2
1220	72.9		1220	72.5
1220	73		1220	72.7
1220	73.2		1220	73
1220	73.3		1220	73.3
1220	73.4		1220	73.5
1220	73.6		1220	73.8
1220	73.7		1220	74
1220	73.8		1220	74.2
1220	74		1220	74.5
1220	74.1		1220	74.7
1220	74.3		1220	74.9
1220	74.4		1220	75.2
1220	74.6		1220	75.4
1220	74.7		1220	75.6
1220	74.9		1220	75.8
1220	75		1220	76
1220	75.2		1220	76.2
1220	75.3		1220	76.5
1220	75.5		1220	76.7
1230	75.6		1230	76.9
1230	75.8		1230	77.1
1230	76		1230	77.3
1230	76.1		1230	77.5
1230	76.3		1230	77.6
1230	76.4		1230	77.8
1230	76.6		1230	78
1230	76.8		1230	78.2
1230	77		1230	78.3
1230	77.1		1230	78.5
1230	77.3		1230	78.7
1230	77.5		1230	78.8
1230	77.7		1230	79
1230	77.8		1230	79.1
1230	78		1230	79.3
1230	78.2		1230	79.4
1230	78.4		1230	79.6
1230	78.6		1230	79.7
1230	78.8		1230	79.9
1230	79		1230	80.1
1230	79.2		1230	80.2
1240	79.4		1240	80.3
1240	79.6		1240	80.5
1240	79.8		1240	80.6
1240	80		1240	80.8
1240	80.2		1240	80.9
1240	80.4		1240	81
1240	80.6		1240	81.2
1240	80.8		1240	81.3
1240	81		1240	81.4
1240	81.2		1240	81.6
1240	81.4		1240	81.7
1240	81.7		1240	81.8
1240	81.9		1240	81.9
1240	82.1		1240	82.1
1240	82.3		1240	82.2
1240	82.5		1240	82.3
1240	82.7		1240	82.4
1240	83		1240	82.5
1240	83.2		1240	82.6
1240	83.4		1240	82.7
1240	83.6		1240	82.8
1250	83.9		1250	82.9
1250	84.1		1250	83
1250	84.3		1250	83.1
1250	84.5		1250	83.2
1250	84.8		1250	83.3
1250	85		1250	83.4
1250	85.2		1250	83.5
1250	85.5		1250	83.6
1250	85.7		1250	83.7
1250	85.9		1250	83.8
1250	86.2		1250	83.9
1250	86.4		1250	84
1250	86.6		1250	84.1
1250	86.8		1250	84.2
1250	87.1		1250	84.3
1250	87.3		1250	84.4
1250	87.5		1250	84.5
1250	87.7		1250	84.6
1250	88		1250	84.7
1250	88.2		1250	84.8
1250	88.4		1250	84.9
1260	88.6		1260	85
1260	88.8		1260	85.1
1260	89		1260	85.1
1260	89.2		1260	85.2
1260	89.4		1260	85.2
1260	89.6		1260	85.3
1260	89.8		1260	85.3
1260	90		1260	85.3
1260	90.1		1260	85.4
1260	90.3		1260	85.4
1260	90.5		1260	85.3
1260	90.7		1260	85.3
1260	90.8		1260	85.2
1260	91		1260	85.2
1260	91.1		1260	85.1
1260	91.3		1260	85
1260	91.4		1260	84.9
1260	91.6		1260	84.8
1260	91.7		1260	84.7
1260	91.8		1260	84.5
1270	91.9		1270	84.4
1270	92.1		1270	84.3
1270	92.2		1270	84.1
1270	92.3		1270	84
1270	92.4		1270	83.9
1270	92.5		1270	83.8
1270	92.7		1270	83.7
1270	92.8		1270	83.6
1270	92.9		1270	83.5
1270	93		1270	83.4
1270	93.1		1270	83.4
1270	93.1		1270	83.4
1270	93.2		1270	83.3
1270	93.3		1270	83.3
1270	93.4		1270	83.3
1270	93.5		1270	83.4
1270	93.6		1270	83.4
1270	93.7		1270	83.4
1270	93.7		1270	83.5
1270	93.8		1270	83.6
1270	93.9		1270	83.7
1280	94		1280	83.8
1280	94		1280	83.9
1280	94.1		1280	84
1280	94.2		1280	84.1
1280	94.2		1280	84.3
1280	94.3		1280	84.4
1280	94.3		1280	84.5
1280	94.4		1280	84.6
1280	94.4		1280	84.8
1280	94.5		1280	84.9
1280	94.5		1280	85
1280	94.6		1280	85.2
1280	94.6		1280	85.3
1280	94.7		1280	85.4
1280	94.7		1280	85.5
1280	94.7		1280	85.6
1280	94.8		1280	85.7
1280	94.8		1280	85.9
1280	94.9		1280	86
1280	94.9		1280	86.1
1280	94.9		1280	86.2
1290	95		1290	86.3
1290	95		1290	86.3
1290	95		1290	86.4
1290	95.1		1290	86.4
1290	95.1		1290	86.4
1290	95.2		1290	86.4
1290	95.2		1290	86.4
1290	95.2		1290	86.3
1290	95.2		1290	86.2
1290	95.3		1290	86.1
1290	95.3		1290	86
1290	95.3		1290	85.8
1290	95.3		1290	85.6
1290	95.4		1290	85.4
1290	95.4		1290	85.2
1290	95.4		1290	84.9
1290	95.5		1290	84.7
1290	95.5		1290	84.5
1290	95.5		1290	84.2
1290	95.6		1290	84
1290	95.6		1290	83.9
1300	95.6		1300	83.7
1300	95.6		1300	83.6
1300	95.7		1300	83.6
1300	95.7		1300	83.6
1300	95.7		1300	83.8
1300	95.7		1300	83.9
1300	95.7		1300	84.1
1300	95.8		1300	84.4
1300	95.8		1300	84.7
1300	95.8		1300	85.1
1300	95.8		1300	85.4
1300	95.8		1300	85.8
1300	95.9		1300	86.3
1300	95.9		1300	86.7
1300	95.9		1300	87.1
1300	95.9		1300	87.6
1300	95.9		1300	88
1300	95.9		1300	88.4
1300	96		1300	88.8
1300	96		1300	89.2
1310	96		1310	89.6
1310	96		1310	90
1310	96		1310	90.3
1310	96.1		1310	90.7
1310	96.1		1310	91
1310	96.1		1310	91.3
1310	96.1		1310	91.6
1310	96.1		1310	91.9
1310	96.1		1310	92.1
1310	96.1		1310	92.4
1310	96.1		1310	92.6
1310	96.2		1310	92.9
1310	96.2		1310	93.1
1310	96.2		1310	93.3
1310	96.2		1310	93.5
1310	96.2		1310	93.7
1310	96.2		1310	93.8
1310	96.3		1310	94
1310	96.3		1310	94.1
1310	96.3		1310	94.3
1310	96.3		1310	94.4
1320	96.3		1320	94.5
1320	96.3		1320	94.6
1320	96.3		1320	94.7
1320	96.3		1320	94.7
1320	96.3		1320	94.8
1320	96.4		1320	94.9
1320	96.4		1320	94.9
1320	96.4		1320	94.9
1320	96.4		1320	94.9
1320	96.4		1320	94.9
1320	96.4		1320	94.9
1320	96.4		1320	94.9
1320	96.4		1320	94.9
1320	96.4		1320	94.9
1320	96.5		1320	94.8
1320	96.5		1320	94.8
1320	96.5		1320	94.8
1320	96.5		1320	94.8
1320	96.5		1320	94.7
1320	96.5		1320	94.7
1320	96.5		1320	94.7
1330	96.5		1330	94.7
1330	96.5		1330	94.8
1330	96.5		1330	94.8
1330	96.5		1330	94.8
1330	96.5		1330	94.9
1330	96.5		1330	94.9
1330	96.5		1330	95
1330	96.6		1330	95
1330	96.6		1330	95.1
1330	96.6		1330	95.1
1330	96.6		1330	95.2
1330	96.6		1330	95.3
1330	96.6		1330	95.3
1330	96.6		1330	95.3
1330	96.6		1330	95.4
1330	96.6		1330	95.4
1330	96.6		1330	95.5
1330	96.6		1330	95.5
1330	96.7		1330	95.6
1330	96.7		1330	95.6
1340	96.7		1340	95.6
1340	96.7		1340	95.7
1340	96.7		1340	95.7
1340	96.7		1340	95.7
1340	96.7		1340	95.7
1340	96.7		1340	95.7
1340	96.7		1340	95.7
1340	96.7		1340	95.6
1340	96.7		1340	95.6
1340	96.7		1340	95.5
1340	96.8		1340	95.4
1340	96.8		1340	95.3
1340	96.8		1340	95.2
1340	96.8		1340	95
1340	96.8		1340	94.9
1340	96.8		1340	94.6
1340	96.8		1340	94.4
1340	96.8		1340	94.1
1340	96.8		1340	93.8
1340	96.8		1340	93.5
1340	96.8		1340	93.2
1350	96.8		1350	92.8
1350	96.8		1350	92.5
1350	96.8		1350	92.2
1350	96.8		1350	91.9
1350	96.8		1350	91.6
1350	96.8		1350	91.4
1350	96.9		1350	91.2
1350	96.9		1350	91.1
1350	96.9		1350	91
1350	96.9		1350	91
1350	96.9		1350	90.9
1350	96.9		1350	91
1350	96.9		1350	91
1350	96.9		1350	91.1
1350	96.9		1350	91.2
1350	96.9		1350	91.3
1350	96.9		1350	91.5
1350	96.9		1350	91.6
1350	96.9		1350	91.8
1350	96.9		1350	91.9
1350	96.9		1350	92.1
1360	96.9		1360	92.3
1360	96.9		1360	92.5
1360	96.9		1360	92.7
1360	96.9		1360	92.9
1360	96.9		1360	93
1360	96.9		1360	93.2
1360	96.9		1360	93.4
1360	96.9		1360	93.5
1360	96.9		1360	93.7
1360	96.9		1360	93.8
1360	96.9		1360	94
1360	96.9		1360	94.1
1360	96.9		1360	94.2
1360	96.9		1360	94.4
1360	96.9		1360	94.5
1360	96.9		1360	94.6
[truncated: 5,471 more rows]
