# Supplementary material for: Self-growing photonic composites with programmable colors and mechanical properties
Source: Nat Commun. 2022 Dec 19;13:7823. doi: 10.1038/s41467-022-35555-0 (PMC9763393; doi:10.1038/s41467-022-35555-0)
Supplement: Supplementary file 4 — Source Data [file 41467_2022_35555_MOESM4_ESM.zip › Source of Data/Supplementary Figure 19.xlsx]

## Sheet: Sheet1
Ethanol-free grown PEGDA film				Annealed ethanol-containing				As-prepared PEGDA film				Ethanol-containg grown PEGDA film
Stress	Strain			Stress	Strain			Stress	Strain			Stress	Strain
(MPa)	(%)			(MPa)	(%)			(MPa)	(%)			(MPa)	(%)
0.0032	0			-0.0308	0			0.1171	0.0023			0.0038	0
0.012	0.0004			-0.0454	0.0004			0.1145	0.004			-0.0012	0.0006
0.04357	0.0031			-0.0336	0.0032			0.1544	0.0161			0.0037	0.0039
0.07383	0.0112			0.0182	0.0119			0.1873	0.0383			0.0234	0.0115
0.09106	0.0357			0.1239	0.0369			0.1792	0.0429			0.0658	0.0271
0.13081	0.0472			0.1596	0.0463			0.1608	0.0472			0.1345	0.0539
0.37093	0.0514			0.1587	0.0495			0.2016	0.0611			0.1587	0.0646
0.69053	0.0604			0.1855	0.0595			0.2791	0.0997			0.1629	0.0704
0.8497	0.0857			0.296	0.0867			0.4396	0.1896			0.1858	0.083
1.1008	0.1577			0.551	0.1609			0.6499	0.3132			0.2118	0.124
1.5614	0.2796			0.9481	0.2827			0.8556	0.4353			0.3443	0.2183
1.8622	0.412			1.3283	0.4124			1.0235	0.5412			0.5122	0.3438
2.1469	0.5235			1.6169	0.5228			1.1849	0.6332			0.6298	0.4604
2.2945	0.61			1.8451	0.6137			1.3454	0.7161			0.8194	0.5534
2.46084	0.6815			2.0423	0.6924			1.4808	0.7918			0.9183	0.6313
2.6107	0.7485			2.2114	0.7643			1.5929	0.8598			1.01293	0.7032
2.7335	0.8161			2.3997	0.834			1.7092	0.9223			1.133	0.7736
2.8644	0.8848			2.5746	0.9029			1.8203	0.9837			1.2416	0.843
2.9779	0.9532			2.732	0.9687			1.9305	1.0469			1.3416	0.9119
3.10741	1.0204			2.858	1.0298			2.0463	1.1114			1.46381	0.98
3.21962	1.0879			2.9922	1.0896			2.1865	1.1789			1.57362	1.0476
3.52248	1.1577			3.124	1.1507			2.3182	1.248			1.68344	1.1163
3.63344	1.2292			3.2902	1.2167			2.4312	1.3168			1.7279	1.1868
3.85315	1.299			3.4653	1.2886			2.5485	1.3853			2.0205	1.2578
3.97177	1.3646			3.6507	1.3635			2.6793	1.4548			2.1143	1.3268
4.2906	1.4274			3.8196	1.4383			2.7948	1.5229			2.2999	1.392
4.40574	1.4903			3.9725	1.5119			2.9068	1.5865			2.3734	1.4547
4.52315	1.5545			4.1155	1.5819			3.0135	1.6468			2.45539	1.5179
4.6129	1.6202			4.2452	1.6448			3.1136	1.7073			2.547	1.5829
4.75798	1.687			4.3774	1.7023			3.2163	1.7707			2.6299	1.6491
4.9469	1.7558			4.5076	1.7592			3.3341	1.8383			2.705	1.7162
5.0343	1.826			4.6254	1.8199			3.4673	1.9101			2.8933	1.7855
5.1167	1.8967			4.7574	1.8862			3.593	1.9841			2.9825	1.8565
5.2808	1.9638			4.8964	1.9579			3.7124	2.0577			3.0629	1.9251
5.4265	2.0268			5.0457	2.0322			3.8357	2.1303			3.1238	1.9884
5.5762	2.0888			5.2023	2.1045			3.9492	2.1979			3.1937	2.0489
5.7244	2.1525			5.3619	2.172			4.0379	2.2583			3.2666	2.1104
5.8843	2.2189			5.4794	2.2369			4.1277	2.316			3.3422	2.1759
6.0525	2.2877			5.5965	2.3006			4.2222	2.3752			3.4178	2.246
6.2271	2.3589			5.7024	2.3634			4.3178	2.4375			3.5069	2.3188
6.392	2.4316			5.8244	2.4276			4.418	2.5038			3.5938	2.3926
6.5415	2.5037			5.9587	2.4949			4.542	2.5746			3.675	2.4652
6.6747	2.572			6.1125	2.5652			4.6595	2.6483			3.7428	2.5344
6.8113	2.6342			6.2462	2.6365			4.7766	2.7213			3.806	2.5983
6.9163	2.6926			6.3724	2.7068			4.8886	2.7917			3.8577	2.6576
7.0221	2.7518			6.4883	2.7736			4.9945	2.8573			3.9066	2.7159
7.1553	2.8152			6.5932	2.838			5.0694	2.9182			3.9651	2.7775
7.3084	2.8831			6.6887	2.9016			5.1447	2.9783			4.0445	2.8438
7.4454	2.9532			6.8176	2.9647			5.2398	3.041			4.117	2.9138
7.5814	3.0235			6.9306	3.0271			5.3417	3.1073			4.1804	2.9849
7.7259	3.0941			7.038	3.091			5.439	3.1776			4.2485	3.0556
7.8592	3.164			7.1407	3.1572			5.5531	3.2504			4.3197	3.1251
7.9792	3.233			7.2451	3.2251			5.6663	3.3237			4.3719	3.1931
8.0944	3.2997			7.351	3.293			5.7615	3.3948			4.4183	3.2604
8.2094	3.3639			7.4664	3.3615			5.8357	3.4615			4.4762	3.3255
8.3167	3.4282			7.601	3.4314			5.9198	3.5225			4.5402	3.3897
8.4189	3.4946			7.7119	3.5016			5.9875	3.5822			4.5921	3.4553
8.5459	3.5636			7.7996	3.5707			6.0698	3.6451			4.65	3.5235
8.6821	3.6336			7.8919	3.637			6.1738	3.711			4.7199	3.594
8.797	3.7016			7.9826	3.7007			6.2766	3.7784			4.7824	3.6638
8.8904	3.7678			8.0657	3.7638			6.3449	3.8471			4.8285	3.7304
8.9738	3.8328			8.1526	3.8276			6.4345	3.9174			4.8724	3.7951
9.0723	3.8969			8.2587	3.8922			6.5405	3.9883			4.9216	3.8592
9.1718	3.9602			8.3605	3.9574			6.6465	4.0596			4.9704	3.9233
9.2567	4.0243			8.4578	4.0239			6.715	4.1296			5.0256	3.9876
9.3591	4.0891			8.5466	4.0931			6.7926	4.1951			5.0774	4.0527
9.4593	4.1549			8.6345	4.1645			6.8638	4.2579			5.1326	4.118
9.5549	4.2221			8.7237	4.2357			6.9332	4.3208			5.183	4.1845
9.6452	4.2905			8.8168	4.3024			7.0058	4.3838			5.2365	4.2525
9.767	4.3609			8.9161	4.3642			7.099	4.4478			5.2896	4.3215
9.8857	4.4327			8.9963	4.4254			7.1793	4.5144			5.3478	4.3909
9.9818	4.5045			9.0751	4.4896			7.2496	4.5829			5.4003	4.4604
10.0694	4.5752			9.1549	4.5571			7.3273	4.6531			5.4471	4.5302
10.1478	4.6413			9.2389	4.6272			7.4149	4.7239			5.5041	4.5995
10.208	4.7014			9.3282	4.6992			7.4875	4.7924			5.5508	4.6649
10.2653	4.7607			9.4451	4.7719			7.5528	4.8554			5.5846	4.7265
10.3331	4.8224			9.5396	4.8429			7.6198	4.9141			5.6178	4.7885
10.4303	4.8874			9.6066	4.9093			7.686	4.9735			5.6653	4.8527
10.5189	4.9552			9.6599	4.9707			7.7424	5.0356			5.7142	4.919
10.605	5.0269			9.7223	5.0295			7.8269	5.1019			5.7625	4.9878
10.7008	5.1009			9.7841	5.0901			7.9032	5.1731			5.8198	5.0594
10.8051	5.1739			9.8665	5.1553			7.9781	5.2478			5.8792	5.1313
10.8795	5.2425			9.96	5.2245			8.0544	5.3233			5.9252	5.2006
10.9185	5.3042			10.049	5.2954			8.1357	5.3978			5.9523	5.2664
10.9613	5.3611			10.114	5.3656			8.191	5.4684			5.9873	5.3272
11.0231	5.4197			10.1825	5.4341			8.2308	5.5314			6.0216	5.3861
11.1002	5.4838			10.2494	5.501			8.2771	5.5889			6.0579	5.4483
11.1903	5.5534			10.3231	5.5682			8.3225	5.6454			6.1015	5.5158
11.2915	5.6261			10.4058	5.6348			8.3672	5.704			6.1603	5.5864
11.3848	5.7004			10.4934	5.6999			8.4255	5.7673			6.2131	5.6587
11.4612	5.7744			10.5539	5.7657			8.4997	5.8366			6.2617	5.7324
11.5143	5.8442			10.6249	5.8334			8.5767	5.9109			6.2955	5.8051
11.5688	5.9085			10.6813	5.9031			8.639	5.9858			6.3334	5.8725
11.5998	5.9678			10.7449	5.9729			8.7003	6.0577			6.3637	5.935
11.6387	6.0254			10.7984	6.0399			8.7501	6.1257			6.3869	5.9937
11.6888	6.0856			10.8756	6.1041			8.7897	6.1882			6.4065	6.052
11.7582	6.1502			10.9472	6.1672			8.8369	6.2476			6.4477	6.113
11.8325	6.2185			11.0035	6.2311			8.892	6.3084			6.4918	6.178
11.9022	6.2885			11.0613	6.2959			8.9405	6.3726			6.5384	6.2468
11.9672	6.3592			11.1108	6.3613			8.9842	6.4413			6.5776	6.3175
12.0334	6.4297			11.1642	6.4266			9.0537	6.5138			6.6312	6.3894
12.0933	6.4999			11.2365	6.4919			9.1193	6.5863			6.6728	6.4613
12.1512	6.5693			11.3088	6.5579			9.1631	6.6563			6.7141	6.5322
12.2062	6.6352			11.3795	6.6255			9.2049	6.7233			6.7459	6.5996
9.2491	6.6985			11.4421	6.6954			9.2508	6.7872			6.7754	6.6627
				11.4997	6.7672			9.289	6.8481			6.7975	6.725
				11.5545	6.839			9.3211	6.9083			6.8225	6.7888
				11.6183	6.9099			9.3702	6.9706			6.8629	6.8533
				11.6878	6.9772			9.4189	7.0358			6.8998	6.9193
				11.746	7.0397			9.4638	7.1032			6.9345	6.9875
				11.7826	7.1002			9.5266	7.1726			6.9727	7.0569
				11.8287	7.1621			9.5721	7.242			7.0107	7.1262
				11.8756	7.227			9.6032	7.312			7.051	7.1955
				11.932	7.2951			9.6481	7.3829			7.0791	7.263
				11.9895	7.3666			9.7061	7.4544			7.0997	7.3265
				12.0687	7.439			9.7479	7.5231			7.1251	7.387
				12.1398	7.5094			9.7736	7.5873			7.1527	7.4476
				12.1837	7.5765			9.8206	7.6484			7.182	7.5101
				12.2194	7.6379			9.8539	7.7092			7.2143	7.5759
				12.2406	7.6956			9.8831	7.7708			7.2594	7.6469
				12.2656	7.7552			9.9209	7.8352			7.3024	7.7216
				8.3167	7.8207			9.9697	7.9028			7.3347	7.7962
								10.008	7.9735			7.3762	7.8694
								10.0363	8.0456			7.4048	7.9384
								10.0953	8.1162			7.4157	8.0004
								10.1345	8.181			7.4216	8.0583
								10.1525	8.2415			7.4459	8.1169
								10.181	8.3025			7.4787	8.1783
								10.2298	8.3665			7.5066	8.243
								10.263	8.4333			7.534	8.3121
								10.3006	8.503			7.574	8.3844
								10.3538	8.5756			7.6106	8.4573
								10.4004	8.6492			7.6408	8.5292
								10.4265	8.7212			7.6696	8.5984
								10.4545	8.7887			7.6935	8.6622
								10.4827	8.8496			7.7075	8.7231
								10.4928	8.9072			7.721	8.785
								10.4986	8.9665			7.7461	8.849
								10.5476	9.0307			7.7761	8.9156
								10.5955	9.0996			7.8082	8.9861
								10.6309	9.1713			7.8425	9.0592
								10.6785	9.2432			7.8831	9.1318
								10.7163	9.3142			7.9058	9.2009
								10.739	9.3829			7.9134	9.2645
								10.7676	9.4498			7.9268	9.325
								10.8037	9.5148			7.9551	9.3873
								10.8343	9.5785			7.982	9.4531
								10.8477	9.6434			8.0031	9.5208
								10.8821	9.7102			8.026	9.5892
								10.9186	9.7787			8.059	9.6579
								10.9552	9.8486			8.0877	9.7268
								10.9733	9.9174			8.108	9.7965
								11.0193	9.9841			8.1357	9.8669
								11.0393	10.0491			8.1671	9.9347
								11.0468	10.114			8.1801	9.9992
								11.0648	10.1785			8.1877	10.0631
								11.1087	10.2421			8.2064	10.1268
								11.1346	10.3053			8.2348	10.1903
								11.1582	10.3686			8.2482	10.255
								11.1885	10.4335			8.2651	10.3217
								11.2223	10.501			8.2971	10.3904
								11.2466	10.5719			8.3287	10.4617
								11.2849	10.6449			8.3535	10.5337
								11.328	10.7177			8.3708	10.6013
								11.3562	10.7887			8.3852	10.6623
								11.3695	10.8544			8.3924	10.7201
								11.3948	10.9146			8.3941	10.779
								11.4108	10.9743			8.4163	10.8413
								11.4244	11.0364			8.45	10.9091
								11.4576	11.1009			8.4889	10.9824
								11.5068	11.1679			8.516	11.0591
								11.5441	11.2389			8.5548	11.1365
								11.5703	11.3127			8.5811	11.211
								11.5987	11.3857			8.5858	11.2765
								11.6239	11.4545			8.5815	11.3346
								11.6344	11.5179			8.6009	11.3911
								11.6568	11.5769			8.6144	11.449
								11.6877	11.6359			8.6281	11.511
								11.7074	11.6985			8.6476	11.579
								11.7368	11.7658			8.687	11.6525
								11.7798	11.8372			8.718	11.7284
								11.8207	11.9123			8.7358	11.8016
								11.8558	11.9886			8.753	11.8697
								11.891	12.0604			8.7656	11.933
								11.9053	12.1244			8.7705	11.9939
								11.9089	12.1826			8.7798	12.0555
								11.9167	12.2392			8.7974	12.1191
								11.9489	12.2988			8.825	12.1861
								11.974	12.3629			8.8524	12.2577
								12.0088	12.4307			8.8744	12.33
								12.0369	12.5005			8.895	12.3996
								12.0665	12.5715			8.912	12.4663
								12.1011	12.6429			8.921	12.5312
								12.1307	12.7134			8.9259	12.5938
								12.1629	12.7824			8.9363	12.6541
								12.1904	12.8478			8.9463	12.7148
								12.1907	12.9099			8.9593	12.7781
								12.2238	12.9726			8.9849	12.8444
								12.2467	13.0379			9.0152	12.914
								12.2691	13.1044			9.0364	12.9846
								12.2902	13.1725			9.0497	13.0549
								8.319	13.2416			9.0676	13.1261
												9.0927	13.1983
												9.1108	13.2686
												9.1155	13.334
												9.1254	13.3955
												9.1405	13.4557
												9.1499	13.5169
												9.1579	13.5806
												9.177	13.6465
												9.2033	13.7151
												9.2251	13.7865
												9.2427	13.8588
												9.2613	13.9274
												9.2672	13.9895
												9.2695	14.0498
												9.2865	14.1117
												9.3066	14.1769
												9.3311	14.2465
												9.3528	14.3201
												9.3808	14.3948
												9.4021	14.4678
												9.4059	14.5371
												9.4049	14.5995
												9.4091	14.6571
												9.4207	14.7158
												9.4393	14.7788
												9.4536	14.8461
												9.4835	14.9165
												9.5002	14.9874
												9.5112	15.0575
												9.5248	15.1269
												9.5436	15.195
												9.5582	15.262
												9.5666	15.3267
												9.5746	15.3908
												9.5941	15.4565
												9.609	15.524
												9.6258	15.5934
												9.642	15.6625
												9.6599	15.7302
												9.6685	15.7966
												9.6741	15.8623
												9.6923	15.9272
												9.7075	15.9905
												9.7115	16.0538
												9.7177	16.1172
												9.7339	16.1813
												9.7559	16.2468
												9.7696	16.3154
												9.7896	16.3879
												9.8202	16.4623
												9.8402	16.5356
												9.8423	16.6046
												6.8475	16.6668
