# Supplementary material for: Self-growing photonic composites with programmable colors and mechanical properties
Source: Nat Commun. 2022 Dec 19;13:7823. doi: 10.1038/s41467-022-35555-0 (PMC9763393; doi:10.1038/s41467-022-35555-0)
Supplement: Supplementary file 4 — Source Data [file 41467_2022_35555_MOESM4_ESM.zip › Source of Data/Supplementary Figure 20.xlsx]

## Sheet: Sheet1
EG40 film			EG40 Treated with THF
Stress	Strain		Stress	Strain
(MPa)	(%)		(MPa)	(%)
0.03	0		0.0302	0
0.0301	0.0003		0.0301	0.0002
0.0412	0.0039		0.0432	0.0037
0.09148	0.014		0.0922	0.0121
0.1554	0.032		0.1751	0.0332
0.3123	0.0621		0.313	0.0635
0.4876	0.0987		0.4908	0.1025
0.5018	0.1076		0.5278	0.1178
0.5298	0.1206		0.5409	0.1212
0.7865	0.1387		0.5967	0.1332
0.9565	0.1702		0.7876	0.1698
1.0761	0.253		1.0811	0.246
1.4646	0.3714		1.45233	0.3713
1.8323	0.4851		1.8231	0.4863
2.1324	0.5803		2.0987	0.5792
2.3852	0.6645		2.3345	0.6532
2.6191	0.7455		2.6287	0.7345
2.8463	0.8276		2.834	0.8264
3.0523	0.9043		3.0387	0.8932
3.2599	0.9745		3.2421	0.9802
3.4523	1.0445		3.4536	1.0532
3.6253	1.1068		3.621	1.115
3.7845	1.1784		3.7876	1.1621
3.9493	1.2245		3.9578	1.2321
4.1262	1.3097		4.1261	1.3021
4.3167	1.3435		4.3098	1.3621
4.5003	1.4387		4.5002	1.4251
4.6206	1.5587		4.5987	1.5045
4.8819	1.6011		4.8497	1.5801
5.0183	1.6461		5.0165	1.6449
5.1807	1.7098		5.1798	1.7135
5.3165	1.7801		5.3198	1.7792
5.5523	1.8441		5.55229	1.8453
5.7623	1.9096		5.7628	1.9101
6.0107	1.9751		6.01046	1.9723
6.2338	2.0417		6.23336	2.0401
6.4315	2.1061		6.43149	2.1034
6.67903	2.1707		6.67915	2.1708
6.9126	2.2382		6.88966	2.2393
7.1254	2.3079		7.13732	2.3076
7.4126	2.3781		7.38498	2.3791
7.6134	2.4459		7.62025	2.4509
7.9765	2.5101		7.86791	2.5094
8.0623	2.5723		8.06604	2.5702
8.3028	2.6331		8.27655	2.6326
8.5876	2.6964		8.48706	2.6953
8.7423	2.7642		8.72234	2.7658
8.94364	2.8379		8.95761	2.8388
9.2423	2.9138		9.24242	2.9132
9.4897	2.9889		9.4777	2.9792
9.7763	3.0602		9.76251	3.0584
9.9265	3.1236		9.97302	3.1243
10.1654	3.1805		10.1835	3.1799
10.3398	3.2376		10.3569	3.2389
10.5432	3.2969		10.5426	3.3008
10.7342	3.3611		10.7903	3.3512
11.0432	3.4302		11.038	3.4379
11.2583	3.5029		11.2856	3.5023
11.4614	3.5579		11.459	3.5572
11.6022	3.5981		11.5952	3.5976
11.7923	3.6519		11.7933	3.6516
11.8625	3.6768		11.8676	3.6763
11.9324	3.6951		11.9295	3.6954
12.0856	3.7433		12.0905	3.7429
12.2768	3.7934		12.2886	3.793
12.4423	3.8445		12.4496	3.8448
12.7583	3.8979		12.7634	3.898
12.8234	3.9501		12.8335	3.9505
12.9623	3.9982		12.9697	3.9983
13.1532	4.0418		13.1431	4.0413
13.2783	4.082		13.2669	4.0821
13.434	4.1244		13.4031	4.1246
13.5345	4.1708		13.5889	4.17
13.7299	4.2181		13.7251	4.2185
13.9343	4.2709		13.9232	4.2705
14.0543	4.3232		14.0966	4.3234
14.2753	4.375		14.2699	4.3747
14.4453	4.4233		14.4557	4.4237
14.5567	4.469		14.5795	4.4691
14.7345	4.513		14.7529	4.5128
14.8734	4.5569		14.9015	4.5571
15.0324	4.6033		15.0624	4.603
15.2786	4.6511		15.2234	4.6512
15.4043	4.7021		15.4092	4.7024
15.5821	4.7557		15.5825	4.7553
15.7534	4.8068		15.7683	4.8072
15.9294	4.8572		15.9292	4.8569
16.1023	4.903		16.1026	4.9032
16.2176	4.946		16.2388	4.9458
16.3834	4.9871		16.3874	4.9875
16.5363	5.0325		16.536	5.0319
16.6968	5.0791		16.697	5.0794
16.8707	5.1285		16.8703	5.1283
17.0311	5.1779		17.0313	5.1778
17.2176	5.2279		17.2171	5.2277
17.3925	5.2771		17.3904	5.2777
17.4582	5.3279		17.5638	5.3277
17.7642	5.368		17.7	5.37
17.3251	5.4231		11.5774	5.4234
15.7323	5.4691		9.3787	5.4688
12.5235	5.4799		8.7948	5.4803
11.5235	5.499
10.6432	5.5039
