# Supplementary material for: Self-growing photonic composites with programmable colors and mechanical properties
Source: Nat Commun. 2022 Dec 19;13:7823. doi: 10.1038/s41467-022-35555-0 (PMC9763393; doi:10.1038/s41467-022-35555-0)
Supplement: Supplementary file 4 — Source Data [file 41467_2022_35555_MOESM4_ESM.zip › Source of Data/Supplementary Figure 6.xlsx]

## Sheet: Sheet1
thickness	0.10mm	0.15mm	0.2 mm
time（min）	swelling ration%	swelling ratio%	swelling ratio%
0	0	0	0
5	1.83562	1.46751	1.39459
10	1.90779	1.78197	1.55865
15	2.16169	1.99161	1.68441
20	2.33863	2.62055	1.97662
25	3.02067	2.93501	2.49844
30	3.74881	4.29769	2.67227
35	4.20032	4.8218	3.26579
40	4.88235	5.13627	3.76103
45	4.74404	5.34591	3.93765
50	5.20032	5.7652	4.48814
55	5.29253	5.97484	4.63765
60	5.72337	6.07966	4.80197
65	5.69793	6.18449	4.97916
70	5.88235	6.18449	5.36086
75	5.97218	6.28931	5.6758
80	5.91828	6.28931	5.70041
85	6.19523	6.28931	5.54427
90	6.09014	6.28931	5.75021
95	6.13116	6.28931	5.91427
100	6.16439	6.28931	5.92502
105	6.29014	6.28931	6.01963
110	6.26709	6.28931	6.01427
115	6.26709	6.28931	6.01427
120	6.26709	6.28931	6.01427
150	6.26709	6.28931	6.01427
180	6.26709	6.28931	6.01427
240	6.26709	6.28931	6.01427
300	6.26709	6.28931	6.01427
360	6.26709	6.28931	6.01427
420	6.26709	6.28931	6.01427
480	6.26709	6.28931	6.01427
540	6.26709	6.28931	6.01427
600	6.26709	6.28931	6.01427
720	6.26709	6.28931	6.01427
840	6.26709	6.28931	6.01427
		--
