# Supplementary material for: Self-growing photonic composites with programmable colors and mechanical properties
Source: Nat Commun. 2022 Dec 19;13:7823. doi: 10.1038/s41467-022-35555-0 (PMC9763393; doi:10.1038/s41467-022-35555-0)
Supplement: Supplementary file 4 — Source Data [file 41467_2022_35555_MOESM4_ESM.zip › Source of Data/Supplementary Figure 7.xlsx]

## Sheet: Sheet1
thickness		thickness		thickness
0.10 mm		0.15 mm		0.20 mm
nm	%R	nm	%R	nm	%R
800	3.63986	800	4.24068	800	1.22381
799	3.61599	799	4.23839	799	1.23588
798	3.59601	798	4.23705	798	1.24721
797	3.57995	797	4.23665	797	1.25779
796	3.5678	796	4.2372	796	1.26764
795	3.55956	795	4.23869	795	1.27674
794	3.55523	794	4.24111	794	1.28509
793	3.5548	793	4.24449	793	1.2927
792	3.55829	792	4.24881	792	1.29957
791	3.56569	791	4.25408	791	1.3057
790	3.57699	790	4.26029	790	1.31109
789	3.61714	789	4.27329	789	1.31533
788	3.6714	788	4.28752	788	1.31695
787	3.70029	787	4.29865	787	1.3219
786	3.66359	786	4.28044	786	1.324
785	3.61008	785	4.27987	785	1.32318
784	3.64815	784	4.27179	784	1.32356
783	3.72769	783	4.2763	783	1.32894
782	3.74943	782	4.28003	782	1.33921
781	3.77585	781	4.27839	781	1.35658
780	3.74155	780	4.30122	780	1.37369
779	3.73761	779	4.29524	779	1.38617
778	3.69506	778	4.31389	778	1.3918
777	3.66356	777	4.28771	777	1.392
776	3.65404	776	4.25697	776	1.39415
775	3.65057	775	4.23862	775	1.4025
774	3.65646	774	4.23059	774	1.41653
773	3.6553	773	4.22755	773	1.42681
772	3.61686	772	4.20699	772	1.42984
771	3.58479	771	4.1909	771	1.4266
770	3.50574	770	4.17873	770	1.42296
769	3.55249	769	4.18549	769	1.42294
768	3.55636	768	4.194	768	1.42608
767	3.54942	767	4.18058	767	1.42849
766	3.52895	766	4.17954	766	1.42301
765	3.57265	765	4.20137	765	1.4195
764	3.66279	764	4.19986	764	1.4223
763	3.6805	763	4.21915	763	1.43069
762	3.64262	762	4.22997	762	1.44294
761	3.63666	761	4.24129	761	1.45476
760	3.63855	760	4.25471	760	1.45653
759	3.64774	759	4.25461	759	1.45605
758	3.63095	758	4.24824	758	1.45814
757	3.64887	757	4.22058	757	1.46464
756	3.65815	756	4.21621	756	1.47549
755	3.62969	755	4.21614	755	1.4845
754	3.63154	754	4.20967	754	1.48411
753	3.60909	753	4.18107	753	1.47764
752	3.5881	752	4.14912	752	1.47053
751	3.58202	751	4.14436	751	1.467
750	3.55625	750	4.13324	750	1.46861
749	3.53508	749	4.13509	749	1.47026
748	3.49796	748	4.15003	748	1.46936
747	3.52031	747	4.1421	747	1.46715
746	3.57356	746	4.13968	746	1.46531
745	3.61673	745	4.15159	745	1.46745
744	3.62015	744	4.15469	744	1.47224
743	3.58416	743	4.15179	743	1.47622
742	3.60326	742	4.1539	742	1.48248
741	3.64534	741	4.14905	741	1.48624
740	3.67139	740	4.13949	740	1.49014
739	3.66682	739	4.12121	739	1.49644
738	3.67318	738	4.11676	738	1.50503
737	3.72976	737	4.11521	737	1.51299
736	3.76601	736	4.12896	736	1.51899
735	3.74411	735	4.12036	735	1.52068
734	3.76411	734	4.10486	734	1.52106
733	3.73765	733	4.10041	733	1.52479
732	3.72656	732	4.10464	732	1.53094
731	3.7073	731	4.12012	731	1.53695
730	3.64493	730	4.11204	730	1.53955
729	3.60411	729	4.11246	729	1.54096
728	3.55799	728	4.11141	728	1.54295
727	3.5399	727	4.1153	727	1.54766
726	3.52189	726	4.11384	726	1.5516
725	3.47455	725	4.13016	725	1.55424
724	3.41811	724	4.12505	724	1.5569
723	3.40013	723	4.12476	723	1.5612
722	3.41637	722	4.12648	722	1.56723
721	3.41226	721	4.12839	721	1.5715
720	3.38765	720	4.12413	720	1.57418
719	3.41121	719	4.1116	719	1.57445
718	3.48928	718	4.11524	718	1.57653
717	3.52416	717	4.11773	717	1.57985
716	3.50415	716	4.12437	716	1.58445
715	3.47506	715	4.12565	715	1.59326
714	3.47751	714	4.12817	714	1.60586
713	3.48289	713	4.1414	713	1.62142
712	3.50106	712	4.1475	712	1.63598
711	3.50306	711	4.15049	711	1.64401
710	3.50117	710	4.14014	710	1.64758
709	3.50058	709	4.14279	709	1.65338
708	3.46537	708	4.14585	708	1.65969
707	3.45875	707	4.14249	707	1.66789
706	3.42706	706	4.12528	706	1.67572
705	3.39003	705	4.11639	705	1.68089
704	3.35154	704	4.10098	704	1.68657
703	3.34362	703	4.09864	703	1.69265
702	3.33271	702	4.09753	702	1.6969
701	3.30971	701	4.09471	701	1.69965
700	3.30341	700	4.09647	700	1.70204
699	3.30609	699	4.09811	699	1.70494
698	3.27301	698	4.10939	698	1.71307
697	3.2165	697	4.13384	697	1.72659
696	3.1788	696	4.15956	696	1.74536
695	3.16194	695	4.18295	695	1.76573
694	3.15975	694	4.20364	694	1.78409
693	3.17205	693	4.21701	693	1.80125
692	3.17721	692	4.23761	692	1.81524
691	3.15413	691	4.26633	691	1.8242
690	3.13497	690	4.27469	690	1.83102
689	3.13123	689	4.27308	689	1.83377
688	3.13225	688	4.26684	688	1.8337
687	3.14445	687	4.24734	687	1.8354
686	3.11761	686	4.23504	686	1.83728
685	3.11033	685	4.23121	685	1.8351
684	3.11385	684	4.22122	684	1.8302
683	3.12171	683	4.21139	683	1.82421
682	3.12502	682	4.20955	682	1.82079
681	3.13129	681	4.21802	681	1.82294
680	3.12125	680	4.22874	680	1.83086
679	3.09831	679	4.23393	679	1.84236
678	3.06601	678	4.24614	678	1.85753
677	3.06141	677	4.26494	677	1.87524
676	3.04989	676	4.27571	676	1.89265
675	3.05161	675	4.28733	675	1.90901
674	3.02955	674	4.29734	674	1.926
673	2.99695	673	4.3057	673	1.94328
672	2.94891	672	4.32848	672	1.95924
671	2.90286	671	4.33991	671	1.97153
670	2.8626	670	4.34289	670	1.97975
669	2.82139	669	4.34284	669	1.98719
668	2.78226	668	4.34494	668	1.99717
667	2.7517	667	4.34301	667	2.00701
666	2.73044	666	4.33714	666	2.01368
665	2.71838	665	4.33396	665	2.0151
664	2.71404	664	4.3269	664	2.0144
663	2.70613	663	4.31934	663	2.01556
662	2.7042	662	4.31808	662	2.01967
661	2.70649	661	4.31851	661	2.02666
660	2.69687	660	4.31447	660	2.03411
659	2.68719	659	4.30992	659	2.03989
658	2.67716	658	4.30176	658	2.0444
657	2.66743	657	4.29626	657	2.04681
656	2.64965	656	4.28714	656	2.04681
655	2.64845	655	4.27982	655	2.04655
654	2.62554	654	4.27532	654	2.04619
653	2.59477	653	4.2767	653	2.04639
652	2.56339	652	4.28181	652	2.04726
651	2.51647	651	4.28551	651	2.04751
650	2.47213	650	4.29121	650	2.0474
649	2.44513	649	4.29175	649	2.04827
648	2.4657	648	4.28808	648	2.049
647	2.46758	647	4.28509	647	2.0491
646	2.48754	646	4.2826	646	2.05064
645	2.47966	645	4.28991	645	2.0549
644	2.48679	644	4.298	644	2.06365
643	2.49363	643	4.29761	643	2.07554
642	2.51725	642	4.306	642	2.08701
641	2.5298	641	4.31241	641	2.09614
640	2.53912	640	4.313	640	2.10219
639	2.55448	639	4.31404	639	2.10634
638	2.58321	638	4.31525	638	2.11085
637	2.60615	637	4.3189	637	2.11515
636	2.63169	636	4.32083	636	2.119
635	2.66248	635	4.32281	635	2.12268
634	2.68875	634	4.32475	634	2.12541
633	2.71033	633	4.32923	633	2.12816
632	2.74061	632	4.33228	632	2.13096
631	2.74843	631	4.33748	631	2.13347
630	2.7919	630	4.33995	630	2.13588
629	2.82613	629	4.33569	629	2.13936
628	2.8735	628	4.33276	628	2.14411
627	2.89284	627	4.3342	627	2.14959
626	2.9121	626	4.33285	626	2.15646
625	2.91921	625	4.33131	625	2.16526
624	2.94449	624	4.33439	624	2.17404
623	2.96608	623	4.33345	623	2.1803
622	3.00276	622	4.33546	622	2.18335
621	3.01254	621	4.33547	621	2.18395
620	3.01938	620	4.33529	620	2.18487
619	3.03733	619	4.3412	619	2.18751
618	3.07079	618	4.34657	618	2.19151
617	3.0918	617	4.3495	617	2.1955
616	3.10764	616	4.35147	616	2.19849
615	3.13048	615	4.34873	615	2.20014
614	3.156	614	4.34334	614	2.20058
613	3.18425	613	4.34014	613	2.20025
612	3.21291	612	4.33751	612	2.20031
611	3.23234	611	4.33931	611	2.20149
610	3.27217	610	4.33895	610	2.203
609	3.30929	609	4.33207	609	2.20451
608	3.34241	608	4.32805	608	2.20615
607	3.36931	607	4.32859	607	2.20826
606	3.38815	606	4.32378	606	2.2119
605	3.43051	605	4.3198	605	2.21779
604	3.45947	604	4.33542	604	2.22468
603	3.48125	603	4.34131	603	2.2314
602	3.49379	602	4.34171	602	2.23784
601	3.4982	601	4.35356	601	2.24377
600	3.51036	600	4.34916	600	2.24985
599	3.52881	599	4.33932	599	2.25704
598	3.55698	598	4.32389	598	2.26485
597	3.55791	597	4.31959	597	2.27243
596	3.56109	596	4.31551	596	2.27847
595	3.58179	595	4.30865	595	2.28199
594	3.58864	594	4.29926	594	2.28301
593	3.6062	593	4.28784	593	2.28244
592	3.61781	592	4.27555	592	2.2807
591	3.62778	591	4.26569	591	2.28011
590	3.64441	590	4.24736	590	2.28081
589	3.65586	589	4.2236	589	2.28169
588	3.66237	588	4.21374	588	2.28396
587	3.68041	587	4.20414	587	2.28702
586	3.69839	586	4.19824	586	2.28927
585	3.71937	585	4.18299	585	2.29308
584	3.73062	584	4.18076	584	2.29824
583	3.7396	583	4.15916	583	2.30282
582	3.75091	582	4.14866	582	2.30766
581	3.77199	581	4.14853	581	2.31214
580	3.7994	580	4.12162	580	2.31589
579	3.81479	579	4.10179	579	2.32092
578	3.83591	578	4.10304	578	2.3271
577	3.84829	577	4.12171	577	2.33365
576	3.87376	576	4.12675	576	2.34072
575	3.89909	575	4.1274	575	2.34785
574	3.9148	574	4.14191	574	2.35591
573	3.93024	573	4.15404	573	2.36548
572	3.94716	572	4.17356	572	2.37669
571	3.96429	571	4.19228	571	2.39098
570	3.98754	570	4.2105	570	2.40696
569	4.00723	569	4.22986	569	2.42441
568	4.02855	568	4.25586	568	2.44546
567	4.04675	567	4.26771	567	2.47026
566	4.07389	566	4.28313	566	2.49981
565	4.10018	565	4.28247	565	2.53676
564	4.12514	564	4.29188	564	2.57915
563	4.15498	563	4.29887	563	2.62467
562	4.18836	562	4.30976	562	2.67514
561	4.21759	561	4.31061	561	2.7304
560	4.24902	560	4.30567	560	2.79255
559	4.26654	559	4.30621	559	2.86008
558	4.29657	558	4.31081	558	2.93339
557	4.32779	557	4.31015	557	3.00798
556	4.36589	556	4.30561	556	3.0808
555	4.39826	555	4.3047	555	3.15084
554	4.42999	554	4.31396	554	3.21759
553	4.47143	553	4.3217	553	3.28115
552	4.51248	552	4.33875	552	3.34256
551	4.55933	551	4.34176	551	3.39936
550	4.6119	550	4.35089	550	3.44949
549	4.67439	549	4.35409	549	3.49519
548	4.74711	548	4.36118	548	3.5366
547	4.82941	547	4.36541	547	3.57726
546	4.92525	546	4.37978	546	3.61402
545	5.03541	545	4.38761	545	3.64415
544	5.15321	544	4.39391	544	3.67117
543	5.27851	543	4.40886	543	3.698
542	5.40646	542	4.42211	542	3.72843
541	5.54383	541	4.43262	541	3.76365
540	5.69966	540	4.44039	540	3.80101
539	5.85584	539	4.44194	539	3.83779
538	6.03344	538	4.4405	538	3.87945
537	6.22694	537	4.43363	537	3.92163
536	6.43055	536	4.42213	536	3.96073
535	6.63891	535	4.42657	535	3.99669
534	6.88312	534	4.43069	534	4.0326
533	7.13852	533	4.45516	533	4.07397
532	7.39986	532	4.48954	532	4.1323
531	7.69265	531	4.54657	531	4.20679
530	8.02531	530	4.63546	530	4.29154
529	8.38984	529	4.76995	529	4.39639
528	8.78205	528	4.94209	528	4.52091
527	9.22666	527	5.16923	527	4.6751
526	9.72418	526	5.45666	526	4.86381
525	10.2708	525	5.82472	525	5.09753
524	10.8613	524	6.2931	524	5.38922
523	11.5122	523	6.91015	523	5.7614
522	12.2193	522	7.59929	522	6.23915
521	13.0123	521	8.43131	521	6.85699
520	13.9084	520	9.41645	520	7.63751
519	14.9126	519	10.5203	519	8.61276
518	16.0684	518	11.7126	518	9.79288
517	17.3885	517	12.9152	517	11.1621
516	18.854	516	14.2056	516	12.7244
515	20.4983	515	15.6365	515	14.4805
514	22.3308	514	17.0883	514	16.4357
513	24.2691	513	18.8304	513	18.4979
512	26.3896	512	20.5281	512	20.6829
511	29.9325	511	22.5667	511	23.3444
510	34.5982	510	25.7977	510	26.8556
509	39.4751	509	30.0519	509	31.4459
508	44.4213	508	35.0288	508	37.0727
507	49.0548	507	40.2765	507	43.1861
506	53.0938	506	45.335	506	49.0888
505	56.3209	505	49.8994	505	54.2654
504	58.5548	504	53.7722	504	58.2563
503	59.6885	503	56.6977	503	60.7948
502	59.7068	502	58.5214	502	61.8232
501	58.6504	501	59.1891	501	61.3585
500	56.5555	500	58.6863	500	59.4923
499	53.5189	499	56.9661	499	56.3352
498	49.6874	498	54.114	498	52.0439
497	45.2204	497	50.2407	497	46.8161
496	40.3002	496	45.6579	496	40.8832
495	35.2203	495	40.5545	495	34.4811
494	30.3012	494	35.1341	494	27.8815
493	25.915	493	29.8207	493	21.3931
492	22.5935	492	24.7522	492	15.6092
491	20.9145	491	20.8051	491	11.17
490	19.665	490	18.3013	490	8.30636
489	18.4404	489	16.5458	489	6.89451
488	17.5751	488	15.324	488	6.50801
487	16.8323	487	14.3773	487	6.51743
486	16.2085	486	13.6088	486	6.60674
485	15.6462	485	13.0052	485	6.67686
484	15.1089	484	12.5566	484	6.62925
483	14.6133	483	12.1595	483	6.518
482	14.1738	482	11.8081	482	6.44044
481	13.7875	481	11.4872	481	6.42713
480	13.4458	480	11.2789	480	6.5182
479	13.1654	479	11.1462	479	6.71784
478	12.9493	478	11.1361	478	7.05141
477	12.794	477	11.2503	477	7.50858
476	12.6936	476	11.5103	476	8.0515
475	12.6679	475	11.8642	475	8.63705
474	12.6959	474	12.268	474	9.22931
473	12.7518	473	12.6847	473	9.81169
472	12.8041	472	13.1252	472	10.4092
471	12.8487	471	13.5965	471	10.9973
470	12.8827	470	14.0988	470	11.5527
469	12.9244	469	14.6319	469	12.0616
468	12.9792	468	15.1785	468	12.5249
467	13.053	467	15.7284	467	12.9553
466	13.1479	466	16.2723	466	13.3747
465	13.2622	465	16.7976	465	13.7754
464	13.4	464	17.2996	464	14.1578
463	13.5681	463	17.75	463	14.5222
462	13.7649	462	18.1237	462	14.869
461	14	461	18.4538	461	15.1983
460	14.2611	460	18.7378	460	15.5101
459	14.5414	459	18.9739	459	15.8101
458	14.8462	458	19.161	458	16.0827
457	15.1758	457	19.3004	457	16.3215
456	15.5256	456	19.3922	456	16.5285
455	15.9394	455	19.4402	455	16.7131
454	16.4045	454	19.4493	454	16.891
453	16.9324	453	19.4252	453	17.0813
452	17.5007	452	19.3815	452	17.2798
451	18.1005	451	19.3242	451	17.489
450	18.7226	450	19.2603	450	17.714
449	19.3583	449	19.1976	449	17.9507
448	19.999	448	19.1436	448	18.1943
447	20.634	447	19.1125	447	18.444
446	21.2582	446	19.1119	446	18.706
445	21.8666	445	19.1415	445	18.9933
444	22.4539	444	19.2014	444	19.3225
443	23.0172	443	19.2913	443	19.6983
442	23.5477	442	19.4158	442	20.1182
441	24.0389	441	19.5734	441	20.574
440	24.4876	440	19.7618	440	21.0527
439	24.8996	439	19.978	439	21.537
438	25.287	438	20.2196	438	21.9967
437	25.6513	437	20.4857	437	22.4238
436	26.005	436	20.7797	436	22.8122
435	26.3777	435	21.1015	435	23.1566
434	26.7376	434	21.4489	434	23.4479
433	27.0837	433	21.8218	433	23.6703
432	27.4142	432	22.2208	432	23.7956
431	27.7277	431	22.638	431	23.8163
430	28.0224	430	23.0707	430	23.7236
429	28.2951	429	23.5168	429	23.5074
428	28.5427	428	23.9754	428	23.1697
427	28.7623	427	24.3995	427	22.7238
426	28.9557	426	24.8246	426	22.1904
425	29.1066	425	25.2787	425	21.5909
424	29.2255	424	25.7814	424	20.9426
423	29.3214	423	26.3442	423	20.2534
422	29.4002	422	26.9727	422	19.5346
421	29.4664	421	27.6571	421	18.7991
420	29.5197	420	28.3808	420	18.0607
419	29.5638	419	29.1339	419	17.3278
418	29.6011	418	29.902	418	16.6182
417	29.6363	417	30.6675	417	15.9562
416	29.6724	416	31.4108	416	15.3663
415	29.7044	415	32.1023	415	14.8685
414	29.7321	414	32.7115	414	14.472
413	29.7529	413	33.2176	413	14.1707
412	29.7636	412	33.5985	412	13.9594
411	29.7605	411	33.8333	411	13.8311
410	29.7349	410	33.9031	410	13.7771
409	29.6835	409	33.7865	409	13.7868
408	29.6023	408	33.4772	408	13.8472
407	29.4873	407	32.9709	407	13.9432
406	29.335	406	32.3454	406	14.0592
405	29.1534	405	31.6104	405	14.1791
404	28.9624	404	30.7831	404	14.2878
403	28.763	403	29.8804	403	14.3742
402	28.5544	402	28.9188	402	14.4314
401	28.3362	401	27.9082	401	14.4563
400	28.1077	400	26.8679	400	14.4497
399	27.873	399	25.8251	399	14.4165
398	27.6335	398	24.7991	398	14.3739
397	27.3899	397	23.8044	397	14.3385
396	27.1409	396	22.932	396	14.3209
395	26.8833	395	22.1903	395	14.3221
394	26.6195	394	21.5819	394	14.3368
393	26.3473	393	21.111	393	14.3569
392	26.0656	392	20.7695	392	14.3844
391	25.7741	391	20.5453	391	14.4197
390	25.4727	390	20.4222	390	14.4627
389	25.1685	389	20.3876	389	14.5112
388	24.8647	388	20.4277	388	14.5637
387	24.5674	387	20.5192	387	14.6181
386	24.2881	386	20.6383	386	14.6744
385	24.0359	385	20.7624	385	14.7331
384	23.8044	384	20.8773	384	14.7956
383	23.5958	383	20.9722	383	14.8652
382	23.4117	382	21.0326	382	14.9453
381	23.2543	381	21.0484	381	15.039
380	23.1265	380	21.0262	380	15.149
379	23.0314	379	20.974	379	15.2777
378	22.9723	378	20.9177	378	15.4265
377	22.9528	377	20.888	377	15.5978
376	22.9776	376	20.9384	376	15.793
375	23.0456	375	21.0248	375	16.0157
374	23.1788	374	21.1561	374	16.2564
373	23.3728	373	21.3329	373	16.5121
372	23.6228	372	21.5557	372	16.7868
371	23.924	371	21.8352	371	17.0865
370	24.2712	370	22.1701	370	17.4197
369	24.6629	369	22.5608	369	17.7953
368	25.0927	368	22.9979	368	18.2057
367	25.555	367	23.4759	367	18.6487
366	26.0443	366	23.9902	366	19.1229
365	26.5501	365	24.5365	365	19.6264
364	27.0692	364	25.1118	364	20.1705
363	27.5938	363	25.7148	363	20.705
362	28.1164	362	26.3361	362	21.2117
361	28.6315	361	26.972	361	21.7008
360	29.1344	360	27.6201	360	22.1912
359	29.6262	359	28.2801	359	22.7399
358	30.1043	358	28.9547	358	23.3841
357	30.5689	357	29.6386	357	24.0773
356	31.0225	356	30.403	356	24.7867
355	31.4704	355	31.1651	355	25.4774
354	31.9218	354	31.9247	354	26.1105
353	32.3587	353	32.6683	353	26.7001
352	32.779	352	33.3913	352	27.2445
351	33.1817	351	34.0979	351	27.7706
350	33.5662	350	34.7968	350	28.2852
349	33.9333	349	35.4704	349	28.7723
348	34.2792	348	36.0973	348	29.1992
347	34.6035	347	36.6959	347	29.5452
346	34.9061	346	37.2499	346	29.787
345	35.1893	345	37.7668	345	29.9379
344	35.4553	344	38.2374	344	29.9992
343	35.7009	343	38.6761	343	29.9477
342	35.9269	342	39.0785	342	29.8336
341	36.1317	341	39.45	341	29.708
340	36.3195	340	39.8043	340	29.614
339	36.4956	339	40.1441	339	29.5901
338	36.6592	338	40.4723	338	29.6107
337	36.8129	337	40.8308	337	29.6197
336	36.9585	336	41.2214	336	29.6219
335	37.0983	335	41.527	335	29.6143
334	37.2343	334	41.8055	334	29.6094
333	37.3681	333	42.0825	333	29.6357
332	37.5007	332	42.3378	332	29.6902
331	37.6332	331	42.5699	331	29.7895
330	37.7661	330	42.7984	330	29.9132
329	37.9001	329	43.0087	329	30.0358
328	38.035	328	43.2009	328	30.1381
327	38.17	327	43.3924	327	30.2132
326	38.3048	326	43.5685	326	30.2609
325	38.4384	325	43.7372	325	30.305
324	38.569	324	43.8913	324	30.3457
323	38.6948	323	44.0595	323	30.3874
322	38.814	322	44.2253	322	30.4332
321	38.9246	321	44.4008	321	30.4855
320	39.0303	320	44.5937	320	30.5448
319	39.1309	319	44.7997	319	30.6144
318	39.2264	318	45.0227	318	30.6989
317	39.3169	317	45.2786	317	30.8027
316	39.3308	316	45.5426	316	30.926
315	39.362	315	45.8209	315	31.0685
314	39.4206	314	46.1208	314	31.2321
313	39.5074	313	46.4435	313	31.416
312	39.6245	312	46.769	312	31.615
311	39.7784	311	47.1014	311	31.8241
310	39.9632	310	47.4463	310	32.0396
309	40.1783	309	47.7887	309	32.2556
308	40.4215	308	48.1131	308	32.4689
307	40.693	307	48.4278	307	32.675
306	40.9825	306	48.7205	306	32.8658
305	41.2821	305	48.9808	305	33.0402
304	41.5872	304	49.2133	304	33.1982
303	41.8854	303	49.4243	303	33.3372
302	42.1758	302	49.5969	302	33.4567
301	42.4461	301	49.7397	301	33.5582
300	42.6907	300	49.8535	300	33.6424
299	42.9002	299	49.9513	299	33.7123
298	43.0575	298	50.0206	298	33.7681
297	43.1525	297	50.0672	297	33.8083
296	43.1759	296	50.0994	296	33.8351
295	43.2321	295	50.1145	295	33.8516
294	43.2729	294	50.1113	294	33.8613
293	43.2975	293	50.1058	293	33.8657
292	43.3098	292	50.1074	292	33.8642
291	43.3156	291	50.0929	291	33.8586
290	43.3092	290	50.0664	290	33.853
289	43.3002	289	50.0405	289	33.8491
288	43.2886	288	50.0201	288	33.8463
287	43.2759	287	50.0084	287	33.8411
286	43.2612	286	49.9917	286	33.8314
285	43.242	285	49.9706	285	33.8167
284	43.214	284	49.9566	284	33.7976
283	43.1782	283	49.9399	283	33.7757
282	43.1445	282	49.9087	282	33.7525
281	43.1093	281	49.8772	281	33.7285
280	43.0776	280	49.8569	280	33.7055
279	43.0428	279	49.8449	279	33.682
278	43.002	278	49.8199	278	33.6579
277	42.9617	277	49.7872	277	33.6339
276	42.9254	276	49.7528	276	33.6114
275	42.8915	275	49.7256	275	33.592
274	42.8596	274	49.7036	274	33.5762
273	42.8309	273	49.6763	273	33.562
272	42.8048	272	49.649	272	33.5491
271	42.7814	271	49.615	271	33.5374
270	42.7554	270	49.5811	270	33.5255
269	42.7333	269	49.5567	269	33.5138
268	42.7117	268	49.5326	268	33.502
267	42.6878	267	49.5007	267	33.489
266	42.6607	266	49.4672	266	33.4752
265	42.6223	265	49.431	265	33.4584
264	42.5722	264	49.3889	264	33.4363
263	42.5126	263	49.3288	263	33.409
262	42.4483	262	49.2566	262	33.376
261	42.3774	261	49.1829	261	33.3383
260	42.3007	260	49.1089	260	33.2987
259	42.2166	259	49.0293	259	33.2552
258	42.1214	258	48.9376	258	33.207
257	42.0197	257	48.8338	257	33.1541
256	41.9115	256	48.7259	256	33.0961
255	41.7914	255	48.6176	255	33.0337
254	41.6591	254	48.4932	254	32.9656
253	41.5187	253	48.3557	253	32.8887
252	41.3685	252	48.212	252	32.8017
251	41.2037	251	48.0493	251	32.7047
250	41.0286	250	47.8758	250	32.599
249	40.8522	249	47.7042	249	32.4867
248	40.6769	248	47.5265	248	32.3701
247	40.503	247	47.3453	247	32.252
246	40.3361	246	47.1666	246	32.1353
245	40.1839	245	46.9901	245	32.0222
244	40.0435	244	46.8201	244	31.9162
243	39.9128	243	46.6632	243	31.8189
242	39.8002	242	46.5174	242	31.732
241	39.7015	241	46.3827	241	31.6575
240	39.621	240	46.2704	240	31.5954
239	39.5584	239	46.1819	239	31.5447
238	39.5007	238	46.1031	238	31.5057
237	39.4516	237	46.0282	237	31.4775
236	39.4082	236	45.9619	236	31.458
235	39.3652	235	45.8983	235	31.4424
234	39.3214	234	45.8328	234	31.424
233	39.2726	233	45.7634	233	31.3989
232	39.215	232	45.6871	232	31.3654
231	39.1468	231	45.5915	231	31.3245
230	39.0672	230	45.4916	230	31.2764
229	38.9773	229	45.3886	229	31.2183
228	38.8791	228	45.2652	228	31.1494
227	38.7685	227	45.1272	227	31.0699
226	38.6499	226	44.9751	226	30.9817
225	38.5233	225	44.8075	225	30.8861
224	38.3762	224	44.6254	224	30.7814
223	38.2172	223	44.4246	223	30.6664
222	38.0416	222	44.2015	222	30.54
221	37.8544	221	43.9625	221	30.4018
220	37.6543	220	43.7177	220	30.2552
219	37.4386	219	43.4611	219	30.1012
218	37.2075	218	43.1815	218	29.941
217	36.9651	217	42.8906	217	29.7746
216	36.7172	216	42.5963	216	29.5997
215	36.4552	215	42.2872	215	29.4154
214	36.1924	214	41.9786	214	29.2252
213	35.9269	213	41.6677	213	29.0327
212	35.6486	212	41.3501	212	28.8405
211	35.3582	211	41.0181	211	28.651
210	35.0644	210	40.6938	210	28.4638
209	34.7917	209	40.3831	209	28.2883
208	34.5184	208	40.0727	208	28.1149
207	34.2445	207	39.7626	207	27.9436
206	33.9699	206	39.4528	206	27.7743
205	33.6946	205	39.1432	205	27.607
204	33.4186	204	38.8339	204	27.4419
203	33.142	203	38.5249	203	27.2788
202	32.8648	202	38.2161	202	27.1177
201	32.5868	201	37.9076	201	26.9588
200	32.3082	200	37.5994	200	26.8019
